# Supplementary material for: A network of small RNAs regulates sporulation initiation in Clostridioides difficile
Source: EMBO J. 2023 May 4;42(12):e112858. doi: 10.15252/embj.2022112858 (PMC10267692; doi:10.15252/embj.2022112858)
Supplement: Supplementary file 3 — Dataset EV1 [file EMBJ-42-e112858-s014.xlsx]

## Sheet: Dataset EV1
Library	Fragments	Remaining fragments after trimming and filtering	% remaining fragments after processing	Fragments mapped in first mapping step	% of mapped fragments (first mapping step)	Fragments mapped in second mapping step	Fragments mapped as singles	Fragments mapped as chimeric	% of mapped fragments (second mapping step)	% single fragments	% chimeric fragments	S-chimeras	% out of chimeric fragments
Hfq-3xFLAG 1	80029663	64638989	80.7688	56300552	87.1	52685042	51471194	1213848	81.5066	97.696	2.30397	285259	23.5004
Hfq-3xFLAG 2	80148801	63141188	78.78	5.4411e+07	86.1736	51217115	49735002	1482113	81.1152	97.1062	2.89378	388395	26.2055
Hfq-3xFLAG 3	64748529	51337878	79.2881	4.5257e+07	88.1552	42470472	41523833	946639	82.7274	97.7711	2.22893	209235	22.1029
Hfq-3xFLAG 4	62833298	51434894	81.8593	45005530	87.5	41591576	40329587	1261989	80.8626	96.9658	3.03424	295099	23.3836
Sum	287760291	230552949		200974122		187964205	183059616	4904589				1177988
Hfq-WT 1	77093096	70497431	91.4445	68196124	96.7356	61502896	61254805	248091	87.2413	99.5966	0.403381	279	0.112459
Hfq-WT 2	69030014	62656304	90.7668	59964686	95.7042	55513859	55419720	94139	88.6006	99.8304	0.169577	607	0.644791
Hfq-WT 3	75417619	69111591	91.6385	65405914	94.6381	61476842	61304835	172007	88.953	99.7202	0.279792	272	0.158133
Hfq-WT 4	63877602	59760451	93.5546	55809716	93.389	54014725	53912034	102691	90.3854	99.8099	0.190117	255	0.248318
Sum	285418331	262025777		249376440		232508322	231891394	616928				1413
	S-chimeras (S-chimeras with ≤25 interactions excluded)
Hfq-3xFLAG pooled	1198921
Hfq-WT pooled	461
Sum	1199382

## Sheet: Dataset EV1 table legend
Number of fragments in RIL-seq sequencing libraries. The table lists different libraries and corresponding statistics regarding the number of sequenced fragments. The following information is included:
- Library (name of the RIL-seq libraries)
- Fragments (number of raw fragments per library)
- Remaining fragments after trimming and filtering (number of remaining fragments after processing)
- % remaining fragments after processing (percentage of raw fragments remaining after trimming and filtering)
- Fragments mapped in the first mapping step (number of fragments mapped to CP010905.2 in the first mapping step of the RIL-seq computational pipeline)
- % of mapped fragments (first mapping step) (percentage of input fragments that were mapped in the first mapping step)
- Fragments mapped in the second mapping step (number of fragments that were mapped to CP010905.2 in the second mapping step of the RIL-seq computational pipeline)
- Fragments mapped as singles (number of fragments that were mapped to the same transcript or with less than 1000 nt distance)
- Fragments mapped as chimeric (number of fragments that were mapped to different transcripts or with more than 1000 nt distance)
- % of mapped fragments (second mapping step) (percentage of input reads that were mapped in the second mapping step)
- % of single fragments (percentage of mapped reads that were mapped as single fragments)
- % of chimeric fragments (percentage of mapped reads that were mapped as chimeric fragments)
- S-chimeras (number of S-chimeras in the output of the RIL-seq computational pipeline, no additional filtering)
- % out of chimeric fragments (percentage of fragments mapped as chimeric that were categorized as S-chimeras)
- S-chimeras (S-chimeras with ≥25 interactions excluded) (final number of S-chimeras in the unified data sets after manual curation and including the ≥25 interactions cut-off)
