# Supplementary material for: A network of small RNAs regulates sporulation initiation in Clostridioides difficile
Source: EMBO J. 2023 May 4;42(12):e112858. doi: 10.15252/embj.2022112858 (PMC10267692; doi:10.15252/embj.2022112858)
Supplement: Supplementary file 4 — Dataset EV2 [file EMBJ-42-e112858-s016.xlsx]

## Sheet: Dataset EV2
Start of RNA1 first read	Start of RNA1 last read	RNA1 strand	RNA1 match ID	RNA1 BioCyc ID	RNA1 BioCyc Name	RNA1 match type	sRNA annotation 1	RNA1 match start	RNA1 match end	RNA1 match strand	Seq_RNA1	Start of RNA2 first read	Start of RNA2 last read	RNA2 strand	RNA2 match ID	RNA2 BioCyc ID	RNA2 BioCyc Name	RNA2 match type	sRNA annotation 2	RNA2 match start	RNA2 match end	RNA2 match strand	Seq_RNA2	Interactions	Other interactions of RNA1	Other interactions of RNA2	Total other interactions	Odds ratio	P-value (Fisher's exact test)
1074266	1074597	-	three_prime_utr_311	CDIF630_01026.CDIF630_01025.IGR	CDIF630_01026.CDIF630_01025.IGR	3UTR	-	1074245	1074424	-	AAGAGAGTTAACAAGGTAAATAATAGAAAAGAATTCTTCAAAGTTACGCTTGATGAAATAAGAACAGAAGTTGAGAAAAATTTCGATAAGACTGTGGAATATACAAAATTGGCAGAAGCACAAGAATATAGACAAACGTTAAAAATACAAGAATTAAATAAGAAATTAGCTTAAATATATTCAAACAATTATAATTTAATAAAATATTATTTTTGAATATCTGTACAAATTTGTGATATAATAATAGCAAGGAGATAAAATTTACTTTGTAAAAGGTGAATTTCTCTAATTGATTAGAATTTAAAAGTTATTTCTTTAAATCACCCTTATTGGCGTTTGGGTGATTTTTTATTTTCTCGTAAATGTAAGCTGACACAATTCC	1745676	1745524	-	five_prime_utr_597	CDIF630_01686.CDIF630_01685.IGR	CDIF630_01686.feoA3.IGR	sRNA	CDIF630nc_159	1745441	1745730	-	TACAAAAAAAAGATAGGCAAGATGCCTATCATACAAAGTTGGGTATAATTCTTACTTTTGGGGAAAGTAGAATATAGAATAAAAATTAACACTTTGAATCCATATAATTATTGAATTTTGATAATAAAAAAGTCAGAAAGCAAAAGCCTTCTGACTCTATGTAAGGTATTTTCAAATACCTAAATATCAATTCAATATTTAAT	608964	5667911	3182693	107691808	3.63544	0
1074266	1074597	-	CDIF630_01026	CDIF630_01026.CDIF630_01025.IGR	CDIF630_01026.CDIF630_01025.IGR	CDS	-	1074424	1076088	-	AAGAGAGTTAACAAGGTAAATAATAGAAAAGAATTCTTCAAAGTTACGCTTGATGAAATAAGAACAGAAGTTGAGAAAAATTTCGATAAGACTGTGGAATATACAAAATTGGCAGAAGCACAAGAATATAGACAAACGTTAAAAATACAAGAATTAAATAAGAAATTAGCTTAAATATATTCAAACAATTATAATTTAATAAAATATTATTTTTGAATATCTGTACAAATTTGTGATATAATAATAGCAAGGAGATAAAATTTACTTTGTAAAAGGTGAATTTCTCTAATTGATTAGAATTTAAAAGTTATTTCTTTAAATCACCCTTATTGGCGTTTGGGTGATTTTTTATTTTCTCGTAAATGTAAGCTGACACAATTCC	1745676	1745524	-	five_prime_utr_597	CDIF630_01686.CDIF630_01685.IGR	CDIF630_01686.feoA3.IGR	sRNA	CDIF630nc_159	1745441	1745730	-	TACAAAAAAAAGATAGGCAAGATGCCTATCATACAAAGTTGGGTATAATTCTTACTTTTGGGGAAAGTAGAATATAGAATAAAAATTAACACTTTGAATCCATATAATTATTGAATTTTGATAATAAAAAAGTCAGAAAGCAAAAGCCTTCTGACTCTATGTAAGGTATTTTCAAATACCTAAATATCAATTCAATATTTAAT	608964	5667911	3182693	107691808	3.63544	0
874403	874882	+	CDIF630_00843	CDIF630_00843	acsE	CDS	-	873840	874646	+	TGAGATGGGACTTTTAACTACAGGAGGATTATCTAACGTATCTAATGGATGTCCTAAGCATGTTAGACCTGTTTTAGATAGTGCATTCTTAGCAATGGCAATGGCTAATGGATTTAGTTCAGCTATAATGAATCCATGTGACCCAGAATTAATGAAAACTGTAAAATCTTGTGACATAATCAACGGGGCATCTTTATATGCAGACTCTTTCTTAGAGTTAAATGAAGGTGGATTTGCTTTCTAGGGTTTTTAGGGTATAGTTAATAAAAAATAGGTGTAAATATTAAAGGGGGAAATAGAATGAATCTATATAATATAATCTTTACAGGGTCAGAACAAGCTTTAGGTGCGGCTCAAGCTATGTTAGCTGAAGCTATAGAAAAGAATGGAAAAGAGCAT…	1745704	1745525	-	five_prime_utr_597	CDIF630_01686.CDIF630_01685.IGR	CDIF630_01686.feoA3.IGR	sRNA	CDIF630nc_159	1745441	1745730	-	ACAAAAAAAAGATAGGCAAGATGCCTATCATACAAAGTTGGGTATAATTCTTACTTTTGGGGAAAGTAGAATATAGAATAAAAATTAACACTTTGAATCCATATAATTATTGAATTTTGATAATAAAAAAGTCAGAAAGCAAAAGCCTTCTGACTCTATGTAAGGTATTTTCAAATACCTAAATATCAATTCAATATTTAATTTATACTTAAATTATATATTAACAATAT	52776	34596	3739430	113324574	46.2306	0
874403	874882	+	CDIF630_00844	CDIF630_00843	acsE	CDS	-	874703	876829	+	TGAGATGGGACTTTTAACTACAGGAGGATTATCTAACGTATCTAATGGATGTCCTAAGCATGTTAGACCTGTTTTAGATAGTGCATTCTTAGCAATGGCAATGGCTAATGGATTTAGTTCAGCTATAATGAATCCATGTGACCCAGAATTAATGAAAACTGTAAAATCTTGTGACATAATCAACGGGGCATCTTTATATGCAGACTCTTTCTTAGAGTTAAATGAAGGTGGATTTGCTTTCTAGGGTTTTTAGGGTATAGTTAATAAAAAATAGGTGTAAATATTAAAGGGGGAAATAGAATGAATCTATATAATATAATCTTTACAGGGTCAGAACAAGCTTTAGGTGCGGCTCAAGCTATGTTAGCTGAAGCTATAGAAAAGAATGGAAAAGAGCAT…	1745704	1745525	-	five_prime_utr_597	CDIF630_01686.CDIF630_01685.IGR	CDIF630_01686.feoA3.IGR	sRNA	CDIF630nc_159	1745441	1745730	-	ACAAAAAAAAGATAGGCAAGATGCCTATCATACAAAGTTGGGTATAATTCTTACTTTTGGGGAAAGTAGAATATAGAATAAAAATTAACACTTTGAATCCATATAATTATTGAATTTTGATAATAAAAAAGTCAGAAAGCAAAAGCCTTCTGACTCTATGTAAGGTATTTTCAAATACCTAAATATCAATTCAATATTTAATTTATACTTAAATTATATATTAACAATAT	52776	34596	3739430	113324574	46.2306	0
2981224	2981462	-	CDIF630_02845	CDIF630_02845.CDIF630_02844.IGR	ltaE.dapF.IGR	CDS	-	2981447	2982481	-	AATAGGTGTATCTTAATAGATATCTACTAGAAGGATTATAGCTAGTTACCAGATGTTTAATTAAAAAATTCATAGACAGTTTAAATAAAACATACATAAAATTCATATAGAAATATTAATATATAAACATAGAAAGAACTAGCTTAAAAACATAATATAATTACCCTAATTGTAATGGCAACTCTCCCTCACATCCTCAAATTATAGTTGTCATTACAAAACTTTTCCCATAAATTATAAGTTTATGGGAATTTTTTTATGTTATAATAGTTTAAGCGTTAATTTACGA	176942	176707	+	five_prime_utr_115	CDIF630_00242	spoIIID	5UTR	-	176686	176713	+	TTTTTTGGTGTTTTTACATATATATCATTAAAGCTATTATGTGAGGGGGGTAATCTTTGAGATCTCATATAGAGGAAAGGGCCATAGTGGTAGCAAAATATATACTTGAAAAAAACACTACAGTAAGACAAACCGCCAAGACATTTGGAGTAAGTAAAAGTACAATTCATAAGGATGTTACAGAAAGATTGAAGGAAATAAATCCATCCCTTGCCAAAGAAGTTAAAAATGTGCTGGACAAAAATAAATCAGAGAGACATATTAGAGGGGGATTAGCAACGAAATT	37374	1578244	856651	114679107	3.17012	0
2981224	2981462	-	CDIF630_02845	CDIF630_02845.CDIF630_02844.IGR	ltaE.dapF.IGR	CDS	-	2981447	2982481	-	AATAGGTGTATCTTAATAGATATCTACTAGAAGGATTATAGCTAGTTACCAGATGTTTAATTAAAAAATTCATAGACAGTTTAAATAAAACATACATAAAATTCATATAGAAATATTAATATATAAACATAGAAAGAACTAGCTTAAAAACATAATATAATTACCCTAATTGTAATGGCAACTCTCCCTCACATCCTCAAATTATAGTTGTCATTACAAAACTTTTCCCATAAATTATAAGTTTATGGGAATTTTTTTATGTTATAATAGTTTAAGCGTTAATTTACGA	176942	176707	+	CDIF630_00242	CDIF630_00242	spoIIID	CDS	-	176713	176973	+	TTTTTTGGTGTTTTTACATATATATCATTAAAGCTATTATGTGAGGGGGGTAATCTTTGAGATCTCATATAGAGGAAAGGGCCATAGTGGTAGCAAAATATATACTTGAAAAAAACACTACAGTAAGACAAACCGCCAAGACATTTGGAGTAAGTAAAAGTACAATTCATAAGGATGTTACAGAAAGATTGAAGGAAATAAATCCATCCCTTGCCAAAGAAGTTAAAAATGTGCTGGACAAAAATAAATCAGAGAGACATATTAGAGGGGGATTAGCAACGAAATT	37374	1578244	856651	114679107	3.17012	0
2981224	2981462	-	CDIF630nc_083	CDIF630_02845.CDIF630_02844.IGR	ltaE.dapF.IGR	sRNA	CDIF630nc_083	2981204	2981334	-	AATAGGTGTATCTTAATAGATATCTACTAGAAGGATTATAGCTAGTTACCAGATGTTTAATTAAAAAATTCATAGACAGTTTAAATAAAACATACATAAAATTCATATAGAAATATTAATATATAAACATAGAAAGAACTAGCTTAAAAACATAATATAATTACCCTAATTGTAATGGCAACTCTCCCTCACATCCTCAAATTATAGTTGTCATTACAAAACTTTTCCCATAAATTATAAGTTTATGGGAATTTTTTTATGTTATAATAGTTTAAGCGTTAATTTACGA	176942	176707	+	five_prime_utr_115	CDIF630_00242	spoIIID	5UTR	-	176686	176713	+	TTTTTTGGTGTTTTTACATATATATCATTAAAGCTATTATGTGAGGGGGGTAATCTTTGAGATCTCATATAGAGGAAAGGGCCATAGTGGTAGCAAAATATATACTTGAAAAAAACACTACAGTAAGACAAACCGCCAAGACATTTGGAGTAAGTAAAAGTACAATTCATAAGGATGTTACAGAAAGATTGAAGGAAATAAATCCATCCCTTGCCAAAGAAGTTAAAAATGTGCTGGACAAAAATAAATCAGAGAGACATATTAGAGGGGGATTAGCAACGAAATT	37374	1578244	856651	114679107	3.17012	0
2981224	2981462	-	CDIF630nc_083	CDIF630_02845.CDIF630_02844.IGR	ltaE.dapF.IGR	sRNA	CDIF630nc_083	2981204	2981334	-	AATAGGTGTATCTTAATAGATATCTACTAGAAGGATTATAGCTAGTTACCAGATGTTTAATTAAAAAATTCATAGACAGTTTAAATAAAACATACATAAAATTCATATAGAAATATTAATATATAAACATAGAAAGAACTAGCTTAAAAACATAATATAATTACCCTAATTGTAATGGCAACTCTCCCTCACATCCTCAAATTATAGTTGTCATTACAAAACTTTTCCCATAAATTATAAGTTTATGGGAATTTTTTTATGTTATAATAGTTTAAGCGTTAATTTACGA	176942	176707	+	CDIF630_00242	CDIF630_00242	spoIIID	CDS	-	176713	176973	+	TTTTTTGGTGTTTTTACATATATATCATTAAAGCTATTATGTGAGGGGGGTAATCTTTGAGATCTCATATAGAGGAAAGGGCCATAGTGGTAGCAAAATATATACTTGAAAAAAACACTACAGTAAGACAAACCGCCAAGACATTTGGAGTAAGTAAAAGTACAATTCATAAGGATGTTACAGAAAGATTGAAGGAAATAAATCCATCCCTTGCCAAAGAAGTTAAAAATGTGCTGGACAAAAATAAATCAGAGAGACATATTAGAGGGGGATTAGCAACGAAATT	37374	1578244	856651	114679107	3.17012	0
1397082	1397463	+	five_prime_utr_461	CDIF630_01363.EST5UTR.57	spo0A.EST5UTR	5UTR	-	1397082	1397236	+	GAGGCATTAAAAAATTTTATTATTTTATCAATTATCTAGGAGGAATATAATTTTGGAGTGTCGAATATGCTTTAGAGTAGATAATTAGGAAGCAATTGTGTAAAAAGTTTAGTTTTCTGTAATAAGAAGATGTTTTTTAATGGGGGGATTTTTAGTGGAAAAAATCAAAATAGTTTTAGCAGATGACAATAAGGATTTTTGTCAGGTATTAAAAGAGTATTTGTCTAATGAAGATGATATCGATATATTAGGCATAGCTAAGGATGGAATTGAAGCATTAGACTTAGTAAAAAAGACACAACCGGACTTATTAATACTAGATGTAATAATGCCACATCTAGATGGATTAGGTGTAATTGAAAAATTGAATACTATGGATATACCTAAAATGCCAAAAAT…	1307759	1307696	-	CDIF630nc_038	CDIF630_01270.CDIF630_01269.IGR	CDIF630_01270.CDIF630_01269.IGR	sRNA	CDIF630nc_038	1307677	1307780	-	ATAAAAATAAAGAAGGCAACGGGAAGCCTTCTTTCGTGTAAAAAAAGTTTAATTTTTTGTTAAGATTTGTTTGTTATTTTATATTACCTTTATAATATGTTTTTATTTGGTGGT	27775	167565	143960	116812076	134.498	0
1397082	1397463	+	CDIF630_01363	CDIF630_01363.EST5UTR.57	spo0A.EST5UTR	CDS	-	1397236	1398045	+	GAGGCATTAAAAAATTTTATTATTTTATCAATTATCTAGGAGGAATATAATTTTGGAGTGTCGAATATGCTTTAGAGTAGATAATTAGGAAGCAATTGTGTAAAAAGTTTAGTTTTCTGTAATAAGAAGATGTTTTTTAATGGGGGGATTTTTAGTGGAAAAAATCAAAATAGTTTTAGCAGATGACAATAAGGATTTTTGTCAGGTATTAAAAGAGTATTTGTCTAATGAAGATGATATCGATATATTAGGCATAGCTAAGGATGGAATTGAAGCATTAGACTTAGTAAAAAAGACACAACCGGACTTATTAATACTAGATGTAATAATGCCACATCTAGATGGATTAGGTGTAATTGAAAAATTGAATACTATGGATATACCTAAAATGCCAAAAAT…	1307759	1307696	-	CDIF630nc_038	CDIF630_01270.CDIF630_01269.IGR	CDIF630_01270.CDIF630_01269.IGR	sRNA	CDIF630nc_038	1307677	1307780	-	ATAAAAATAAAGAAGGCAACGGGAAGCCTTCTTTCGTGTAAAAAAAGTTTAATTTTTTGTTAAGATTTGTTTGTTATTTTATATTACCTTTATAATATGTTTTTATTTGGTGGT	27775	167565	143960	116812076	134.498	0
1397103	1397460	+	five_prime_utr_461	CDIF630_01363.EST5UTR.48	spo0A.EST5UTR	5UTR	-	1397082	1397236	+	ATTTTATCAATTATCTAGGAGGAATATAATTTTGGAGTGTCGAATATGCTTTAGAGTAGATAATTAGGAAGCAATTGTGTAAAAAGTTTAGTTTTCTGTAATAAGAAGATGTTTTTTAATGGGGGGATTTTTAGTGGAAAAAATCAAAATAGTTTTAGCAGATGACAATAAGGATTTTTGTCAGGTATTAAAAGAGTATTTGTCTAATGAAGATGATATCGATATATTAGGCATAGCTAAGGATGGAATTGAAGCATTAGACTTAGTAAAAAAGACACAACCGGACTTATTAATACTAGATGTAATAATGCCACATCTAGATGGATTAGGTGTAATTGAAAAATTGAATACTATGGATATACCTAAAATGCCAAAAATAATAGTACTATCAGCAGTAGG…	854831	854783	+	CDIF630nc_020	CDIF630_00827.EST5UTR.70	CDIF630_00827.EST5UTR	sRNA	CDIF630nc_020	854750	854830	+	ATCGTATAATAATATATAGATAGTAGATTACAATGATTTTTGTACACTACTATCCCCCTATATATGACAGCTTCTTAAACGGGCTGTCTCTTTTTTTTT	23394	171799	337634	116618549	47.0333	0
1397103	1397460	+	CDIF630_01363	CDIF630_01363.EST5UTR.48	spo0A.EST5UTR	CDS	-	1397236	1398045	+	ATTTTATCAATTATCTAGGAGGAATATAATTTTGGAGTGTCGAATATGCTTTAGAGTAGATAATTAGGAAGCAATTGTGTAAAAAGTTTAGTTTTCTGTAATAAGAAGATGTTTTTTAATGGGGGGATTTTTAGTGGAAAAAATCAAAATAGTTTTAGCAGATGACAATAAGGATTTTTGTCAGGTATTAAAAGAGTATTTGTCTAATGAAGATGATATCGATATATTAGGCATAGCTAAGGATGGAATTGAAGCATTAGACTTAGTAAAAAAGACACAACCGGACTTATTAATACTAGATGTAATAATGCCACATCTAGATGGATTAGGTGTAATTGAAAAATTGAATACTATGGATATACCTAAAATGCCAAAAATAATAGTACTATCAGCAGTAGG…	854831	854783	+	CDIF630nc_020	CDIF630_00827.EST5UTR.70	CDIF630_00827.EST5UTR	sRNA	CDIF630nc_020	854750	854830	+	ATCGTATAATAATATATAGATAGTAGATTACAATGATTTTTGTACACTACTATCCCCCTATATATGACAGCTTCTTAAACGGGCTGTCTCTTTTTTTTT	23394	171799	337634	116618549	47.0333	0
1012975	1013323	+	five_prime_utr_348	CDIF630_00972	oppB	5UTR	-	1012973	1013091	+	AGATAAATATAGAAAATTTAATTTTGTTTAATGATAATGGAACCACGAAGGTTTTAACGTTACTTTACGTTTGCTTTTATGTGGTTTTTTTTATTGCAACAAAGGGGGGTTGGGGTTTGTTAAAGGATATATTGAAAAAGTTGTTGCAGTTTATTTTAGTAATGTTTTTATTATCTTTTATTGTTTTTTACATGGCAAGACTTGCTCCAGGAGACCCATTAATCTCTTACTATGGGGATGGAGTAGAAAGAATGAGTACACAAGAAAAAGAAAATGCTATGAAAAAACTTGGTTTGGATGAACCAATATACAGTCAATATATAAAATGGATTTCAAATGCATCAAAAGGGGAATTTGGAATTTCATTTAAATATAAACAAAATGTTACTTCTGTTATAA	1745698	1745521	-	five_prime_utr_597	CDIF630_01686.CDIF630_01685.IGR	CDIF630_01686.feoA3.IGR	sRNA	CDIF630nc_159	1745441	1745730	-	TTTTACAAAAAAAAGATAGGCAAGATGCCTATCATACAAAGTTGGGTATAATTCTTACTTTTGGGGAAAGTAGAATATAGAATAAAAATTAACACTTTGAATCCATATAATTATTGAATTTTGATAATAAAAAAGTCAGAAAGCAAAAGCCTTCTGACTCTATGTAAGGTATTTTCAAATACCTAAATATCAATTCAATATTTAATTTATACTTAAATTATATATTAA	19749	74264	3771908	113285455	7.98693	0
1012975	1013323	+	CDIF630_00972	CDIF630_00972	oppB	CDS	-	1013091	1014077	+	AGATAAATATAGAAAATTTAATTTTGTTTAATGATAATGGAACCACGAAGGTTTTAACGTTACTTTACGTTTGCTTTTATGTGGTTTTTTTTATTGCAACAAAGGGGGGTTGGGGTTTGTTAAAGGATATATTGAAAAAGTTGTTGCAGTTTATTTTAGTAATGTTTTTATTATCTTTTATTGTTTTTTACATGGCAAGACTTGCTCCAGGAGACCCATTAATCTCTTACTATGGGGATGGAGTAGAAAGAATGAGTACACAAGAAAAAGAAAATGCTATGAAAAAACTTGGTTTGGATGAACCAATATACAGTCAATATATAAAATGGATTTCAAATGCATCAAAAGGGGAATTTGGAATTTCATTTAAATATAAACAAAATGTTACTTCTGTTATAA	1745698	1745521	-	five_prime_utr_597	CDIF630_01686.CDIF630_01685.IGR	CDIF630_01686.feoA3.IGR	sRNA	CDIF630nc_159	1745441	1745730	-	TTTTACAAAAAAAAGATAGGCAAGATGCCTATCATACAAAGTTGGGTATAATTCTTACTTTTGGGGAAAGTAGAATATAGAATAAAAATTAACACTTTGAATCCATATAATTATTGAATTTTGATAATAAAAAAGTCAGAAAGCAAAAGCCTTCTGACTCTATGTAAGGTATTTTCAAATACCTAAATATCAATTCAATATTTAATTTATACTTAAATTATATATTAA	19749	74264	3771908	113285455	7.98693	0
2741901	2742399	+	CDIF630_02628	CDIF630_02628	CDIF630_02628	CDS	-	2741448	2742470	+	AATAATTCAAAGATAATAGATAAAATTAGATTGTCTGAAGAAGCAGGTGCTTTTGCAGTTGGTGTAGACCTTGATGCTTGTGGACTTATTAATAATCAATTTCAAGAAAATCCTTTTTCTCCTAAAACAATTGATGAGATTAGAGAATTGGTTGAATCCACTAGATTACCTTTTATTATAAAAGGAATTATGACTGTAGATGATGCTTTGATGGCTGTAGAGTCTGGTGCTAGTGCCATTATTGTTTCAAATCATGGTGGAAGAGTACTTGATTATACTCCTGGTACTTGTGAGGTACTTCCAGATATAGCTAAGTCTGTAAAGGGAAAGATAACAATACTTGTTGATGGTGGAGTTAGGACTGGTGTTGATGTAGTTAAGATGCTTGGATTGGGTGCT…	2212658	2212616	-	CDIF630nc_071	CDIF630_02134.CDIF630_02133.IGR	CDIF630_02134.CDIF630_02133.IGR	sRNA	CDIF630nc_071	2212616	2212687	-	TAAAAAAAAAGAAGGCAGTTGGTGTGAGCTTTAAGCCTTCTTTAAGGAAAAAGTTTATTTATTTTTGTTGATACTTAACATATTATAGTTTTT	17470	84061	421384	116628461	57.5208	0
4249679	4249734	+	CDIF630_03978	CDIF630_03978.EST3UTR.52	dnaI.EST3UTR	CDS	-	4248688	4249680	+	AAAATAGCCCTTAAAAAACATTTTTTTATTTTTAAATAGAGAGGTAAGAGCAAACTTGCTTCTCTGTTTAAAACTTATATCACATAAATTAAAACATACTTTTTAT	1307741	1307696	-	CDIF630nc_038	CDIF630_01270.CDIF630_01269.IGR	CDIF630_01270.CDIF630_01269.IGR	sRNA	CDIF630nc_038	1307677	1307780	-	ATAAAAATAAAGAAGGCAACGGGAAGCCTTCTTTCGTGTAAAAAAAGTTTAATTTTTTGTTAAGATTTGTTTGTTATTTTATATTACCTTTATAAT	16264	29804	155471	116949837	410.49	0
4249679	4249734	+	three_prime_utr_1581	CDIF630_03978.EST3UTR.52	dnaI.EST3UTR	sRNA	CDIF630nc_176	4249680	4249757	+	AAAATAGCCCTTAAAAAACATTTTTTTATTTTTAAATAGAGAGGTAAGAGCAAACTTGCTTCTCTGTTTAAAACTTATATCACATAAATTAAAACATACTTTTTAT	1307741	1307696	-	CDIF630nc_038	CDIF630_01270.CDIF630_01269.IGR	CDIF630_01270.CDIF630_01269.IGR	sRNA	CDIF630nc_038	1307677	1307780	-	ATAAAAATAAAGAAGGCAACGGGAAGCCTTCTTTCGTGTAAAAAAAGTTTAATTTTTTGTTAAGATTTGTTTGTTATTTTATATTACCTTTATAAT	16264	29804	155471	116949837	410.49	0
1307549	1307596	+	CDIF630nc_037	CDIF630_01269.CDIF630_01270.IGR	CDIF630_01269.CDIF630_01270.IGR	sRNA	CDIF630nc_037	1307549	1307694	+	ATAGAAAGAACTAGCTTAAAACATAATATAATTACCCTAAATTTATAATGACAACTCTCCCTCACATCCTCAAATTATAGTTGTCATTATAGAATAAC	176741	176707	+	five_prime_utr_115	CDIF630_00242	spoIIID	5UTR	-	176686	176713	+	TTTTTTGGTGTTTTTACATATATATCATTAAAGCTATTATGTGAGGGGGGTAATCTTTGAGATCTCATATAGAGGAAAGGGCCAT	15086	1441686	868182	114826422	1.38399	2.87327e-300
1307549	1307596	+	CDIF630nc_037	CDIF630_01269.CDIF630_01270.IGR	CDIF630_01269.CDIF630_01270.IGR	sRNA	CDIF630nc_037	1307549	1307694	+	ATAGAAAGAACTAGCTTAAAACATAATATAATTACCCTAAATTTATAATGACAACTCTCCCTCACATCCTCAAATTATAGTTGTCATTATAGAATAAC	176741	176707	+	CDIF630_00242	CDIF630_00242	spoIIID	CDS	-	176713	176973	+	TTTTTTGGTGTTTTTACATATATATCATTAAAGCTATTATGTGAGGGGGGTAATCTTTGAGATCTCATATAGAGGAAAGGGCCAT	15086	1441686	868182	114826422	1.38399	2.87327e-300
387702	388199	+	CDIF630_00442	CDIF630_00442	CDIF630_00442	CDS	-	387681	388289	+	ATTTTACAATATGGATTAATCTCTGTATTTGTATTAATTATGATTGAGTATGCTTGTTTTCCATTACCTAGCGAAGTTGTTTTACCTTTATGTGGAGCAATTGCTGCAAGAAATCATTTTGGATTTCTGACAATTTTAATTTTAAGTATAATTGCAGGTATACTTGGTTCGATATTTTGTTATACAGTGGGAAATTGGGGAGGTAAATCTATCATAAATAAAATAATAGAGATATGTCCAAAGGCAAAGAAAGGAATATTTGCATCTCAAGATTATTTTAATAAATACTCTTCTATTTCTGTTTGTGTATGTAGATTAATCCCTTTATGTAGAACATACATATCTTTTATAGCAGGTATAGCAGGTCAAAATATTATAACTTTTGTAATATCATCTATC…	1745652	1745525	-	five_prime_utr_597	CDIF630_01686.CDIF630_01685.IGR	CDIF630_01686.feoA3.IGR	sRNA	CDIF630nc_159	1745441	1745730	-	ACAAAAAAAAGATAGGCAAGATGCCTATCATACAAAGTTGGGTATAATTCTTACTTTTGGGGAAAGTAGAATATAGAATAAAAATTAACACTTTGAATCCATATAATTATTGAATTTTGATAATAAAAAAGTCAGAAAGCAAAAGCCTTCTGACTCTATGTAAGGTATTTTCAAATAC	14896	98375	3776761	113261344	4.54095	0
3836620	3836983	-	three_prime_utr_1430	CDIF630_03588	CDIF630_03588	3UTR	-	3836645	3836668	-	GGACTATATAGGAATAGAAAATATAACACCTTATGAAAATACATATGAATTTAGTGTATATGAATATGATGATGAAATCACCTTAGGTAGTGAAAAGTTATATGTATGTGAATTAAGGGTTGTATTGATTAAAGTTAATTCTCTGTATGTTGAAAGATTGCATAAATCAGTTGAAGCAATGGTCTTAGTAAAAAATTTGAAAAAAGATTTAGATAAAACACTTGTTGTAAACAAAATAAAGAATTTTGTGCTAGATGAGATTTGGGTAGAAAATCTAGTAAAAGAGAATATAGAAGTTATATTTGTAGAAAGCTAGGAATAACCCTAGCTTTTTTATATTACAATCTAAGAGAGGAAAACAATATGTTAAGAGTATCTAATGTAAAACTTGGAATTGAT…	1745697	1745526	-	five_prime_utr_597	CDIF630_01686.CDIF630_01685.IGR	CDIF630_01686.feoA3.IGR	sRNA	CDIF630nc_159	1745441	1745730	-	CAAAAAAAAGATAGGCAAGATGCCTATCATACAAAGTTGGGTATAATTCTTACTTTTGGGGAAAGTAGAATATAGAATAAAAATTAACACTTTGAATCCATATAATTATTGAATTTTGATAATAAAAAAGTCAGAAAGCAAAAGCCTTCTGACTCTATGTAAGGTATTTTCAAATACCTAAATATCAATTCAATATTTAATTTATACTTAAATTATATATTA	11374	33356	3780283	113326363	10.2222	0
3836620	3836983	-	CDIF630_03588	CDIF630_03588	CDIF630_03588	CDS	-	3836668	3836985	-	GGACTATATAGGAATAGAAAATATAACACCTTATGAAAATACATATGAATTTAGTGTATATGAATATGATGATGAAATCACCTTAGGTAGTGAAAAGTTATATGTATGTGAATTAAGGGTTGTATTGATTAAAGTTAATTCTCTGTATGTTGAAAGATTGCATAAATCAGTTGAAGCAATGGTCTTAGTAAAAAATTTGAAAAAAGATTTAGATAAAACACTTGTTGTAAACAAAATAAAGAATTTTGTGCTAGATGAGATTTGGGTAGAAAATCTAGTAAAAGAGAATATAGAAGTTATATTTGTAGAAAGCTAGGAATAACCCTAGCTTTTTTATATTACAATCTAAGAGAGGAAAACAATATGTTAAGAGTATCTAATGTAAAACTTGGAATTGAT…	1745697	1745526	-	five_prime_utr_597	CDIF630_01686.CDIF630_01685.IGR	CDIF630_01686.feoA3.IGR	sRNA	CDIF630nc_159	1745441	1745730	-	CAAAAAAAAGATAGGCAAGATGCCTATCATACAAAGTTGGGTATAATTCTTACTTTTGGGGAAAGTAGAATATAGAATAAAAATTAACACTTTGAATCCATATAATTATTGAATTTTGATAATAAAAAAGTCAGAAAGCAAAAGCCTTCTGACTCTATGTAAGGTATTTTCAAATACCTAAATATCAATTCAATATTTAATTTATACTTAAATTATATATTA	11374	33356	3780283	113326363	10.2222	0
965519	965993	-	five_prime_utr_328	CDIF630_00927.CDIF630_00926.IGR	CDIF630_00927.CDIF630_00926.IGR	5UTR	-	965701	966004	-	ATATATATTATTGTCAGAATATTTAAAGTTAAATTTATATGAAACATCTTTATTTATATATCACTTATATTTGGATATATTTTCTTTTTTTAGTTTTCGGGTTAGTAAGGGGTTAGTAGTTTAGGTTTTCACAGGATATTATTTTTACAATTAGTTTTATTTTCGTGTAATTTATATATGTTGTAATTAATAAAACTAAATATGATTTAAATAATTCCTTGGGATAAATTTAATAAAACTTAGATTCCTTATCTAAGCTTAAAATACTAAAATTATTGGGAGGATATAAATAATGGACCAAATTAAGCGTTTACATGAATTGCAACAAAAATCATATTTAACTAAAGAAGAATTTGAGGAATTAAAAAATAACACATATATTGAAAGATTTGAATTAAG…	3000454	3000284	+	CDIF630nc_085	CDIF630_02859.CDIF630_02862.IGR	CDIF630_02859.trpS.IGR	sRNA	CDIF630nc_085	3000253	3000454	+	TAAGAGTTAAAATTAACTCATAAATTACATATTGGGTATAAAATACAATGTATGTTAGAAGTTGTTTCAGAAGGCTATGGTTTTCTGATTTTTTTATGCTCAGTAGTGATATGCAAAAAAGACAAAGTTGACATCAGTTAACTTTTACCTTTATTCTACTTTCCCCAAAGTAAGAATAATCTAACCCCTTTGAGATGAGCAAAAGCTCATCTTTTTTTATT	8592	75295	257722	116809767	51.7197	0
965519	965993	-	CDIF630_00926	CDIF630_00927.CDIF630_00926.IGR	CDIF630_00927.CDIF630_00926.IGR	CDS	-	965357	965701	-	ATATATATTATTGTCAGAATATTTAAAGTTAAATTTATATGAAACATCTTTATTTATATATCACTTATATTTGGATATATTTTCTTTTTTTAGTTTTCGGGTTAGTAAGGGGTTAGTAGTTTAGGTTTTCACAGGATATTATTTTTACAATTAGTTTTATTTTCGTGTAATTTATATATGTTGTAATTAATAAAACTAAATATGATTTAAATAATTCCTTGGGATAAATTTAATAAAACTTAGATTCCTTATCTAAGCTTAAAATACTAAAATTATTGGGAGGATATAAATAATGGACCAAATTAAGCGTTTACATGAATTGCAACAAAAATCATATTTAACTAAAGAAGAATTTGAGGAATTAAAAAATAACACATATATTGAAAGATTTGAATTAAG…	3000454	3000284	+	CDIF630nc_085	CDIF630_02859.CDIF630_02862.IGR	CDIF630_02859.trpS.IGR	sRNA	CDIF630nc_085	3000253	3000454	+	TAAGAGTTAAAATTAACTCATAAATTACATATTGGGTATAAAATACAATGTATGTTAGAAGTTGTTTCAGAAGGCTATGGTTTTCTGATTTTTTTATGCTCAGTAGTGATATGCAAAAAAGACAAAGTTGACATCAGTTAACTTTTACCTTTATTCTACTTTCCCCAAAGTAAGAATAATCTAACCCCTTTGAGATGAGCAAAAGCTCATCTTTTTTTATT	8592	75295	257722	116809767	51.7197	0
3799908	3800368	-	CDIF630_03555	CDIF630_03555	CDIF630_03555	CDS	-	3799088	3799915	-	AGGAGGTGTAAGTAAAGCAGTTAAGTTATCAGTTAGAAGAATTGACAAAAATATAAAATTTGAAGAAAAGGCATTTGAAGGAACAAAAGAGTGCATGGACGGTCTAAAGAAAGTTCTAAATAAAGAAATAGAAGCTACATTTATAGAAGGAATGGGGTGTGTAGGAGGCTGTGTAGGAGGTCCGAAGCGTATTTTAAGTGTGGAAGAAGGTACTAAGAATGTTGATGAATATAGTGAAAGTACGAATATGGAAACTCCATTTGATAATTTAAATGTATTACAATTTTTAACTTCTTTGGGAATCAAAAGAGTAGAATCTTTAGGAGAAAAAGAAGAAGAAAAGGTTAAAAAAATATTTAGTAGAGATATAAAAAGTAATAAGAAAGAGAATAAATATAA…	1317062	1317015	-	NA	CDIF630_01280.CDIF630_01279.IGR	CDIF630_01280.copZ.IGR	sRNA	CDIF630nc_155	NA	NA	-	ACTAAAAAAAGACCTCTATTGGGGGAGTAATAGAGGTCTAAAAATGGGGGAGATTGAGTATGTTTGATTTTACATTACTATTATCTCCCCTTTTAAAT	7973	41516	209274	116892613	107.27	0
3799908	3800368	-	CDIF630_03556	CDIF630_03555	CDIF630_03555	CDS	-	3799963	3801399	-	AGGAGGTGTAAGTAAAGCAGTTAAGTTATCAGTTAGAAGAATTGACAAAAATATAAAATTTGAAGAAAAGGCATTTGAAGGAACAAAAGAGTGCATGGACGGTCTAAAGAAAGTTCTAAATAAAGAAATAGAAGCTACATTTATAGAAGGAATGGGGTGTGTAGGAGGCTGTGTAGGAGGTCCGAAGCGTATTTTAAGTGTGGAAGAAGGTACTAAGAATGTTGATGAATATAGTGAAAGTACGAATATGGAAACTCCATTTGATAATTTAAATGTATTACAATTTTTAACTTCTTTGGGAATCAAAAGAGTAGAATCTTTAGGAGAAAAAGAAGAAGAAAAGGTTAAAAAAATATTTAGTAGAGATATAAAAAGTAATAAGAAAGAGAATAAATATAA…	1317062	1317015	-	NA	CDIF630_01280.CDIF630_01279.IGR	CDIF630_01280.copZ.IGR	sRNA	CDIF630nc_155	NA	NA	-	ACTAAAAAAAGACCTCTATTGGGGGAGTAATAGAGGTCTAAAAATGGGGGAGATTGAGTATGTTTGATTTTACATTACTATTATCTCCCCTTTTAAAT	7973	41516	209274	116892613	107.27	0
867508	867997	+	CDIF630_00836	CDIF630_00837	metV	CDS	-	866673	867545	+	ATGTAGTTAAGGCTTGTAAATTACAAAACAATAAATAGATATATATATGTGGAAGGTTTAGGGGGGAAGTAGATATGATAATTTCTGAAAATAAACCATTAGAAGAAGTGCTAGGGTACTTAAAAGATTTTGACAAGCTGGTTTTAGTTGGTTGTAATCAATGTGCAGCAACTTGTAAAAGTGGTGGGGAAGAAGAAGTTTTAAAAATGAAGGAAACTCTTGAAGGTGAAGGCAAAAAAATCTTAGGATATGTAATGCTTGACCCTGCTTGTAACCTTTTAAAGTCTAAAAAGGATTTAAAGGCTCTAAAAGAAGAGACTAAGGAAGCTGATGCAGTTTTATCTTTAGCATGTGGAGATGGTACACAGACAATAGTTAAGAATTTAAAAGATAAGCCAG…	1745697	1745525	-	five_prime_utr_597	CDIF630_01686.CDIF630_01685.IGR	CDIF630_01686.feoA3.IGR	sRNA	CDIF630nc_159	1745441	1745730	-	ACAAAAAAAAGATAGGCAAGATGCCTATCATACAAAGTTGGGTATAATTCTTACTTTTGGGGAAAGTAGAATATAGAATAAAAATTAACACTTTGAATCCATATAATTATTGAATTTTGATAATAAAAAAGTCAGAAAGCAAAAGCCTTCTGACTCTATGTAAGGTATTTTCAAATACCTAAATATCAATTCAATATTTAATTTATACTTAAATTATATATTA	7060	63160	3784597	113296559	3.34626	0
867508	867997	+	CDIF630_00837	CDIF630_00837	metV	CDS	-	867582	868256	+	ATGTAGTTAAGGCTTGTAAATTACAAAACAATAAATAGATATATATATGTGGAAGGTTTAGGGGGGAAGTAGATATGATAATTTCTGAAAATAAACCATTAGAAGAAGTGCTAGGGTACTTAAAAGATTTTGACAAGCTGGTTTTAGTTGGTTGTAATCAATGTGCAGCAACTTGTAAAAGTGGTGGGGAAGAAGAAGTTTTAAAAATGAAGGAAACTCTTGAAGGTGAAGGCAAAAAAATCTTAGGATATGTAATGCTTGACCCTGCTTGTAACCTTTTAAAGTCTAAAAAGGATTTAAAGGCTCTAAAAGAAGAGACTAAGGAAGCTGATGCAGTTTTATCTTTAGCATGTGGAGATGGTACACAGACAATAGTTAAGAATTTAAAAGATAAGCCAG…	1745697	1745525	-	five_prime_utr_597	CDIF630_01686.CDIF630_01685.IGR	CDIF630_01686.feoA3.IGR	sRNA	CDIF630nc_159	1745441	1745730	-	ACAAAAAAAAGATAGGCAAGATGCCTATCATACAAAGTTGGGTATAATTCTTACTTTTGGGGAAAGTAGAATATAGAATAAAAATTAACACTTTGAATCCATATAATTATTGAATTTTGATAATAAAAAAGTCAGAAAGCAAAAGCCTTCTGACTCTATGTAAGGTATTTTCAAATACCTAAATATCAATTCAATATTTAATTTATACTTAAATTATATATTA	7060	63160	3784597	113296559	3.34626	0
863712	864199	+	three_prime_utr_240	CDIF630_00834.EST5UTR.25	fhs.EST5UTR	3UTR	-	863919	864096	+	TGTAGTAGGAAATAAAATTAGAAATAAGGAAGATGAAGAATTTATAATCCAAAACTTAGAAGATGGAGAATCTTTAGGATTTATTTATTATAACCAAGATGTTATTGATTCTGATAGAGCTAATCAATCTCCATATGATTCTAGTGAAACAACGAAAGAACAGATTAAAGCAATAAAAGATAAATTAATGTCACTTAAGGATAAATAAAATAGATAGAAATTTTGATTTGGGATTTTAAGTTGGTTAAAGGTTAGACATAGGCAATAGATAGGTAATAAGTAAGTAATTAGATAAATAACTAGCTATTAAGTTTGAATATTTTAATAGCTTAGTAGCTAGTTTTTAAGTAATTTTACATGTATAATTATCTTATAAAATATAATTTTTACATATTAATA…	1064015	1063867	+	CDIF630_01016	CDIF630_01016.CDIF630_01017.IGR	CDIF630_01016.CDIF630_01017.IGR	CDS	-	1063708	1063899	+	TATGTGCATGGATACCTTTCTTAATATTATTATTAATACTTTGTGAATGTGGTGACGTTTTTGATGGAGGATGTGGATGCTAAAAAAATCAATTTAGATGATTTAATAAAGCTTATGGTGGGTATAAATAAAATACCAAACCAATCACAATCTAGTGTTTGAAGGTAGTCGGAAATCCCCCGCTACCTTCTTTTTTTTA	6732	27516	2159164	114957964	13.026	0
863712	864199	+	five_prime_utr_300	CDIF630_00834.EST5UTR.25	fhs.EST5UTR	5UTR	-	864084	864168	+	TGTAGTAGGAAATAAAATTAGAAATAAGGAAGATGAAGAATTTATAATCCAAAACTTAGAAGATGGAGAATCTTTAGGATTTATTTATTATAACCAAGATGTTATTGATTCTGATAGAGCTAATCAATCTCCATATGATTCTAGTGAAACAACGAAAGAACAGATTAAAGCAATAAAAGATAAATTAATGTCACTTAAGGATAAATAAAATAGATAGAAATTTTGATTTGGGATTTTAAGTTGGTTAAAGGTTAGACATAGGCAATAGATAGGTAATAAGTAAGTAATTAGATAAATAACTAGCTATTAAGTTTGAATATTTTAATAGCTTAGTAGCTAGTTTTTAAGTAATTTTACATGTATAATTATCTTATAAAATATAATTTTTACATATTAATA…	1064015	1063867	+	CDIF630_01016	CDIF630_01016.CDIF630_01017.IGR	CDIF630_01016.CDIF630_01017.IGR	CDS	-	1063708	1063899	+	TATGTGCATGGATACCTTTCTTAATATTATTATTAATACTTTGTGAATGTGGTGACGTTTTTGATGGAGGATGTGGATGCTAAAAAAATCAATTTAGATGATTTAATAAAGCTTATGGTGGGTATAAATAAAATACCAAACCAATCACAATCTAGTGTTTGAAGGTAGTCGGAAATCCCCCGCTACCTTCTTTTTTTTA	6732	27516	2159164	114957964	13.026	0
863712	864199	+	CDIF630_00833	CDIF630_00834.EST5UTR.25	fhs.EST5UTR	CDS	-	863140	863919	+	TGTAGTAGGAAATAAAATTAGAAATAAGGAAGATGAAGAATTTATAATCCAAAACTTAGAAGATGGAGAATCTTTAGGATTTATTTATTATAACCAAGATGTTATTGATTCTGATAGAGCTAATCAATCTCCATATGATTCTAGTGAAACAACGAAAGAACAGATTAAAGCAATAAAAGATAAATTAATGTCACTTAAGGATAAATAAAATAGATAGAAATTTTGATTTGGGATTTTAAGTTGGTTAAAGGTTAGACATAGGCAATAGATAGGTAATAAGTAAGTAATTAGATAAATAACTAGCTATTAAGTTTGAATATTTTAATAGCTTAGTAGCTAGTTTTTAAGTAATTTTACATGTATAATTATCTTATAAAATATAATTTTTACATATTAATA…	1064015	1063867	+	CDIF630_01016	CDIF630_01016.CDIF630_01017.IGR	CDIF630_01016.CDIF630_01017.IGR	CDS	-	1063708	1063899	+	TATGTGCATGGATACCTTTCTTAATATTATTATTAATACTTTGTGAATGTGGTGACGTTTTTGATGGAGGATGTGGATGCTAAAAAAATCAATTTAGATGATTTAATAAAGCTTATGGTGGGTATAAATAAAATACCAAACCAATCACAATCTAGTGTTTGAAGGTAGTCGGAAATCCCCCGCTACCTTCTTTTTTTTA	6732	27516	2159164	114957964	13.026	0
863712	864199	+	CDIF630_00834	CDIF630_00834.EST5UTR.25	fhs.EST5UTR	CDS	-	864168	865844	+	TGTAGTAGGAAATAAAATTAGAAATAAGGAAGATGAAGAATTTATAATCCAAAACTTAGAAGATGGAGAATCTTTAGGATTTATTTATTATAACCAAGATGTTATTGATTCTGATAGAGCTAATCAATCTCCATATGATTCTAGTGAAACAACGAAAGAACAGATTAAAGCAATAAAAGATAAATTAATGTCACTTAAGGATAAATAAAATAGATAGAAATTTTGATTTGGGATTTTAAGTTGGTTAAAGGTTAGACATAGGCAATAGATAGGTAATAAGTAAGTAATTAGATAAATAACTAGCTATTAAGTTTGAATATTTTAATAGCTTAGTAGCTAGTTTTTAAGTAATTTTACATGTATAATTATCTTATAAAATATAATTTTTACATATTAATA…	1064015	1063867	+	CDIF630_01016	CDIF630_01016.CDIF630_01017.IGR	CDIF630_01016.CDIF630_01017.IGR	CDS	-	1063708	1063899	+	TATGTGCATGGATACCTTTCTTAATATTATTATTAATACTTTGTGAATGTGGTGACGTTTTTGATGGAGGATGTGGATGCTAAAAAAATCAATTTAGATGATTTAATAAAGCTTATGGTGGGTATAAATAAAATACCAAACCAATCACAATCTAGTGTTTGAAGGTAGTCGGAAATCCCCCGCTACCTTCTTTTTTTTA	6732	27516	2159164	114957964	13.026	0
863712	864199	+	three_prime_utr_240	CDIF630_00834.EST5UTR.25	fhs.EST5UTR	3UTR	-	863919	864096	+	TGTAGTAGGAAATAAAATTAGAAATAAGGAAGATGAAGAATTTATAATCCAAAACTTAGAAGATGGAGAATCTTTAGGATTTATTTATTATAACCAAGATGTTATTGATTCTGATAGAGCTAATCAATCTCCATATGATTCTAGTGAAACAACGAAAGAACAGATTAAAGCAATAAAAGATAAATTAATGTCACTTAAGGATAAATAAAATAGATAGAAATTTTGATTTGGGATTTTAAGTTGGTTAAAGGTTAGACATAGGCAATAGATAGGTAATAAGTAAGTAATTAGATAAATAACTAGCTATTAAGTTTGAATATTTTAATAGCTTAGTAGCTAGTTTTTAAGTAATTTTACATGTATAATTATCTTATAAAATATAATTTTTACATATTAATA…	1064015	1063867	+	CDIF630nc_028	CDIF630_01016.CDIF630_01017.IGR	CDIF630_01016.CDIF630_01017.IGR	sRNA	CDIF630nc_028	1063951	1064016	+	TATGTGCATGGATACCTTTCTTAATATTATTATTAATACTTTGTGAATGTGGTGACGTTTTTGATGGAGGATGTGGATGCTAAAAAAATCAATTTAGATGATTTAATAAAGCTTATGGTGGGTATAAATAAAATACCAAACCAATCACAATCTAGTGTTTGAAGGTAGTCGGAAATCCCCCGCTACCTTCTTTTTTTTA	6732	27516	2159164	114957964	13.026	0
863712	864199	+	five_prime_utr_300	CDIF630_00834.EST5UTR.25	fhs.EST5UTR	5UTR	-	864084	864168	+	TGTAGTAGGAAATAAAATTAGAAATAAGGAAGATGAAGAATTTATAATCCAAAACTTAGAAGATGGAGAATCTTTAGGATTTATTTATTATAACCAAGATGTTATTGATTCTGATAGAGCTAATCAATCTCCATATGATTCTAGTGAAACAACGAAAGAACAGATTAAAGCAATAAAAGATAAATTAATGTCACTTAAGGATAAATAAAATAGATAGAAATTTTGATTTGGGATTTTAAGTTGGTTAAAGGTTAGACATAGGCAATAGATAGGTAATAAGTAAGTAATTAGATAAATAACTAGCTATTAAGTTTGAATATTTTAATAGCTTAGTAGCTAGTTTTTAAGTAATTTTACATGTATAATTATCTTATAAAATATAATTTTTACATATTAATA…	1064015	1063867	+	CDIF630nc_028	CDIF630_01016.CDIF630_01017.IGR	CDIF630_01016.CDIF630_01017.IGR	sRNA	CDIF630nc_028	1063951	1064016	+	TATGTGCATGGATACCTTTCTTAATATTATTATTAATACTTTGTGAATGTGGTGACGTTTTTGATGGAGGATGTGGATGCTAAAAAAATCAATTTAGATGATTTAATAAAGCTTATGGTGGGTATAAATAAAATACCAAACCAATCACAATCTAGTGTTTGAAGGTAGTCGGAAATCCCCCGCTACCTTCTTTTTTTTA	6732	27516	2159164	114957964	13.026	0
863712	864199	+	CDIF630_00833	CDIF630_00834.EST5UTR.25	fhs.EST5UTR	CDS	-	863140	863919	+	TGTAGTAGGAAATAAAATTAGAAATAAGGAAGATGAAGAATTTATAATCCAAAACTTAGAAGATGGAGAATCTTTAGGATTTATTTATTATAACCAAGATGTTATTGATTCTGATAGAGCTAATCAATCTCCATATGATTCTAGTGAAACAACGAAAGAACAGATTAAAGCAATAAAAGATAAATTAATGTCACTTAAGGATAAATAAAATAGATAGAAATTTTGATTTGGGATTTTAAGTTGGTTAAAGGTTAGACATAGGCAATAGATAGGTAATAAGTAAGTAATTAGATAAATAACTAGCTATTAAGTTTGAATATTTTAATAGCTTAGTAGCTAGTTTTTAAGTAATTTTACATGTATAATTATCTTATAAAATATAATTTTTACATATTAATA…	1064015	1063867	+	CDIF630nc_028	CDIF630_01016.CDIF630_01017.IGR	CDIF630_01016.CDIF630_01017.IGR	sRNA	CDIF630nc_028	1063951	1064016	+	TATGTGCATGGATACCTTTCTTAATATTATTATTAATACTTTGTGAATGTGGTGACGTTTTTGATGGAGGATGTGGATGCTAAAAAAATCAATTTAGATGATTTAATAAAGCTTATGGTGGGTATAAATAAAATACCAAACCAATCACAATCTAGTGTTTGAAGGTAGTCGGAAATCCCCCGCTACCTTCTTTTTTTTA	6732	27516	2159164	114957964	13.026	0
863712	864199	+	CDIF630_00834	CDIF630_00834.EST5UTR.25	fhs.EST5UTR	CDS	-	864168	865844	+	TGTAGTAGGAAATAAAATTAGAAATAAGGAAGATGAAGAATTTATAATCCAAAACTTAGAAGATGGAGAATCTTTAGGATTTATTTATTATAACCAAGATGTTATTGATTCTGATAGAGCTAATCAATCTCCATATGATTCTAGTGAAACAACGAAAGAACAGATTAAAGCAATAAAAGATAAATTAATGTCACTTAAGGATAAATAAAATAGATAGAAATTTTGATTTGGGATTTTAAGTTGGTTAAAGGTTAGACATAGGCAATAGATAGGTAATAAGTAAGTAATTAGATAAATAACTAGCTATTAAGTTTGAATATTTTAATAGCTTAGTAGCTAGTTTTTAAGTAATTTTACATGTATAATTATCTTATAAAATATAATTTTTACATATTAATA…	1064015	1063867	+	CDIF630nc_028	CDIF630_01016.CDIF630_01017.IGR	CDIF630_01016.CDIF630_01017.IGR	sRNA	CDIF630nc_028	1063951	1064016	+	TATGTGCATGGATACCTTTCTTAATATTATTATTAATACTTTGTGAATGTGGTGACGTTTTTGATGGAGGATGTGGATGCTAAAAAAATCAATTTAGATGATTTAATAAAGCTTATGGTGGGTATAAATAAAATACCAAACCAATCACAATCTAGTGTTTGAAGGTAGTCGGAAATCCCCCGCTACCTTCTTTTTTTTA	6732	27516	2159164	114957964	13.026	0
1948751	1949015	+	CDIF630_01876	CDIF630_01876	trxB1	CDS	-	1948209	1949087	+	AGATAACCTAGATGATTCTATTGAAGTTATACATGACAGACCAGTACAGATAGATGGAGATAAACTTGTAAACAAAGTATCTTTTAAAGAAAACCACATTGAAGTTGATGGAGTATTCGTTATAAAAGATAGTACAGCTCCAAGTGCATTGGTTCCTGGAATAGAGATTGATGGCATTCATATTAAAGTTGACAATAATATGAAGACTAGTATAGATGGATGCTTTGCTGCTGGAGATTGTGTTGGAAAACCCTATTCTTATATAAAAGCAGCTGGTCAAGGGCAAATAGCAGCTTTAAATGCTGTTTACTATTT	1064014	1063972	+	CDIF630nc_028	CDIF630_01016.CDIF630_01017.IGR	CDIF630_01016.CDIF630_01017.IGR	sRNA	CDIF630nc_028	1063951	1064016	+	ATAAAGCTTATGGTGGGTATAAATAAAATACCAAACCAATCACAATCTAGTGTTTGAAGGTAGTCGGAAATCCCCCGCTACCTTCTTTTTTTT	6593	17290	2091935	115035558	20.9687	0
1074302	1074351	-	three_prime_utr_311	CDIF630_01026.CDIF630_01025.IGR	CDIF630_01026.CDIF630_01025.IGR	sRNA	CDIF630nc_153	1074245	1074424	-	GCAAGGAGATAAAATTTACTTTGTAAAAGGTGAATTTCTCTAATTGATTAGAATTTAAAAGTTATTTCTTTAAATCACCCTTATTGGCGTTTGGGTGATT	1708916	1708904	+	five_prime_utr_582	CDIF630_01654.EST5UTR.85	metN.EST5UTR	Riboswitch	-	1708764	1708870	+	TAGTTGATAGATGAGTATAAATAGCTTTCTAAGCCTGAGTTTATACTCGGGCTTTTATTTTGT	6492	5615193	91272	111438419	1.4116	2.7318e-137
3295712	3296111	-	CDIF630_03100	CDIF630_03100	CDIF630_03100	CDS	-	3293316	3296090	-	ATTAACAAGGGGGATAAAGTTATGAGGTATTATAATAAACCTACCAAAGAAGTATTAAAATACTTAAAAACAAATCCAGAAATTGGACTTGATGATAATGAGGTAGAAGAAAGGAAGCTTAGATATGGATTAAATGAATTTACTATAAAAGAAGGTAGAACATTTTGGGACGAGTTGGGAGAAAGTTTGACAGAACCTATGATATTAATTCTCATAGGAGCAGCAGTAATAAGTTCTTTTGTGGGAGAATTACATGACGCATTAGGTATTTTAGGGGCTATTTTTATTGGAATTTCTATAGGCATAATAACTGAAGGAAAATCTAAAAAAGCAGCTCATGCCCTGTCAAAATTAACAGAAAATATAGAAGTAAAGGTACTTAGAAATGGGAAGATAATT…	1745637	1745525	-	five_prime_utr_597	CDIF630_01686.CDIF630_01685.IGR	CDIF630_01686.feoA3.IGR	sRNA	CDIF630nc_159	1745441	1745730	-	ACAAAAAAAAGATAGGCAAGATGCCTATCATACAAAGTTGGGTATAATTCTTACTTTTGGGGAAAGTAGAATATAGAATAAAAATTAACACTTTGAATCCATATAATTATTGAATTTTGATAATAAAAAAGTCAGAAAGCAAAAGCCTTCTGACTCTATGTAA	6448	15287	3785209	113344432	12.6303	0
2709206	2709695	-	CDIF630_02596	CDIF630_02596	trxB3	CDS	-	2708771	2709718	-	AATAATTGGTTCAGGACCAGCAGGGCTTGCAGCAGGTCTTTATGGAGCAAGAGCAAAGTTAAAAACTCTAATCCTAGAAAAAGACAAGACTGGTGGACAAATTGTAATAACACATGAAATTGCAAATTATCCAGGGTCAGTTCCAAATGCAACAGGACCAAGTTTAATAGCTAGAATGGTTGAACAGTGTAAAGAGTTTGGAGCAGAAATGCTAAGAGACAACATTGTTGATACTGAGCTAGATGGAGATATAAAAGTTTTAAAAGGGGAAAAGGCAGAATATAGAGCAAAAGCAGTAATAATAGGAACAGGAGCAACACCAAGAAAGATTGGTTGTCCTGGAGAAAAAGAACTTACTGGTAAAGGGGTTTCATATTGTGCAACTTGTGATGCAGATTT…	1745697	1745526	-	five_prime_utr_597	CDIF630_01686.CDIF630_01685.IGR	CDIF630_01686.feoA3.IGR	sRNA	CDIF630nc_159	1745441	1745730	-	CAAAAAAAAGATAGGCAAGATGCCTATCATACAAAGTTGGGTATAATTCTTACTTTTGGGGAAAGTAGAATATAGAATAAAAATTAACACTTTGAATCCATATAATTATTGAATTTTGATAATAAAAAAGTCAGAAAGCAAAAGCCTTCTGACTCTATGTAAGGTATTTTCAAATACCTAAATATCAATTCAATATTTAATTTATACTTAAATTATATATTA	6382	39528	3785275	113320191	4.8335	0
541701	542198	+	five_prime_utr_205	CDIF630_00579	CDIF630_00579	5UTR	-	541737	541768	+	ATTGTTATATAATTTGTAGAGTGGTATAATTTAGAGGTAATATTATATAGATATATAGGGGGAAAATATGAAAATATATGATATATTAACACGTTTTTATATTCAAGATATAGAAAAAGCCATACCTTTTTATGAGAATCTTTTAAAAGAAAAATGTTCTTTGCGTTTTTCCTATAAAGAAGTTGGGTTGGAATTAGCGCAAATAGGAAATGTTTTACTATTATCTGGTTCTGATGATGCTCTTAAACCATTTATAGAAACAAAATCTACTTTTATGGTTGATTCTGTTGATGAATGGAGAAGTTATCTATTGGATAATGGAGCAGTTGTAGTAAGAGATAAGAAAAAAGTTCCTACAGGATATAATATGACATTGAGACATCCAGATGGTACAATTAT…	1745561	1745526	-	five_prime_utr_597	CDIF630_01686.CDIF630_01685.IGR	CDIF630_01686.feoA3.IGR	sRNA	CDIF630nc_159	1745441	1745730	-	CAAAAAAAAGATAGGCAAGATGCCTATCATACAAAGTTGGGTATAATTCTTACTTTTGGGGAAAGTAGAATATAGAATAAAAATTA	5997	32950	3724967	113387462	5.54015	0
541701	542198	+	CDIF630_00579	CDIF630_00579	CDIF630_00579	CDS	-	541768	542130	+	ATTGTTATATAATTTGTAGAGTGGTATAATTTAGAGGTAATATTATATAGATATATAGGGGGAAAATATGAAAATATATGATATATTAACACGTTTTTATATTCAAGATATAGAAAAAGCCATACCTTTTTATGAGAATCTTTTAAAAGAAAAATGTTCTTTGCGTTTTTCCTATAAAGAAGTTGGGTTGGAATTAGCGCAAATAGGAAATGTTTTACTATTATCTGGTTCTGATGATGCTCTTAAACCATTTATAGAAACAAAATCTACTTTTATGGTTGATTCTGTTGATGAATGGAGAAGTTATCTATTGGATAATGGAGCAGTTGTAGTAAGAGATAAGAAAAAAGTTCCTACAGGATATAATATGACATTGAGACATCCAGATGGTACAATTAT…	1745561	1745526	-	five_prime_utr_597	CDIF630_01686.CDIF630_01685.IGR	CDIF630_01686.feoA3.IGR	sRNA	CDIF630nc_159	1745441	1745730	-	CAAAAAAAAGATAGGCAAGATGCCTATCATACAAAGTTGGGTATAATTCTTACTTTTGGGGAAAGTAGAATATAGAATAAAAATTA	5997	32950	3724967	113387462	5.54015	0
541701	542198	+	CDIF630_00580	CDIF630_00579	CDIF630_00579	CDS	-	542198	542812	+	ATTGTTATATAATTTGTAGAGTGGTATAATTTAGAGGTAATATTATATAGATATATAGGGGGAAAATATGAAAATATATGATATATTAACACGTTTTTATATTCAAGATATAGAAAAAGCCATACCTTTTTATGAGAATCTTTTAAAAGAAAAATGTTCTTTGCGTTTTTCCTATAAAGAAGTTGGGTTGGAATTAGCGCAAATAGGAAATGTTTTACTATTATCTGGTTCTGATGATGCTCTTAAACCATTTATAGAAACAAAATCTACTTTTATGGTTGATTCTGTTGATGAATGGAGAAGTTATCTATTGGATAATGGAGCAGTTGTAGTAAGAGATAAGAAAAAAGTTCCTACAGGATATAATATGACATTGAGACATCCAGATGGTACAATTAT…	1745561	1745526	-	five_prime_utr_597	CDIF630_01686.CDIF630_01685.IGR	CDIF630_01686.feoA3.IGR	sRNA	CDIF630nc_159	1745441	1745730	-	CAAAAAAAAGATAGGCAAGATGCCTATCATACAAAGTTGGGTATAATTCTTACTTTTGGGGAAAGTAGAATATAGAATAAAAATTA	5997	32950	3724967	113387462	5.54015	0
2270579	2270870	+	three_prime_utr_778	CDIF630_02189	CDIF630_02189	3UTR	-	2270865	2270914	+	GACGCAAAGCTATAGGGACTAAGACTTATGAAATGAGTTATGTCAGCCAGTTGCCAAAGAGATATTTTCTTTTTGTTTTTATGAATGTTTTTTAGGGGGATATATGATATATGTTTATGGATAAAATGGATAGATGTACACATATACTAACTGCATATATATGCAGTTCACGCGATTACTGCAATTTTATAGATACACAATTAAATGATTTTATACTAGAATATGGAGAGAATGTGGTAGAATCTTGTTTGCATCAAGTGATGGTATTGGTAAGCAGATATAATTAAAGAAATTTTATTTTCTAGAAAACCCTTTTTAGTTTTATCTACGTTTTATAATTCA	1317062	1317016	-	NA	CDIF630_01280.CDIF630_01279.IGR	CDIF630_01280.copZ.IGR	sRNA	CDIF630nc_155	NA	NA	-	CTAAAAAAAGACCTCTATTGGGGGAGTAATAGAGGTCTAAAAATGGGGGAGATTGAGTATGTTTGATTTTACATTACTATTATCTCCCCTTTTAAAT	5449	99744	211798	116834385	30.1355	0
2270579	2270870	+	five_prime_utr_790	CDIF630_02189	CDIF630_02189	5UTR	-	2270538	2270689	+	GACGCAAAGCTATAGGGACTAAGACTTATGAAATGAGTTATGTCAGCCAGTTGCCAAAGAGATATTTTCTTTTTGTTTTTATGAATGTTTTTTAGGGGGATATATGATATATGTTTATGGATAAAATGGATAGATGTACACATATACTAACTGCATATATATGCAGTTCACGCGATTACTGCAATTTTATAGATACACAATTAAATGATTTTATACTAGAATATGGAGAGAATGTGGTAGAATCTTGTTTGCATCAAGTGATGGTATTGGTAAGCAGATATAATTAAAGAAATTTTATTTTCTAGAAAACCCTTTTTAGTTTTATCTACGTTTTATAATTCA	1317062	1317016	-	NA	CDIF630_01280.CDIF630_01279.IGR	CDIF630_01280.copZ.IGR	sRNA	CDIF630nc_155	NA	NA	-	CTAAAAAAAGACCTCTATTGGGGGAGTAATAGAGGTCTAAAAATGGGGGAGATTGAGTATGTTTGATTTTACATTACTATTATCTCCCCTTTTAAAT	5449	99744	211798	116834385	30.1355	0
2270579	2270870	+	CDIF630_02189	CDIF630_02189	CDIF630_02189	CDS	-	2270689	2270865	+	GACGCAAAGCTATAGGGACTAAGACTTATGAAATGAGTTATGTCAGCCAGTTGCCAAAGAGATATTTTCTTTTTGTTTTTATGAATGTTTTTTAGGGGGATATATGATATATGTTTATGGATAAAATGGATAGATGTACACATATACTAACTGCATATATATGCAGTTCACGCGATTACTGCAATTTTATAGATACACAATTAAATGATTTTATACTAGAATATGGAGAGAATGTGGTAGAATCTTGTTTGCATCAAGTGATGGTATTGGTAAGCAGATATAATTAAAGAAATTTTATTTTCTAGAAAACCCTTTTTAGTTTTATCTACGTTTTATAATTCA	1317062	1317016	-	NA	CDIF630_01280.CDIF630_01279.IGR	CDIF630_01280.copZ.IGR	sRNA	CDIF630nc_155	NA	NA	-	CTAAAAAAAGACCTCTATTGGGGGAGTAATAGAGGTCTAAAAATGGGGGAGATTGAGTATGTTTGATTTTACATTACTATTATCTCCCCTTTTAAAT	5449	99744	211798	116834385	30.1355	0
1074268	1074349	-	three_prime_utr_311	CDIF630_01026.CDIF630_01025.IGR	CDIF630_01026.CDIF630_01025.IGR	sRNA	CDIF630nc_153	1074245	1074424	-	AAGGAGATAAAATTTACTTTGTAAAAGGTGAATTTCTCTAATTGATTAGAATTTAAAAGTTATTTCTTTAAATCACCCTTATTGGCGTTTGGGTGATTTTTTATTTTCTCGTAAATGTAAGCTGACACAATT	1040389	1040328	-	CDIF630nc_027	CDIF630_00998.EST5UTR.92	CDIF630_00998.EST5UTR	sRNA	CDIF630nc_027	1040327	1040642	-	ATAAAAAAACCACACAGTATATATAACTGTATGGCAAAAATTCGAATAAGCCACACAGTATAATCCATGTGGCTCTATATTATGATGATAAAATAAAAACTTTAACAACAAT	5105	6271706	22947	110851618	3.93211	0
3988674	3988731	-	CDIF630nc_105	CDIF630_03723.CDIF630_03722.IGR	CDIF630_03723.CDIF630_03722.IGR	sRNA	CDIF630nc_105	3988653	3988733	-	AAAACTTAATATAGCAAAAATAAATTACTCAATCTCCCCCACTTAAAGACCTCTATCCCCCATAGAGGTCTTTTTTATTTTCAAATCAAATTATATAAAAAATAAATA	2644403	2644396	-	NA	CDIF630_02528.AS	CDIF630_02528.AS	sRNA	CDIF630nc_164	NA	NA	-	GAAAAAAGCACTCCCCCAGCAAGAGAATGCTTAGTTATAGCTATAGAAGTGTATTGGT	5013	37459	647660	116461244	24.0644	0
1734226	1734547	-	three_prime_utr_562	CDIF630_01677	CDIF630_01677	3UTR	-	1734233	1734294	-	AGATTTATGAGTGAAATAATATCTGCTATTTACTGAATATTTTTATTTTTCGTTTTTTAGGGGGATTAGTTGTGTTTAAAGATAAGATTGATGAATGTGTTCATATAATGACTGCATATATTGCTAGTTTAAAAGAATACTATTCATTCATAGAAACTCAAATTGGTGATTTTATTAAAAAATATGGAGAAGATGTTGTAGAGTTATGTCTCCATAGAGTGATGATTCTACTATGCGAATGTGGTTTGGCATAAAATTAAATTTATTAAAATGGGTAAGAAGAATCCTATATAATATTCTTCTTACCCATTTTAATATATCAATTTCATAGCTTATCGTTTAAAATATTTTACATCCATTACTAGACAACTT	1064017	1063784	+	CDIF630_01016	CDIF630_01016.CDIF630_01017.IGR	CDIF630_01016.CDIF630_01017.IGR	CDS	-	1063708	1063899	+	CGGATTTGGTGGATGTGCTTGGTGGATAATAATATTATTCTTCTTATTCTTAGCATTCCAAGATTGTTGGGCTGAAATGGACTTATGTGCATGGATACCTTTCTTAATATTATTATTAATACTTTGTGAATGTGGTGACGTTTTTGATGGAGGATGTGGATGCTAAAAAAATCAATTTAGATGATTTAATAAAGCTTATGGTGGGTATAAATAAAATACCAAACCAATCACAATCTAGTGTTTGAAGGTAGTCGGAAATCCCCCGCTACCTTCTTTTTTTTATT	4437	57821	2233332	114855786	3.94642	0
1734226	1734547	-	five_prime_utr_593	CDIF630_01677	CDIF630_01677	5UTR	-	1734476	1734547	-	AGATTTATGAGTGAAATAATATCTGCTATTTACTGAATATTTTTATTTTTCGTTTTTTAGGGGGATTAGTTGTGTTTAAAGATAAGATTGATGAATGTGTTCATATAATGACTGCATATATTGCTAGTTTAAAAGAATACTATTCATTCATAGAAACTCAAATTGGTGATTTTATTAAAAAATATGGAGAAGATGTTGTAGAGTTATGTCTCCATAGAGTGATGATTCTACTATGCGAATGTGGTTTGGCATAAAATTAAATTTATTAAAATGGGTAAGAAGAATCCTATATAATATTCTTCTTACCCATTTTAATATATCAATTTCATAGCTTATCGTTTAAAATATTTTACATCCATTACTAGACAACTT	1064017	1063784	+	CDIF630_01016	CDIF630_01016.CDIF630_01017.IGR	CDIF630_01016.CDIF630_01017.IGR	CDS	-	1063708	1063899	+	CGGATTTGGTGGATGTGCTTGGTGGATAATAATATTATTCTTCTTATTCTTAGCATTCCAAGATTGTTGGGCTGAAATGGACTTATGTGCATGGATACCTTTCTTAATATTATTATTAATACTTTGTGAATGTGGTGACGTTTTTGATGGAGGATGTGGATGCTAAAAAAATCAATTTAGATGATTTAATAAAGCTTATGGTGGGTATAAATAAAATACCAAACCAATCACAATCTAGTGTTTGAAGGTAGTCGGAAATCCCCCGCTACCTTCTTTTTTTTATT	4437	57821	2233332	114855786	3.94642	0
1734226	1734547	-	CDIF630_01677	CDIF630_01677	CDIF630_01677	CDS	-	1734294	1734476	-	AGATTTATGAGTGAAATAATATCTGCTATTTACTGAATATTTTTATTTTTCGTTTTTTAGGGGGATTAGTTGTGTTTAAAGATAAGATTGATGAATGTGTTCATATAATGACTGCATATATTGCTAGTTTAAAAGAATACTATTCATTCATAGAAACTCAAATTGGTGATTTTATTAAAAAATATGGAGAAGATGTTGTAGAGTTATGTCTCCATAGAGTGATGATTCTACTATGCGAATGTGGTTTGGCATAAAATTAAATTTATTAAAATGGGTAAGAAGAATCCTATATAATATTCTTCTTACCCATTTTAATATATCAATTTCATAGCTTATCGTTTAAAATATTTTACATCCATTACTAGACAACTT	1064017	1063784	+	CDIF630_01016	CDIF630_01016.CDIF630_01017.IGR	CDIF630_01016.CDIF630_01017.IGR	CDS	-	1063708	1063899	+	CGGATTTGGTGGATGTGCTTGGTGGATAATAATATTATTCTTCTTATTCTTAGCATTCCAAGATTGTTGGGCTGAAATGGACTTATGTGCATGGATACCTTTCTTAATATTATTATTAATACTTTGTGAATGTGGTGACGTTTTTGATGGAGGATGTGGATGCTAAAAAAATCAATTTAGATGATTTAATAAAGCTTATGGTGGGTATAAATAAAATACCAAACCAATCACAATCTAGTGTTTGAAGGTAGTCGGAAATCCCCCGCTACCTTCTTTTTTTTATT	4437	57821	2233332	114855786	3.94642	0
1734226	1734547	-	three_prime_utr_562	CDIF630_01677	CDIF630_01677	3UTR	-	1734233	1734294	-	AGATTTATGAGTGAAATAATATCTGCTATTTACTGAATATTTTTATTTTTCGTTTTTTAGGGGGATTAGTTGTGTTTAAAGATAAGATTGATGAATGTGTTCATATAATGACTGCATATATTGCTAGTTTAAAAGAATACTATTCATTCATAGAAACTCAAATTGGTGATTTTATTAAAAAATATGGAGAAGATGTTGTAGAGTTATGTCTCCATAGAGTGATGATTCTACTATGCGAATGTGGTTTGGCATAAAATTAAATTTATTAAAATGGGTAAGAAGAATCCTATATAATATTCTTCTTACCCATTTTAATATATCAATTTCATAGCTTATCGTTTAAAATATTTTACATCCATTACTAGACAACTT	1064017	1063784	+	CDIF630nc_028	CDIF630_01016.CDIF630_01017.IGR	CDIF630_01016.CDIF630_01017.IGR	sRNA	CDIF630nc_028	1063951	1064016	+	CGGATTTGGTGGATGTGCTTGGTGGATAATAATATTATTCTTCTTATTCTTAGCATTCCAAGATTGTTGGGCTGAAATGGACTTATGTGCATGGATACCTTTCTTAATATTATTATTAATACTTTGTGAATGTGGTGACGTTTTTGATGGAGGATGTGGATGCTAAAAAAATCAATTTAGATGATTTAATAAAGCTTATGGTGGGTATAAATAAAATACCAAACCAATCACAATCTAGTGTTTGAAGGTAGTCGGAAATCCCCCGCTACCTTCTTTTTTTTATT	4437	57821	2233332	114855786	3.94642	0
1734226	1734547	-	five_prime_utr_593	CDIF630_01677	CDIF630_01677	5UTR	-	1734476	1734547	-	AGATTTATGAGTGAAATAATATCTGCTATTTACTGAATATTTTTATTTTTCGTTTTTTAGGGGGATTAGTTGTGTTTAAAGATAAGATTGATGAATGTGTTCATATAATGACTGCATATATTGCTAGTTTAAAAGAATACTATTCATTCATAGAAACTCAAATTGGTGATTTTATTAAAAAATATGGAGAAGATGTTGTAGAGTTATGTCTCCATAGAGTGATGATTCTACTATGCGAATGTGGTTTGGCATAAAATTAAATTTATTAAAATGGGTAAGAAGAATCCTATATAATATTCTTCTTACCCATTTTAATATATCAATTTCATAGCTTATCGTTTAAAATATTTTACATCCATTACTAGACAACTT	1064017	1063784	+	CDIF630nc_028	CDIF630_01016.CDIF630_01017.IGR	CDIF630_01016.CDIF630_01017.IGR	sRNA	CDIF630nc_028	1063951	1064016	+	CGGATTTGGTGGATGTGCTTGGTGGATAATAATATTATTCTTCTTATTCTTAGCATTCCAAGATTGTTGGGCTGAAATGGACTTATGTGCATGGATACCTTTCTTAATATTATTATTAATACTTTGTGAATGTGGTGACGTTTTTGATGGAGGATGTGGATGCTAAAAAAATCAATTTAGATGATTTAATAAAGCTTATGGTGGGTATAAATAAAATACCAAACCAATCACAATCTAGTGTTTGAAGGTAGTCGGAAATCCCCCGCTACCTTCTTTTTTTTATT	4437	57821	2233332	114855786	3.94642	0
1734226	1734547	-	CDIF630_01677	CDIF630_01677	CDIF630_01677	CDS	-	1734294	1734476	-	AGATTTATGAGTGAAATAATATCTGCTATTTACTGAATATTTTTATTTTTCGTTTTTTAGGGGGATTAGTTGTGTTTAAAGATAAGATTGATGAATGTGTTCATATAATGACTGCATATATTGCTAGTTTAAAAGAATACTATTCATTCATAGAAACTCAAATTGGTGATTTTATTAAAAAATATGGAGAAGATGTTGTAGAGTTATGTCTCCATAGAGTGATGATTCTACTATGCGAATGTGGTTTGGCATAAAATTAAATTTATTAAAATGGGTAAGAAGAATCCTATATAATATTCTTCTTACCCATTTTAATATATCAATTTCATAGCTTATCGTTTAAAATATTTTACATCCATTACTAGACAACTT	1064017	1063784	+	CDIF630nc_028	CDIF630_01016.CDIF630_01017.IGR	CDIF630_01016.CDIF630_01017.IGR	sRNA	CDIF630nc_028	1063951	1064016	+	CGGATTTGGTGGATGTGCTTGGTGGATAATAATATTATTCTTCTTATTCTTAGCATTCCAAGATTGTTGGGCTGAAATGGACTTATGTGCATGGATACCTTTCTTAATATTATTATTAATACTTTGTGAATGTGGTGACGTTTTTGATGGAGGATGTGGATGCTAAAAAAATCAATTTAGATGATTTAATAAAGCTTATGGTGGGTATAAATAAAATACCAAACCAATCACAATCTAGTGTTTGAAGGTAGTCGGAAATCCCCCGCTACCTTCTTTTTTTTATT	4437	57821	2233332	114855786	3.94642	0
867905	868386	+	CDIF630_00837	CDIF630_00837	metV	CDS	-	867582	868256	+	AGTTTATCCAGCCAACAATACTTTGTTTATAGGGGAAGTACAAAGAGTTGGAGAATATGAAGAAGCCTGTAAGGCTTGTGGAGACTGTGAACTTGGTTGGACAGGTGGGATATGTCCAGTAACTATGTGTGCTAAAGGTCTTATGAATGGGGCTTGTGGTGGAGCTAAAAATGGTAAGTGTGAAGTAAACTCAGAGAATGATTGTGCTTGGATAAAGATATATGAAAGACTAGAAGCTATAGGACAATTAGATAACTTAGCAGAAATAAGACCACCAAAAGACTATTCTAAGCAAAATAATCCAAGAAGTTTAAGTGCAAAGAAAAAGAAAGAAGCAGCAGCAAATTCATAAAAGTTTTTTTTAGAAGGTTAAAAGGGGGATTAGAGATGAGCTTATTA…	1064014	1063988	+	CDIF630nc_028	CDIF630_01016.CDIF630_01017.IGR	CDIF630_01016.CDIF630_01017.IGR	sRNA	CDIF630nc_028	1063951	1064016	+	GTATAAATAAAATACCAAACCAATCACAATCTAGTGTTTGAAGGTAGTCGGAAATCCCCCGCTACCTTCTTTTTTTT	4413	23857	2094115	115028991	10.1607	0
867905	868386	+	CDIF630_00838	CDIF630_00837	metV	CDS	-	868292	869173	+	AGTTTATCCAGCCAACAATACTTTGTTTATAGGGGAAGTACAAAGAGTTGGAGAATATGAAGAAGCCTGTAAGGCTTGTGGAGACTGTGAACTTGGTTGGACAGGTGGGATATGTCCAGTAACTATGTGTGCTAAAGGTCTTATGAATGGGGCTTGTGGTGGAGCTAAAAATGGTAAGTGTGAAGTAAACTCAGAGAATGATTGTGCTTGGATAAAGATATATGAAAGACTAGAAGCTATAGGACAATTAGATAACTTAGCAGAAATAAGACCACCAAAAGACTATTCTAAGCAAAATAATCCAAGAAGTTTAAGTGCAAAGAAAAAGAAAGAAGCAGCAGCAAATTCATAAAAGTTTTTTTTAGAAGGTTAAAAGGGGGATTAGAGATGAGCTTATTA…	1064014	1063988	+	CDIF630nc_028	CDIF630_01016.CDIF630_01017.IGR	CDIF630_01016.CDIF630_01017.IGR	sRNA	CDIF630nc_028	1063951	1064016	+	GTATAAATAAAATACCAAACCAATCACAATCTAGTGTTTGAAGGTAGTCGGAAATCCCCCGCTACCTTCTTTTTTTT	4413	23857	2094115	115028991	10.1607	0
1745557	1745726	-	five_prime_utr_597	CDIF630_01686.CDIF630_01685.IGR	CDIF630_01686.feoA3.IGR	sRNA	CDIF630nc_159	1745441	1745730	-	ATTAAATATTGAATTGATATTTAGGTATTTGAAAATACCTTACATAGAGTCAGAAGGCTTTTGCTTTCTGACTTTTTTATTATCAAAATTCAATAATTATATGGATTCAAAGTGTTAATTTTTATTCTATATTCTACTTTCCCCAAAAGTAAGAATTATACCCAACTTTGTATGATAGGCATCTTGCCTATCTTTTTTTTGTAAAAGTAACAAGGTAATA	3836786	3836639	-	three_prime_utr_1430	CDIF630_03588	CDIF630_03588	3UTR	-	3836645	3836668	-	ATTGTAATATAAAAAAGCTAGGGTTATTCCTAGCTTTCTACAAATATAACTTCTATATTCTCTTTTACTAGATTTTCTACCCAAATCTCATCTAGCACAAAATTCTTTATTTTGTTTACAACAAGTGTTTTATCTAAATCTTTTTTCAAATTTTTTACTAAGACCATTGCTTCAACTGATTTATGCAATCTTTCAACA	4379	2840172	31097	114275728	5.66586	0
1745557	1745726	-	five_prime_utr_597	CDIF630_01686.CDIF630_01685.IGR	CDIF630_01686.feoA3.IGR	sRNA	CDIF630nc_159	1745441	1745730	-	ATTAAATATTGAATTGATATTTAGGTATTTGAAAATACCTTACATAGAGTCAGAAGGCTTTTGCTTTCTGACTTTTTTATTATCAAAATTCAATAATTATATGGATTCAAAGTGTTAATTTTTATTCTATATTCTACTTTCCCCAAAAGTAAGAATTATACCCAACTTTGTATGATAGGCATCTTGCCTATCTTTTTTTTGTAAAAGTAACAAGGTAATA	3836786	3836639	-	CDIF630_03588	CDIF630_03588	CDIF630_03588	CDS	-	3836668	3836985	-	ATTGTAATATAAAAAAGCTAGGGTTATTCCTAGCTTTCTACAAATATAACTTCTATATTCTCTTTTACTAGATTTTCTACCCAAATCTCATCTAGCACAAAATTCTTTATTTTGTTTACAACAAGTGTTTTATCTAAATCTTTTTTCAAATTTTTTACTAAGACCATTGCTTCAACTGATTTATGCAATCTTTCAACA	4379	2840172	31097	114275728	5.66586	0
2270513	2270878	+	three_prime_utr_778	CDIF630_02189	CDIF630_02189	3UTR	-	2270865	2270914	+	AAACGTTTTCCTATATTATGGTAATAGTAGAATAAAACTAAATAGGCAAAACTAGAGAAATTTAGTGACGCAAAGCTATAGGGACTAAGACTTATGAAATGAGTTATGTCAGCCAGTTGCCAAAGAGATATTTTCTTTTTGTTTTTATGAATGTTTTTTAGGGGGATATATGATATATGTTTATGGATAAAATGGATAGATGTACACATATACTAACTGCATATATATGCAGTTCACGCGATTACTGCAATTTTATAGATACACAATTAAATGATTTTATACTAGAATATGGAGAGAATGTGGTAGAATCTTGTTTGCATCAAGTGATGGTATTGGTAAGCAGATATAATTAAAGAAATTTTATTTTCTAGAAAACCCTTTTTAGTTTTATCTACGTTT…	1064014	1063778	+	CDIF630_01016	CDIF630_01016.CDIF630_01017.IGR	CDIF630_01016.CDIF630_01017.IGR	CDS	-	1063708	1063899	+	TGAAGGCGGATTTGGTGGATGTGCTTGGTGGATAATAATATTATTCTTCTTATTCTTAGCATTCCAAGATTGTTGGGCTGAAATGGACTTATGTGCATGGATACCTTTCTTAATATTATTATTAATACTTTGTGAATGTGGTGACGTTTTTGATGGAGGATGTGGATGCTAAAAAAATCAATTTAGATGATTTAATAAAGCTTATGGTGGGTATAAATAAAATACCAAACCAATCACAATCTAGTGTTTGAAGGTAGTCGGAAATCCCCCGCTACCTTCTTTTTTTT	4114	101079	2233655	114812528	2.09207	0
2270513	2270878	+	five_prime_utr_790	CDIF630_02189	CDIF630_02189	5UTR	-	2270538	2270689	+	AAACGTTTTCCTATATTATGGTAATAGTAGAATAAAACTAAATAGGCAAAACTAGAGAAATTTAGTGACGCAAAGCTATAGGGACTAAGACTTATGAAATGAGTTATGTCAGCCAGTTGCCAAAGAGATATTTTCTTTTTGTTTTTATGAATGTTTTTTAGGGGGATATATGATATATGTTTATGGATAAAATGGATAGATGTACACATATACTAACTGCATATATATGCAGTTCACGCGATTACTGCAATTTTATAGATACACAATTAAATGATTTTATACTAGAATATGGAGAGAATGTGGTAGAATCTTGTTTGCATCAAGTGATGGTATTGGTAAGCAGATATAATTAAAGAAATTTTATTTTCTAGAAAACCCTTTTTAGTTTTATCTACGTTT…	1064014	1063778	+	CDIF630_01016	CDIF630_01016.CDIF630_01017.IGR	CDIF630_01016.CDIF630_01017.IGR	CDS	-	1063708	1063899	+	TGAAGGCGGATTTGGTGGATGTGCTTGGTGGATAATAATATTATTCTTCTTATTCTTAGCATTCCAAGATTGTTGGGCTGAAATGGACTTATGTGCATGGATACCTTTCTTAATATTATTATTAATACTTTGTGAATGTGGTGACGTTTTTGATGGAGGATGTGGATGCTAAAAAAATCAATTTAGATGATTTAATAAAGCTTATGGTGGGTATAAATAAAATACCAAACCAATCACAATCTAGTGTTTGAAGGTAGTCGGAAATCCCCCGCTACCTTCTTTTTTTT	4114	101079	2233655	114812528	2.09207	0
2270513	2270878	+	CDIF630_02189	CDIF630_02189	CDIF630_02189	CDS	-	2270689	2270865	+	AAACGTTTTCCTATATTATGGTAATAGTAGAATAAAACTAAATAGGCAAAACTAGAGAAATTTAGTGACGCAAAGCTATAGGGACTAAGACTTATGAAATGAGTTATGTCAGCCAGTTGCCAAAGAGATATTTTCTTTTTGTTTTTATGAATGTTTTTTAGGGGGATATATGATATATGTTTATGGATAAAATGGATAGATGTACACATATACTAACTGCATATATATGCAGTTCACGCGATTACTGCAATTTTATAGATACACAATTAAATGATTTTATACTAGAATATGGAGAGAATGTGGTAGAATCTTGTTTGCATCAAGTGATGGTATTGGTAAGCAGATATAATTAAAGAAATTTTATTTTCTAGAAAACCCTTTTTAGTTTTATCTACGTTT…	1064014	1063778	+	CDIF630_01016	CDIF630_01016.CDIF630_01017.IGR	CDIF630_01016.CDIF630_01017.IGR	CDS	-	1063708	1063899	+	TGAAGGCGGATTTGGTGGATGTGCTTGGTGGATAATAATATTATTCTTCTTATTCTTAGCATTCCAAGATTGTTGGGCTGAAATGGACTTATGTGCATGGATACCTTTCTTAATATTATTATTAATACTTTGTGAATGTGGTGACGTTTTTGATGGAGGATGTGGATGCTAAAAAAATCAATTTAGATGATTTAATAAAGCTTATGGTGGGTATAAATAAAATACCAAACCAATCACAATCTAGTGTTTGAAGGTAGTCGGAAATCCCCCGCTACCTTCTTTTTTTT	4114	101079	2233655	114812528	2.09207	0
2270513	2270878	+	three_prime_utr_778	CDIF630_02189	CDIF630_02189	3UTR	-	2270865	2270914	+	AAACGTTTTCCTATATTATGGTAATAGTAGAATAAAACTAAATAGGCAAAACTAGAGAAATTTAGTGACGCAAAGCTATAGGGACTAAGACTTATGAAATGAGTTATGTCAGCCAGTTGCCAAAGAGATATTTTCTTTTTGTTTTTATGAATGTTTTTTAGGGGGATATATGATATATGTTTATGGATAAAATGGATAGATGTACACATATACTAACTGCATATATATGCAGTTCACGCGATTACTGCAATTTTATAGATACACAATTAAATGATTTTATACTAGAATATGGAGAGAATGTGGTAGAATCTTGTTTGCATCAAGTGATGGTATTGGTAAGCAGATATAATTAAAGAAATTTTATTTTCTAGAAAACCCTTTTTAGTTTTATCTACGTTT…	1064014	1063778	+	CDIF630nc_028	CDIF630_01016.CDIF630_01017.IGR	CDIF630_01016.CDIF630_01017.IGR	sRNA	CDIF630nc_028	1063951	1064016	+	TGAAGGCGGATTTGGTGGATGTGCTTGGTGGATAATAATATTATTCTTCTTATTCTTAGCATTCCAAGATTGTTGGGCTGAAATGGACTTATGTGCATGGATACCTTTCTTAATATTATTATTAATACTTTGTGAATGTGGTGACGTTTTTGATGGAGGATGTGGATGCTAAAAAAATCAATTTAGATGATTTAATAAAGCTTATGGTGGGTATAAATAAAATACCAAACCAATCACAATCTAGTGTTTGAAGGTAGTCGGAAATCCCCCGCTACCTTCTTTTTTTT	4114	101079	2233655	114812528	2.09207	0
2270513	2270878	+	five_prime_utr_790	CDIF630_02189	CDIF630_02189	5UTR	-	2270538	2270689	+	AAACGTTTTCCTATATTATGGTAATAGTAGAATAAAACTAAATAGGCAAAACTAGAGAAATTTAGTGACGCAAAGCTATAGGGACTAAGACTTATGAAATGAGTTATGTCAGCCAGTTGCCAAAGAGATATTTTCTTTTTGTTTTTATGAATGTTTTTTAGGGGGATATATGATATATGTTTATGGATAAAATGGATAGATGTACACATATACTAACTGCATATATATGCAGTTCACGCGATTACTGCAATTTTATAGATACACAATTAAATGATTTTATACTAGAATATGGAGAGAATGTGGTAGAATCTTGTTTGCATCAAGTGATGGTATTGGTAAGCAGATATAATTAAAGAAATTTTATTTTCTAGAAAACCCTTTTTAGTTTTATCTACGTTT…	1064014	1063778	+	CDIF630nc_028	CDIF630_01016.CDIF630_01017.IGR	CDIF630_01016.CDIF630_01017.IGR	sRNA	CDIF630nc_028	1063951	1064016	+	TGAAGGCGGATTTGGTGGATGTGCTTGGTGGATAATAATATTATTCTTCTTATTCTTAGCATTCCAAGATTGTTGGGCTGAAATGGACTTATGTGCATGGATACCTTTCTTAATATTATTATTAATACTTTGTGAATGTGGTGACGTTTTTGATGGAGGATGTGGATGCTAAAAAAATCAATTTAGATGATTTAATAAAGCTTATGGTGGGTATAAATAAAATACCAAACCAATCACAATCTAGTGTTTGAAGGTAGTCGGAAATCCCCCGCTACCTTCTTTTTTTT	4114	101079	2233655	114812528	2.09207	0
2270513	2270878	+	CDIF630_02189	CDIF630_02189	CDIF630_02189	CDS	-	2270689	2270865	+	AAACGTTTTCCTATATTATGGTAATAGTAGAATAAAACTAAATAGGCAAAACTAGAGAAATTTAGTGACGCAAAGCTATAGGGACTAAGACTTATGAAATGAGTTATGTCAGCCAGTTGCCAAAGAGATATTTTCTTTTTGTTTTTATGAATGTTTTTTAGGGGGATATATGATATATGTTTATGGATAAAATGGATAGATGTACACATATACTAACTGCATATATATGCAGTTCACGCGATTACTGCAATTTTATAGATACACAATTAAATGATTTTATACTAGAATATGGAGAGAATGTGGTAGAATCTTGTTTGCATCAAGTGATGGTATTGGTAAGCAGATATAATTAAAGAAATTTTATTTTCTAGAAAACCCTTTTTAGTTTTATCTACGTTT…	1064014	1063778	+	CDIF630nc_028	CDIF630_01016.CDIF630_01017.IGR	CDIF630_01016.CDIF630_01017.IGR	sRNA	CDIF630nc_028	1063951	1064016	+	TGAAGGCGGATTTGGTGGATGTGCTTGGTGGATAATAATATTATTCTTCTTATTCTTAGCATTCCAAGATTGTTGGGCTGAAATGGACTTATGTGCATGGATACCTTTCTTAATATTATTATTAATACTTTGTGAATGTGGTGACGTTTTTGATGGAGGATGTGGATGCTAAAAAAATCAATTTAGATGATTTAATAAAGCTTATGGTGGGTATAAATAAAATACCAAACCAATCACAATCTAGTGTTTGAAGGTAGTCGGAAATCCCCCGCTACCTTCTTTTTTTT	4114	101079	2233655	114812528	2.09207	0
2173115	2173579	-	CDIF630_02087	CDIF630_02087	CDIF630_02087	CDS	-	2172036	2173601	-	CTGTTACTGAATATAATATATTCAAGGGGTGTGATTTAATGAATGTGGCAATTTATTTACGCAAAAGCAGAGCTGATGAAGAAGCAGAACATAGAGGTGAATTTGAAACTCTAAGTAGACATAAGACAACTCTTTTAAAACTAGCAAGAGAACAAAATTTAAATGTCATTGAAATTAAAGAAGAACTTGTTTCTGGGGAAAGTATAGAATATAGACCTAAGATGCTAGAATTACTAGGTGAAATTAAAAATAATAACTATGATGCTGTTTTAGTGATGGATATTGACCGTTTGGGTCGTGGTAATATGCAAGACCAAGGGTTAATACTAGATACATTTAAAAAATCTAAAACGAAAATTATTACTCCTAGAAAAACGTATGATTTAAATGATGAGTTTG…	1745708	1745525	-	five_prime_utr_597	CDIF630_01686.CDIF630_01685.IGR	CDIF630_01686.feoA3.IGR	sRNA	CDIF630nc_159	1745441	1745730	-	ACAAAAAAAAGATAGGCAAGATGCCTATCATACAAAGTTGGGTATAATTCTTACTTTTGGGGAAAGTAGAATATAGAATAAAAATTAACACTTTGAATCCATATAATTATTGAATTTTGATAATAAAAAAGTCAGAAAGCAAAAGCCTTCTGACTCTATGTAAGGTATTTTCAAATACCTAAATATCAATTCAATATTTAATTTATACTTAAATTATATATTAACAATATTAGC	3895	37629	3788311	113321541	3.09636	0
2270583	2270875	+	three_prime_utr_778	CDIF630_02189	CDIF630_02189	3UTR	-	2270865	2270914	+	CAAAGCTATAGGGACTAAGACTTATGAAATGAGTTATGTCAGCCAGTTGCCAAAGAGATATTTTCTTTTTGTTTTTATGAATGTTTTTTAGGGGGATATATGATATATGTTTATGGATAAAATGGATAGATGTACACATATACTAACTGCATATATATGCAGTTCACGCGATTACTGCAATTTTATAGATACACAATTAAATGATTTTATACTAGAATATGGAGAGAATGTGGTAGAATCTTGTTTGCATCAAGTGATGGTATTGGTAAGCAGATATAATTAAAGAAATTTTATTTTCTAGAAAACCCTTTTTAGTTTTATCTACGTTTTATAATTCATTAAA	2644573	2644395	-	NA	CDIF630_02529.CDIF630_02528.IGR	CDIF630_02529.CDIF630_02528.IGR	sRNA	CDIF630nc_165	NA	NA	-	TGAAAAAAGCACTCCCCCAGCAAGAGAATGCTTAGTTATAGCTATAGAAGTGTATTGGTGGTACACTTCTATTTTTTTATTATATCATATAAATTATGTTATCAAAAAGAACTATTTAAATCGATTTTAAGGTGTGTTGAATAAGGTTCTTGATAGTTTATATATTGATGAATTTCAAAAAAATAAGCACTCTTTATTATAAGGAGTGCTTTGGTGTATGTTAATCTTC	3875	101318	783199	116262984	5.67746	0
2270583	2270875	+	five_prime_utr_790	CDIF630_02189	CDIF630_02189	5UTR	-	2270538	2270689	+	CAAAGCTATAGGGACTAAGACTTATGAAATGAGTTATGTCAGCCAGTTGCCAAAGAGATATTTTCTTTTTGTTTTTATGAATGTTTTTTAGGGGGATATATGATATATGTTTATGGATAAAATGGATAGATGTACACATATACTAACTGCATATATATGCAGTTCACGCGATTACTGCAATTTTATAGATACACAATTAAATGATTTTATACTAGAATATGGAGAGAATGTGGTAGAATCTTGTTTGCATCAAGTGATGGTATTGGTAAGCAGATATAATTAAAGAAATTTTATTTTCTAGAAAACCCTTTTTAGTTTTATCTACGTTTTATAATTCATTAAA	2644573	2644395	-	NA	CDIF630_02529.CDIF630_02528.IGR	CDIF630_02529.CDIF630_02528.IGR	sRNA	CDIF630nc_165	NA	NA	-	TGAAAAAAGCACTCCCCCAGCAAGAGAATGCTTAGTTATAGCTATAGAAGTGTATTGGTGGTACACTTCTATTTTTTTATTATATCATATAAATTATGTTATCAAAAAGAACTATTTAAATCGATTTTAAGGTGTGTTGAATAAGGTTCTTGATAGTTTATATATTGATGAATTTCAAAAAAATAAGCACTCTTTATTATAAGGAGTGCTTTGGTGTATGTTAATCTTC	3875	101318	783199	116262984	5.67746	0
2270583	2270875	+	CDIF630_02189	CDIF630_02189	CDIF630_02189	CDS	-	2270689	2270865	+	CAAAGCTATAGGGACTAAGACTTATGAAATGAGTTATGTCAGCCAGTTGCCAAAGAGATATTTTCTTTTTGTTTTTATGAATGTTTTTTAGGGGGATATATGATATATGTTTATGGATAAAATGGATAGATGTACACATATACTAACTGCATATATATGCAGTTCACGCGATTACTGCAATTTTATAGATACACAATTAAATGATTTTATACTAGAATATGGAGAGAATGTGGTAGAATCTTGTTTGCATCAAGTGATGGTATTGGTAAGCAGATATAATTAAAGAAATTTTATTTTCTAGAAAACCCTTTTTAGTTTTATCTACGTTTTATAATTCATTAAA	2644573	2644395	-	NA	CDIF630_02529.CDIF630_02528.IGR	CDIF630_02529.CDIF630_02528.IGR	sRNA	CDIF630nc_165	NA	NA	-	TGAAAAAAGCACTCCCCCAGCAAGAGAATGCTTAGTTATAGCTATAGAAGTGTATTGGTGGTACACTTCTATTTTTTTATTATATCATATAAATTATGTTATCAAAAAGAACTATTTAAATCGATTTTAAGGTGTGTTGAATAAGGTTCTTGATAGTTTATATATTGATGAATTTCAAAAAAATAAGCACTCTTTATTATAAGGAGTGCTTTGGTGTATGTTAATCTTC	3875	101318	783199	116262984	5.67746	0
88238	88550	+	five_prime_utr_64	CDIF630_00121.EST5UTR.15	sigH.EST5UTR	5UTR	-	88266	88298	+	ACTAGGTTCTTTAGACTATAATATACCTATAAATTTGTTTTATATATGGGGGAGATTTACATGTTGGTAGCAAAAGAAAAAAGTTATGAGTTAGTGGACAATTGTCAGCAGGATGAGTATAACATTGTATTAAGAGCAAGTGAAGGGGATAAAATAGCACTAGAGTACATTATTACTAAATACAGAAATTTTGTAAAGGCAAAAGCAAAGTCATATTTTTTAATTGGAGCAGATAAAGAAGATATAATACAAGAAGGAATGATAGGCCTTTATAAGGCAGTTAGAGATTTTGATGGAAGTAAGACCAATTCATTTAAATGTTTTGCGGAGATATGTATAACAAGACAAATAATAACTGCTATA	1317060	1317016	-	NA	CDIF630_01280.CDIF630_01279.IGR	CDIF630_01280.copZ.IGR	sRNA	CDIF630nc_155	NA	NA	-	CTAAAAAAAGACCTCTATTGGGGGAGTAATAGAGGTCTAAAAATGGGGGAGATTGAGTATGTTTGATTTTACATTACTATTATCTCCCCTTTTAA	3176	19004	214071	116915125	91.2743	0
88238	88550	+	CDIF630_00121	CDIF630_00121.EST5UTR.15	sigH.EST5UTR	CDS	-	88298	88945	+	ACTAGGTTCTTTAGACTATAATATACCTATAAATTTGTTTTATATATGGGGGAGATTTACATGTTGGTAGCAAAAGAAAAAAGTTATGAGTTAGTGGACAATTGTCAGCAGGATGAGTATAACATTGTATTAAGAGCAAGTGAAGGGGATAAAATAGCACTAGAGTACATTATTACTAAATACAGAAATTTTGTAAAGGCAAAAGCAAAGTCATATTTTTTAATTGGAGCAGATAAAGAAGATATAATACAAGAAGGAATGATAGGCCTTTATAAGGCAGTTAGAGATTTTGATGGAAGTAAGACCAATTCATTTAAATGTTTTGCGGAGATATGTATAACAAGACAAATAATAACTGCTATA	1317060	1317016	-	NA	CDIF630_01280.CDIF630_01279.IGR	CDIF630_01280.copZ.IGR	sRNA	CDIF630nc_155	NA	NA	-	CTAAAAAAAGACCTCTATTGGGGGAGTAATAGAGGTCTAAAAATGGGGGAGATTGAGTATGTTTGATTTTACATTACTATTATCTCCCCTTTTAA	3176	19004	214071	116915125	91.2743	0
3091927	3092248	-	three_prime_utr_1156	CDIF630_02943	sspA2	3UTR	-	3091901	3091993	-	ACAAAATAAATTAAACAGAAGGAAGGTAATCAACATGGCAAGTAACAATAACAACAACAGAACAGTAGTACCAGGAGCAAAAGAGGCTTTAAACCAAATGAAATTAGAAATAGCTAATGAACTTGGTATGAGTAATTATCAACAAGTTGATAAAGGAAACCTTACTGCAAGAGAAAATGGTTATGTAGGTGGATACATGACTAAAAAATTAGTTGAAATGGCTGAACAACAAATGGCTGGAAAAAGCAACAGATAGTTATAAATAATTATTTATAACTATTGGCTATTAGTTTAGCTAGAGCTATCTCAAATATAGAAAGTAATTTCTAAATTGAGATAGCTTTTTTTTATTAAATTATTAAATAGATATAT	2644593	2644395	-	NA	CDIF630_02529.CDIF630_02528.IGR	CDIF630_02529.CDIF630_02528.IGR	sRNA	CDIF630nc_165	NA	NA	-	TGAAAAAAGCACTCCCCCAGCAAGAGAATGCTTAGTTATAGCTATAGAAGTGTATTGGTGGTACACTTCTATTTTTTTATTATATCATATAAATTATGTTATCAAAAAGAACTATTTAAATCGATTTTAAGGTGTGTTGAATAAGGTTCTTGATAGTTTATATATTGATGAATTTCAAAAAAATAAGCACTCTTTATTATAAGGAGTGCTTTGGTGTATGTTAATCTTCTATCTAATACAATTATAACA	3141	189227	783933	116175075	2.45991	0
3091927	3092248	-	five_prime_utr_1091	CDIF630_02943	sspA2	5UTR	-	3092214	3092254	-	ACAAAATAAATTAAACAGAAGGAAGGTAATCAACATGGCAAGTAACAATAACAACAACAGAACAGTAGTACCAGGAGCAAAAGAGGCTTTAAACCAAATGAAATTAGAAATAGCTAATGAACTTGGTATGAGTAATTATCAACAAGTTGATAAAGGAAACCTTACTGCAAGAGAAAATGGTTATGTAGGTGGATACATGACTAAAAAATTAGTTGAAATGGCTGAACAACAAATGGCTGGAAAAAGCAACAGATAGTTATAAATAATTATTTATAACTATTGGCTATTAGTTTAGCTAGAGCTATCTCAAATATAGAAAGTAATTTCTAAATTGAGATAGCTTTTTTTTATTAAATTATTAAATAGATATAT	2644593	2644395	-	NA	CDIF630_02529.CDIF630_02528.IGR	CDIF630_02529.CDIF630_02528.IGR	sRNA	CDIF630nc_165	NA	NA	-	TGAAAAAAGCACTCCCCCAGCAAGAGAATGCTTAGTTATAGCTATAGAAGTGTATTGGTGGTACACTTCTATTTTTTTATTATATCATATAAATTATGTTATCAAAAAGAACTATTTAAATCGATTTTAAGGTGTGTTGAATAAGGTTCTTGATAGTTTATATATTGATGAATTTCAAAAAAATAAGCACTCTTTATTATAAGGAGTGCTTTGGTGTATGTTAATCTTCTATCTAATACAATTATAACA	3141	189227	783933	116175075	2.45991	0
3091927	3092248	-	CDIF630_02943	CDIF630_02943	sspA2	CDS	-	3091993	3092214	-	ACAAAATAAATTAAACAGAAGGAAGGTAATCAACATGGCAAGTAACAATAACAACAACAGAACAGTAGTACCAGGAGCAAAAGAGGCTTTAAACCAAATGAAATTAGAAATAGCTAATGAACTTGGTATGAGTAATTATCAACAAGTTGATAAAGGAAACCTTACTGCAAGAGAAAATGGTTATGTAGGTGGATACATGACTAAAAAATTAGTTGAAATGGCTGAACAACAAATGGCTGGAAAAAGCAACAGATAGTTATAAATAATTATTTATAACTATTGGCTATTAGTTTAGCTAGAGCTATCTCAAATATAGAAAGTAATTTCTAAATTGAGATAGCTTTTTTTTATTAAATTATTAAATAGATATAT	2644593	2644395	-	NA	CDIF630_02529.CDIF630_02528.IGR	CDIF630_02529.CDIF630_02528.IGR	sRNA	CDIF630nc_165	NA	NA	-	TGAAAAAAGCACTCCCCCAGCAAGAGAATGCTTAGTTATAGCTATAGAAGTGTATTGGTGGTACACTTCTATTTTTTTATTATATCATATAAATTATGTTATCAAAAAGAACTATTTAAATCGATTTTAAGGTGTGTTGAATAAGGTTCTTGATAGTTTATATATTGATGAATTTCAAAAAAATAAGCACTCTTTATTATAAGGAGTGCTTTGGTGTATGTTAATCTTCTATCTAATACAATTATAACA	3141	189227	783933	116175075	2.45991	0
2580386	2580636	+	CDIF630_02477	CDIF630_02477	CDIF630_02477	CDS	-	2580250	2581425	+	TAATTATGATGATATCAATCTCAGCTAGAGAAGGAGGCCCTTTTGTCACACCAAGACGCCAATGGTATTTTTATATGTATGTAACACTATTTTGTGTATCTTCTGTCTTTATGTTTGTATTTTCTTATCTTTGGAATAAAAAAAAGGATTGCTGTACGTTTTATATAAATTTATGGATAATTTATGTGACTTTTTTCTGCCTATGGGGTTGTGTAATTACTCTACTTGACCAGTTAGGTGGAAATGACCTAAGTGTATTTAGTTATATTATGTTAGCAGCTGCAGCTTTCTCAGTATTAAA	1109331	1109306	-	CDIF630nc_033	CDIF630_01087.AS	CDIF630_01087.AS	sRNA	CDIF630nc_033	1109306	1109412	-	CAAAATAAAAAATCACCCAGACGCCAATAAGGGTGATTTAAAAAAATAATTCTTTAAATCAATTTTGATGGAAATA	3060	54276	1256748	115837292	5.19653	0
1308201	1308500	+	CDIF630_01270	CDIF630_01270	CDIF630_01270	CDS	-	1307973	1308842	+	ATAATATTATCTGACATAAAAGATAATTACATTGAAAATTCAGGGTACATAGGAGAAAGTATAATCTTTAAAGTAACAGAACTTGGAATTGGTTCTTGTTGGGTTACTTTTGAAGATGGAAAAAAGGTAAAAGAAAAACTTGGAATTAATTCAGATAAAGAGGTAACAGGAATTATAGCTATTGGATATGGAGAAAATGTAAGTAATGCTAAAGTATTAAATGCTACAAAAACTGGGCAAAATTATTCAAAATCTGATATGCAAGTTGTAACAGATAAGGGGTCTACTAGACTAGGTGTAGAAGATGTTGTTTATATGAACGAATGGGGAAATGTTGCAAGTATAGAAAT	1745596	1745526	-	five_prime_utr_597	CDIF630_01686.CDIF630_01685.IGR	CDIF630_01686.feoA3.IGR	sRNA	CDIF630nc_159	1745441	1745730	-	CAAAAAAAAGATAGGCAAGATGCCTATCATACAAAGTTGGGTATAATTCTTACTTTTGGGGAAAGTAGAATATAGAATAAAAATTAACACTTTGAATCCATATAATTATTGAATTTTGATA	3003	48370	3727961	113372042	1.88805	1.92848e-202
946266	946665	+	CDIF630_00907	CDIF630_00907	CDIF630_00907	CDS	-	945270	946553	+	AAGCTAGAATTGGATATATATCCTAAAAGTCAAGAAGATATTGTGTATATTTCTGCAAAACAAGGCATAAATATGGATAAGTTATTAAATATGATAGAAATTGCTTTAATGGAAAATACTTATTCAGTAAGTTTGATGTTACCTTATGAGAGAGGTGATATATTTAGTAGAATAAAAGATAAATATAATGTGGAGAATTTTGAGTATGGGGAAAGTGGTATAACGCTAGATGTAGATTTAGATGAAGAAGATTTTAATATCTATAGAGAGTACATACTAGAAAAATAGGTTGAATATGGATATAAACTGGGAAAATATAGATAATCTTGAAGATTATTTTATAACCTATCTTCTTTATAAAGAATCTAAAACAGTATCTCAAATTAGTAAAATTAGAAA…	1745682	1745525	-	five_prime_utr_597	CDIF630_01686.CDIF630_01685.IGR	CDIF630_01686.feoA3.IGR	sRNA	CDIF630nc_159	1745441	1745730	-	ACAAAAAAAAGATAGGCAAGATGCCTATCATACAAAGTTGGGTATAATTCTTACTTTTGGGGAAAGTAGAATATAGAATAAAAATTAACACTTTGAATCCATATAATTATTGAATTTTGATAATAAAAAAGTCAGAAAGCAAAAGCCTTCTGACTCTATGTAAGGTATTTTCAAATACCTAAATATCAATTCAATATTTAATTTATAC	2837	24832	3788820	113334887	3.41749	0
946266	946665	+	CDIF630_00908	CDIF630_00907	CDIF630_00907	CDS	-	946561	947238	+	AAGCTAGAATTGGATATATATCCTAAAAGTCAAGAAGATATTGTGTATATTTCTGCAAAACAAGGCATAAATATGGATAAGTTATTAAATATGATAGAAATTGCTTTAATGGAAAATACTTATTCAGTAAGTTTGATGTTACCTTATGAGAGAGGTGATATATTTAGTAGAATAAAAGATAAATATAATGTGGAGAATTTTGAGTATGGGGAAAGTGGTATAACGCTAGATGTAGATTTAGATGAAGAAGATTTTAATATCTATAGAGAGTACATACTAGAAAAATAGGTTGAATATGGATATAAACTGGGAAAATATAGATAATCTTGAAGATTATTTTATAACCTATCTTCTTTATAAAGAATCTAAAACAGTATCTCAAATTAGTAAAATTAGAAA…	1745682	1745525	-	five_prime_utr_597	CDIF630_01686.CDIF630_01685.IGR	CDIF630_01686.feoA3.IGR	sRNA	CDIF630nc_159	1745441	1745730	-	ACAAAAAAAAGATAGGCAAGATGCCTATCATACAAAGTTGGGTATAATTCTTACTTTTGGGGAAAGTAGAATATAGAATAAAAATTAACACTTTGAATCCATATAATTATTGAATTTTGATAATAAAAAAGTCAGAAAGCAAAAGCCTTCTGACTCTATGTAAGGTATTTTCAAATACCTAAATATCAATTCAATATTTAATTTATAC	2837	24832	3788820	113334887	3.41749	0
1124173	1124451	+	five_prime_utr_378	CDIF630_01108	CDIF630_01108	5UTR	-	1124365	1124400	+	AAAGGATATCAAAATTGTTCAGAAAAGAGTATAGTATGAGAAAATATTAAACTTTAATGAAAAAAGTAACATGTTTATATAATCATAAAAATAAAAATATATAGAGCAGATGTATAAAAACTTAGTATATATGAGAAAATATTAATAATATTTGTTGTTGGAATGTAAATATTAAAATGGTATAATTTAGGTAACAAATCTTAAATTATACTCTTGGAGGTATATTTATGGAAAGATTTGTTTACAAGGGGGAATTTAATATGAATAATTATTCAATTATGTTTGAAAATAAGTCTATTTTAGATTTAAAACAAACATGCTATTTAGAT	1126217	1125955	+	three_prime_utr_328	CDIF630_01110.EST3UTR.40	CDIF630_01110.EST3UTR	3UTR	-	1126151	1126217	+	GCACGAATGTAAAGCATCAGCAAACACAACACTAAGAACTCCATTAAAACCAAAACATAGAGGAAAACTAGAACTGATGCAATCAGTAATTGAAATATCAGAAACAGAAGAAATTAAATGTGATGGATTAATAATTACATTCAATGCTAACAAAAGAAGGCTTGAAAGAAAGCTAAAAAGCTATGGATTTGAATACTTTAAAATAATTCCTAGAGCAGAAATAGAGGAAAGAGTGTTTGATAAGTAATTTACACTAATTTATACAAATTAATATATACCAAAAGTACTCTTTTTGTAAGAGTGCTATTTTTTT	2827	45435	60193	117042921	120.986	0
1124173	1124451	+	CDIF630_01108	CDIF630_01108	CDIF630_01108	CDS	-	1124400	1124996	+	AAAGGATATCAAAATTGTTCAGAAAAGAGTATAGTATGAGAAAATATTAAACTTTAATGAAAAAAGTAACATGTTTATATAATCATAAAAATAAAAATATATAGAGCAGATGTATAAAAACTTAGTATATATGAGAAAATATTAATAATATTTGTTGTTGGAATGTAAATATTAAAATGGTATAATTTAGGTAACAAATCTTAAATTATACTCTTGGAGGTATATTTATGGAAAGATTTGTTTACAAGGGGGAATTTAATATGAATAATTATTCAATTATGTTTGAAAATAAGTCTATTTTAGATTTAAAACAAACATGCTATTTAGAT	1126217	1125955	+	three_prime_utr_328	CDIF630_01110.EST3UTR.40	CDIF630_01110.EST3UTR	3UTR	-	1126151	1126217	+	GCACGAATGTAAAGCATCAGCAAACACAACACTAAGAACTCCATTAAAACCAAAACATAGAGGAAAACTAGAACTGATGCAATCAGTAATTGAAATATCAGAAACAGAAGAAATTAAATGTGATGGATTAATAATTACATTCAATGCTAACAAAAGAAGGCTTGAAAGAAAGCTAAAAAGCTATGGATTTGAATACTTTAAAATAATTCCTAGAGCAGAAATAGAGGAAAGAGTGTTTGATAAGTAATTTACACTAATTTATACAAATTAATATATACCAAAAGTACTCTTTTTGTAAGAGTGCTATTTTTTT	2827	45435	60193	117042921	120.986	0
1124173	1124451	+	five_prime_utr_378	CDIF630_01108	CDIF630_01108	5UTR	-	1124365	1124400	+	AAAGGATATCAAAATTGTTCAGAAAAGAGTATAGTATGAGAAAATATTAAACTTTAATGAAAAAAGTAACATGTTTATATAATCATAAAAATAAAAATATATAGAGCAGATGTATAAAAACTTAGTATATATGAGAAAATATTAATAATATTTGTTGTTGGAATGTAAATATTAAAATGGTATAATTTAGGTAACAAATCTTAAATTATACTCTTGGAGGTATATTTATGGAAAGATTTGTTTACAAGGGGGAATTTAATATGAATAATTATTCAATTATGTTTGAAAATAAGTCTATTTTAGATTTAAAACAAACATGCTATTTAGAT	1126217	1125955	+	CDIF630_01110	CDIF630_01110.EST3UTR.40	CDIF630_01110.EST3UTR	CDS	-	1125447	1126151	+	GCACGAATGTAAAGCATCAGCAAACACAACACTAAGAACTCCATTAAAACCAAAACATAGAGGAAAACTAGAACTGATGCAATCAGTAATTGAAATATCAGAAACAGAAGAAATTAAATGTGATGGATTAATAATTACATTCAATGCTAACAAAAGAAGGCTTGAAAGAAAGCTAAAAAGCTATGGATTTGAATACTTTAAAATAATTCCTAGAGCAGAAATAGAGGAAAGAGTGTTTGATAAGTAATTTACACTAATTTATACAAATTAATATATACCAAAAGTACTCTTTTTGTAAGAGTGCTATTTTTTT	2827	45435	60193	117042921	120.986	0
1124173	1124451	+	CDIF630_01108	CDIF630_01108	CDIF630_01108	CDS	-	1124400	1124996	+	AAAGGATATCAAAATTGTTCAGAAAAGAGTATAGTATGAGAAAATATTAAACTTTAATGAAAAAAGTAACATGTTTATATAATCATAAAAATAAAAATATATAGAGCAGATGTATAAAAACTTAGTATATATGAGAAAATATTAATAATATTTGTTGTTGGAATGTAAATATTAAAATGGTATAATTTAGGTAACAAATCTTAAATTATACTCTTGGAGGTATATTTATGGAAAGATTTGTTTACAAGGGGGAATTTAATATGAATAATTATTCAATTATGTTTGAAAATAAGTCTATTTTAGATTTAAAACAAACATGCTATTTAGAT	1126217	1125955	+	CDIF630_01110	CDIF630_01110.EST3UTR.40	CDIF630_01110.EST3UTR	CDS	-	1125447	1126151	+	GCACGAATGTAAAGCATCAGCAAACACAACACTAAGAACTCCATTAAAACCAAAACATAGAGGAAAACTAGAACTGATGCAATCAGTAATTGAAATATCAGAAACAGAAGAAATTAAATGTGATGGATTAATAATTACATTCAATGCTAACAAAAGAAGGCTTGAAAGAAAGCTAAAAAGCTATGGATTTGAATACTTTAAAATAATTCCTAGAGCAGAAATAGAGGAAAGAGTGTTTGATAAGTAATTTACACTAATTTATACAAATTAATATATACCAAAAGTACTCTTTTTGTAAGAGTGCTATTTTTTT	2827	45435	60193	117042921	120.986	0
3090355	3090693	-	five_prime_utr_1090	CDIF630_02939	CDIF630_02939	5UTR	-	3090387	3090420	-	ATGGTTTTAGGTATAGGAGTGTTTTTAGTTGGTGTAGTTTATATACTATATAAAAGAAATATGGAAGAACAAGTAAAAGAGCATATAAATAATGTGAAAAATAATATCGACATCTCTAAAATAACTTTTATGGATGAAAAAGGGAGAACAGGTCTAAATGCATTAATTACATTACTTCTTATAGGATTATTGACAGGATTTAACTGGATATTAGTTGCTAGTTTTGTCGTTGTTTTTGTTTTTACTATAAAGAATGTATGTTAAAATACTAATAAATAGTTTAATATATAGGGGGAGAAATTGAGTATGACTAATGGCAGTTATAAAATGAAGAATTTAGTGGAAATATCCGCTATGGTGACTGAATCTACAGATTTTTTTAATATAAA	1317054	1317016	-	NA	CDIF630_01280.CDIF630_01279.IGR	CDIF630_01280.copZ.IGR	sRNA	CDIF630nc_155	NA	NA	-	CTAAAAAAAGACCTCTATTGGGGGAGTAATAGAGGTCTAAAAATGGGGGAGATTGAGTATGTTTGATTTTACATTACTATTATCTCCCC	2769	6999	214478	116927130	215.685	0
3090355	3090693	-	CDIF630_02939	CDIF630_02939	CDIF630_02939	CDS	-	3088624	3090387	-	ATGGTTTTAGGTATAGGAGTGTTTTTAGTTGGTGTAGTTTATATACTATATAAAAGAAATATGGAAGAACAAGTAAAAGAGCATATAAATAATGTGAAAAATAATATCGACATCTCTAAAATAACTTTTATGGATGAAAAAGGGAGAACAGGTCTAAATGCATTAATTACATTACTTCTTATAGGATTATTGACAGGATTTAACTGGATATTAGTTGCTAGTTTTGTCGTTGTTTTTGTTTTTACTATAAAGAATGTATGTTAAAATACTAATAAATAGTTTAATATATAGGGGGAGAAATTGAGTATGACTAATGGCAGTTATAAAATGAAGAATTTAGTGGAAATATCCGCTATGGTGACTGAATCTACAGATTTTTTTAATATAAA	1317054	1317016	-	NA	CDIF630_01280.CDIF630_01279.IGR	CDIF630_01280.copZ.IGR	sRNA	CDIF630nc_155	NA	NA	-	CTAAAAAAAGACCTCTATTGGGGGAGTAATAGAGGTCTAAAAATGGGGGAGATTGAGTATGTTTGATTTTACATTACTATTATCTCCCC	2769	6999	214478	116927130	215.685	0
3090355	3090693	-	CDIF630_02940	CDIF630_02939	CDIF630_02939	CDS	-	3090430	3090891	-	ATGGTTTTAGGTATAGGAGTGTTTTTAGTTGGTGTAGTTTATATACTATATAAAAGAAATATGGAAGAACAAGTAAAAGAGCATATAAATAATGTGAAAAATAATATCGACATCTCTAAAATAACTTTTATGGATGAAAAAGGGAGAACAGGTCTAAATGCATTAATTACATTACTTCTTATAGGATTATTGACAGGATTTAACTGGATATTAGTTGCTAGTTTTGTCGTTGTTTTTGTTTTTACTATAAAGAATGTATGTTAAAATACTAATAAATAGTTTAATATATAGGGGGAGAAATTGAGTATGACTAATGGCAGTTATAAAATGAAGAATTTAGTGGAAATATCCGCTATGGTGACTGAATCTACAGATTTTTTTAATATAAA	1317054	1317016	-	NA	CDIF630_01280.CDIF630_01279.IGR	CDIF630_01280.copZ.IGR	sRNA	CDIF630nc_155	NA	NA	-	CTAAAAAAAGACCTCTATTGGGGGAGTAATAGAGGTCTAAAAATGGGGGAGATTGAGTATGTTTGATTTTACATTACTATTATCTCCCC	2769	6999	214478	116927130	215.685	0
1124303	1124481	+	five_prime_utr_378	CDIF630_01108	CDIF630_01108	5UTR	-	1124365	1124400	+	ATGAGAAAATATTAATAATATTTGTTGTTGGAATGTAAATATTAAAATGGTATAATTTAGGTAACAAATCTTAAATTATACTCTTGGAGGTATATTTATGGAAAGATTTGTTTACAAGGGGGAATTTAATATGAATAATTATTCAATTATGTTTGAAAATAAGTCTATTTTAGATTTAAAACAAACATGCTATTTAGATAGCTTATATAATTTATTTGAAGAAAAAATT	1745596	1745527	-	five_prime_utr_597	CDIF630_01686.CDIF630_01685.IGR	CDIF630_01686.feoA3.IGR	sRNA	CDIF630nc_159	1745441	1745730	-	AAAAAAAAGATAGGCAAGATGCCTATCATACAAAGTTGGGTATAATTCTTACTTTTGGGGAAAGTAGAATATAGAATAAAAATTAACACTTTGAATCCATATAATTATTGAATTTTGATA	2702	44738	3728262	113375674	1.83663	2.26853e-167
1124303	1124481	+	CDIF630_01108	CDIF630_01108	CDIF630_01108	CDS	-	1124400	1124996	+	ATGAGAAAATATTAATAATATTTGTTGTTGGAATGTAAATATTAAAATGGTATAATTTAGGTAACAAATCTTAAATTATACTCTTGGAGGTATATTTATGGAAAGATTTGTTTACAAGGGGGAATTTAATATGAATAATTATTCAATTATGTTTGAAAATAAGTCTATTTTAGATTTAAAACAAACATGCTATTTAGATAGCTTATATAATTTATTTGAAGAAAAAATT	1745596	1745527	-	five_prime_utr_597	CDIF630_01686.CDIF630_01685.IGR	CDIF630_01686.feoA3.IGR	sRNA	CDIF630nc_159	1745441	1745730	-	AAAAAAAAGATAGGCAAGATGCCTATCATACAAAGTTGGGTATAATTCTTACTTTTGGGGAAAGTAGAATATAGAATAAAAATTAACACTTTGAATCCATATAATTATTGAATTTTGATA	2702	44738	3728262	113375674	1.83663	2.26853e-167
591931	592144	-	NA	CDIF630_00626.CDIF630_00625.IGR	cwpV.CDIF630_00625.IGR	AS	-	NA	NA	NA	GTTCTAATTCTAAAGGATACTTAATATCTAATTTTAAAGAGGTTTCTAACTATAATGATTTCATAATTAATTTGTAATTATTTTGTTACATTGCAGTCATTATGTAAGGAATAAAGAAATTTTCTTATTGATTGAAAAATTTGTAAATTTATATTTTAAGGTAAGTTTGATTTTTATGTTAATGAATTGTTATAAAAAATAGGGTTTTGTATAAAAAAAGTAGCCTTTAGAATTAAAAGTGCTACTCTTTTTACAAATAAATTT	1307745	1307695	-	CDIF630nc_038	CDIF630_01270.CDIF630_01269.IGR	CDIF630_01270.CDIF630_01269.IGR	sRNA	CDIF630nc_038	1307677	1307780	-	TATAAAAATAAAGAAGGCAACGGGAAGCCTTCTTTCGTGTAAAAAAAGTTTAATTTTTTGTTAAGATTTGTTTGTTATTTTATATTACCTTTATAATATGT	2683	12276	169052	116967365	151.22	0
1773796	1774062	+	five_prime_utr_611	CDIF630_01708	CDIF630_01708	5UTR	-	1773978	1774077	+	AATTATAAATAGCATAATTTCTTTACTGTTTTTAAATCAAGTATTAAATAATAGTTTTAAGTTAGAAAATTTGGGTATATTACTACTGATATCATCTATATATTCACTTTATTTTTACTTATTAAAAAAAATTTATACTAGAAAAGTTTGGTTTTTTGATTAAAGTGGTATATAATAGATATATAAATTAATATTTAAAAAGTAGTTAATATTAGGGGAGGGCATTTGCACCTCCCTTGTAATATGTGGAAAATTGAATATTAGAAGAAGGAGGAGACTTGATGGAAAATCAACAATTATTAGGAACAGAACGAATT	1745668	1745525	-	five_prime_utr_597	CDIF630_01686.CDIF630_01685.IGR	CDIF630_01686.feoA3.IGR	sRNA	CDIF630nc_159	1745441	1745730	-	ACAAAAAAAAGATAGGCAAGATGCCTATCATACAAAGTTGGGTATAATTCTTACTTTTGGGGAAAGTAGAATATAGAATAAAAATTAACACTTTGAATCCATATAATTATTGAATTTTGATAATAAAAAAGTCAGAAAGCAAAAGCCTTCTGACTCTATGTAAGGTATTTTCAAATACCTAAATATCAATTCAA	2657	12264	3789000	113347455	6.48107	0
1773796	1774062	+	CDIF630_01708	CDIF630_01708	CDIF630_01708	CDS	-	1772078	1773958	+	AATTATAAATAGCATAATTTCTTTACTGTTTTTAAATCAAGTATTAAATAATAGTTTTAAGTTAGAAAATTTGGGTATATTACTACTGATATCATCTATATATTCACTTTATTTTTACTTATTAAAAAAAATTTATACTAGAAAAGTTTGGTTTTTTGATTAAAGTGGTATATAATAGATATATAAATTAATATTTAAAAAGTAGTTAATATTAGGGGAGGGCATTTGCACCTCCCTTGTAATATGTGGAAAATTGAATATTAGAAGAAGGAGGAGACTTGATGGAAAATCAACAATTATTAGGAACAGAACGAATT	1745668	1745525	-	five_prime_utr_597	CDIF630_01686.CDIF630_01685.IGR	CDIF630_01686.feoA3.IGR	sRNA	CDIF630nc_159	1745441	1745730	-	ACAAAAAAAAGATAGGCAAGATGCCTATCATACAAAGTTGGGTATAATTCTTACTTTTGGGGAAAGTAGAATATAGAATAAAAATTAACACTTTGAATCCATATAATTATTGAATTTTGATAATAAAAAAGTCAGAAAGCAAAAGCCTTCTGACTCTATGTAAGGTATTTTCAAATACCTAAATATCAATTCAA	2657	12264	3789000	113347455	6.48107	0
1037313	1037447	-	three_prime_utr_297	CDIF630_00996.CDIF630_00995.IGR	CDIF630_00996.CDIF630_00995.IGR	sRNA	CDIF630nc_152	1037231	1037481	-	GTAGGTAATATGAAAACTTTATATAATAAGTACTCTTATCCACCCTAACCCTTTGAAAATTGTGCTTATTGTAGCAATTTGAATATTGCATATAAAGTTATTCATTTTCCATAAAAGTCGTCTATATTGACGACTGATTATGAAAGTTATATAACTTTCTAATCACTACTTGAGCTGTCCAAAAG	2404754	2404698	-	CDIF630_02317	CDIF630_02317	CDIF630_02317	CDS	-	2403584	2405518	-	GCATTTCCGTCTATATTCTCCTTTTCATACTCTATCCATCTAACAGGAAAAAAATATCCACCCTCCAAAGCACTTACTTTCTCTTTATCGAACCCTTCCATAACTTG	2592	8402192	8167	108738425	4.10736	0
1969450	1969894	+	three_prime_utr_650	CDIF630_01897	mobA	3UTR	-	1969445	1969486	+	TTAATGCTGAAGTGGCGCTAATGCGCCATTTTTCAAATATATATGAATTAAGTAAAATTATTTTGGAGGAGGCGATTTGTATAGAGAAAACAGGTGTAATTTTGGCAGGGGGAAGAAATTCTAGAATGGGTAGAGATAAAGCCTTTTTAGAGTTACATGATAAGCTTTTTATTGAAATTGCAATAGAAGCATTTAAAAACTTTGATGAGTTGATAATAATATCTAATAATGAAGAATTATATTCTAAATACGATATTAAAGTTTATAATGATATAGTAAAAGATGTTGGTCCAATTGGAGGAATATATACTGCTCTTGAATATGCAAAGTATGATATAGTTACAATTGCATGTGATATGCCATATCTAAATAATCAAATAGTCGAAAGAATAGCTAATA…	1745654	1745527	-	five_prime_utr_597	CDIF630_01686.CDIF630_01685.IGR	CDIF630_01686.feoA3.IGR	sRNA	CDIF630nc_159	1745441	1745730	-	AAAAAAAAGATAGGCAAGATGCCTATCATACAAAGTTGGGTATAATTCTTACTTTTGGGGAAAGTAGAATATAGAATAAAAATTAACACTTTGAATCCATATAATTATTGAATTTTGATAATAAAAAAGTCAGAAAGCAAAAGCCTTCTGACTCTATGTAAGGTATTTTCAAATACCT	2416	9577	3789241	113350142	7.54636	0
1969450	1969894	+	CDIF630_01897	CDIF630_01897	mobA	CDS	-	1969461	1970078	+	TTAATGCTGAAGTGGCGCTAATGCGCCATTTTTCAAATATATATGAATTAAGTAAAATTATTTTGGAGGAGGCGATTTGTATAGAGAAAACAGGTGTAATTTTGGCAGGGGGAAGAAATTCTAGAATGGGTAGAGATAAAGCCTTTTTAGAGTTACATGATAAGCTTTTTATTGAAATTGCAATAGAAGCATTTAAAAACTTTGATGAGTTGATAATAATATCTAATAATGAAGAATTATATTCTAAATACGATATTAAAGTTTATAATGATATAGTAAAAGATGTTGGTCCAATTGGAGGAATATATACTGCTCTTGAATATGCAAAGTATGATATAGTTACAATTGCATGTGATATGCCATATCTAAATAATCAAATAGTCGAAAGAATAGCTAATA…	1745654	1745527	-	five_prime_utr_597	CDIF630_01686.CDIF630_01685.IGR	CDIF630_01686.feoA3.IGR	sRNA	CDIF630nc_159	1745441	1745730	-	AAAAAAAAGATAGGCAAGATGCCTATCATACAAAGTTGGGTATAATTCTTACTTTTGGGGAAAGTAGAATATAGAATAAAAATTAACACTTTGAATCCATATAATTATTGAATTTTGATAATAAAAAAGTCAGAAAGCAAAAGCCTTCTGACTCTATGTAAGGTATTTTCAAATACCT	2416	9577	3789241	113350142	7.54636	0
1317038	1317087	-	NA	CDIF630_01280.CDIF630_01279.IGR	CDIF630_01280.copZ.IGR	sRNA	CDIF630nc_155	NA	NA	-	GTAAAATCAAACATACTCAATCTCCCCCATTTTTAGACCTCTATTACTCCCCCAATAGAGGTCTTTTTTTAGTTTATCAATTTCTATTCAATTCCCTTTA	2644409	2644396	-	NA	CDIF630_02528.AS	CDIF630_02528.AS	sRNA	CDIF630nc_164	NA	NA	-	GAAAAAAGCACTCCCCCAGCAAGAGAATGCTTAGTTATAGCTATAGAAGTGTATTGGTGGTACA	2370	161566	650303	116337137	2.62422	0
2366919	2367393	-	five_prime_utr_839	CDIF630_02290	CDIF630_02290	5UTR	-	2367363	2367391	-	AAATATATAACATTTTGGGGGGAATAGATTATGGTTAAGAAAAGGTTAGTAGCTGTAGTATTGAGTTTAGCTATGATTAGTGTAGGGAATTTTTCATATGCTCACTCAGGAGGGCATAATTCATCAGGAGGTCATCATAATAAAAATAAATCAGAGTTAACACGTTATTATTGTGGAGGACATTCAGCACATCAACACAATAAAGGTTTTTGTCCTTATGCTAGTACAAAAGAAAATTCTGGAGTAACAATATCTTCAGTACATAACGAAAAAAATCATAAAAACTATTTTGCAGAAAAAGGGTATAATAAAGGTTATGAAGATGGGTGTAAAGGGCTTTATAATTTAAGTGTCACAGAAGCCAAATCTGATAATTTATATGAAAAAGAGATTTTAAAA…	1745697	1745526	-	five_prime_utr_597	CDIF630_01686.CDIF630_01685.IGR	CDIF630_01686.feoA3.IGR	sRNA	CDIF630nc_159	1745441	1745730	-	CAAAAAAAAGATAGGCAAGATGCCTATCATACAAAGTTGGGTATAATTCTTACTTTTGGGGAAAGTAGAATATAGAATAAAAATTAACACTTTGAATCCATATAATTATTGAATTTTGATAATAAAAAAGTCAGAAAGCAAAAGCCTTCTGACTCTATGTAAGGTATTTTCAAATACCTAAATATCAATTCAATATTTAATTTATACTTAAATTATATATTA	2225	8866	3789432	113350853	7.50677	0
2366919	2367393	-	CDIF630_02290	CDIF630_02290	CDIF630_02290	CDS	-	2366887	2367363	-	AAATATATAACATTTTGGGGGGAATAGATTATGGTTAAGAAAAGGTTAGTAGCTGTAGTATTGAGTTTAGCTATGATTAGTGTAGGGAATTTTTCATATGCTCACTCAGGAGGGCATAATTCATCAGGAGGTCATCATAATAAAAATAAATCAGAGTTAACACGTTATTATTGTGGAGGACATTCAGCACATCAACACAATAAAGGTTTTTGTCCTTATGCTAGTACAAAAGAAAATTCTGGAGTAACAATATCTTCAGTACATAACGAAAAAAATCATAAAAACTATTTTGCAGAAAAAGGGTATAATAAAGGTTATGAAGATGGGTGTAAAGGGCTTTATAATTTAAGTGTCACAGAAGCCAAATCTGATAATTTATATGAAAAAGAGATTTTAAAA…	1745697	1745526	-	five_prime_utr_597	CDIF630_01686.CDIF630_01685.IGR	CDIF630_01686.feoA3.IGR	sRNA	CDIF630nc_159	1745441	1745730	-	CAAAAAAAAGATAGGCAAGATGCCTATCATACAAAGTTGGGTATAATTCTTACTTTTGGGGAAAGTAGAATATAGAATAAAAATTAACACTTTGAATCCATATAATTATTGAATTTTGATAATAAAAAAGTCAGAAAGCAAAAGCCTTCTGACTCTATGTAAGGTATTTTCAAATACCTAAATATCAATTCAATATTTAATTTATACTTAAATTATATATTA	2225	8866	3789432	113350853	7.50677	0
2256139	2256519	-	five_prime_utr_786	CDIF630_02175	CDIF630_02175	5UTR	-	2256471	2256497	-	TGAATTTAGGTATATAATAGAAAATAAAAACATAGGGGGTATATAAAGATGAAGGTTTTTGATTTAACTCATGTGACACATAATGACATGCCTGTATATGCAGAGCCTAATAGACCAGATATCAAGAAAGTAGCTATTATTGAAGAAAATGGTTATCAAGAAACATTAATTAGTGTATTTTCTCACAATGGAACTCATATGGATTCACCAAGACATATGTATACTAAAGGTGAGACCCTAGATAAGTTGGATATAGAAAATTTTGTTGGGAAAGCTTATGTATTGGAACTTGAAAAGGGAAATGAGAATATAGAATTAGAATATCTAAAAAAATATGAAGATGAAATAAAAAATAGTGATTTTATAATATTTAAATCAGGTTGGTCAAAATTTTGGGAT…	1745652	1745526	-	five_prime_utr_597	CDIF630_01686.CDIF630_01685.IGR	CDIF630_01686.feoA3.IGR	sRNA	CDIF630nc_159	1745441	1745730	-	CAAAAAAAAGATAGGCAAGATGCCTATCATACAAAGTTGGGTATAATTCTTACTTTTGGGGAAAGTAGAATATAGAATAAAAATTAACACTTTGAATCCATATAATTATTGAATTTTGATAATAAAAAAGTCAGAAAGCAAAAGCCTTCTGACTCTATGTAAGGTATTTTCAAATAC	2219	12109	3789438	113347610	5.48134	0
2256139	2256519	-	CDIF630_02175	CDIF630_02175	CDIF630_02175	CDS	-	2255839	2256471	-	TGAATTTAGGTATATAATAGAAAATAAAAACATAGGGGGTATATAAAGATGAAGGTTTTTGATTTAACTCATGTGACACATAATGACATGCCTGTATATGCAGAGCCTAATAGACCAGATATCAAGAAAGTAGCTATTATTGAAGAAAATGGTTATCAAGAAACATTAATTAGTGTATTTTCTCACAATGGAACTCATATGGATTCACCAAGACATATGTATACTAAAGGTGAGACCCTAGATAAGTTGGATATAGAAAATTTTGTTGGGAAAGCTTATGTATTGGAACTTGAAAAGGGAAATGAGAATATAGAATTAGAATATCTAAAAAAATATGAAGATGAAATAAAAAATAGTGATTTTATAATATTTAAATCAGGTTGGTCAAAATTTTGGGAT…	1745652	1745526	-	five_prime_utr_597	CDIF630_01686.CDIF630_01685.IGR	CDIF630_01686.feoA3.IGR	sRNA	CDIF630nc_159	1745441	1745730	-	CAAAAAAAAGATAGGCAAGATGCCTATCATACAAAGTTGGGTATAATTCTTACTTTTGGGGAAAGTAGAATATAGAATAAAAATTAACACTTTGAATCCATATAATTATTGAATTTTGATAATAAAAAAGTCAGAAAGCAAAAGCCTTCTGACTCTATGTAAGGTATTTTCAAATAC	2219	12109	3789438	113347610	5.48134	0
3000255	3000425	+	CDIF630nc_085	CDIF630_02859.CDIF630_02862.IGR	CDIF630_02859.trpS.IGR	sRNA	CDIF630nc_085	3000253	3000454	+	AAATTACATATTGGGTATAAAATACAATGTATGTTAGAAGTTGTTTCAGAAGGCTATGGTTTTCTGATTTTTTTATGCTCAGTAGTGATATGCAAAAAAGACAAAGTTGACATCAGTTAACTTTTACCTTTATTCTACTTTCCCCAAAGTAAGAATAATCTAACCCCTTTGAGATGAGCAAAAGCTCATCTTTTTTTATTATCAAAAGATGCTGTCTCAAA	965928	965617	-	five_prime_utr_328	CDIF630_00927.CDIF630_00926.IGR	CDIF630_00927.CDIF630_00926.IGR	5UTR	-	965701	966004	-	ATGTGTTATTTTTTAATTCCTCAAATTCTTCTTTAGTTAAATATGATTTTTGTTGCAATTCATGTAAACGCTTAATTTGGTCCATTATTTATATCCTCCCAATAATTTTAGTATTTTAAGCTTAGATAAGGAATCTAAGTTTTATTAAATTTATCCCAAGGAATTATTTAAATCATATTTAGTTTTATTAATTACAACATATATAAATTACACGAAAATAAAACTAATTGTAAAAATAATATCCTGTGAAAACCTAAACTACTAACCCCTTACTAACCCGAAAACTAAAAAAAGAAAATATATCCAAATATAAGTGATATATAAATAAAGATGTTTCATATAAATTTAACTTTAAATATTCT	2210	246911	78289	116823966	13.3562	0
3000255	3000425	+	CDIF630nc_085	CDIF630_02859.CDIF630_02862.IGR	CDIF630_02859.trpS.IGR	sRNA	CDIF630nc_085	3000253	3000454	+	AAATTACATATTGGGTATAAAATACAATGTATGTTAGAAGTTGTTTCAGAAGGCTATGGTTTTCTGATTTTTTTATGCTCAGTAGTGATATGCAAAAAAGACAAAGTTGACATCAGTTAACTTTTACCTTTATTCTACTTTCCCCAAAGTAAGAATAATCTAACCCCTTTGAGATGAGCAAAAGCTCATCTTTTTTTATTATCAAAAGATGCTGTCTCAAA	965928	965617	-	CDIF630_00926	CDIF630_00927.CDIF630_00926.IGR	CDIF630_00927.CDIF630_00926.IGR	CDS	-	965357	965701	-	ATGTGTTATTTTTTAATTCCTCAAATTCTTCTTTAGTTAAATATGATTTTTGTTGCAATTCATGTAAACGCTTAATTTGGTCCATTATTTATATCCTCCCAATAATTTTAGTATTTTAAGCTTAGATAAGGAATCTAAGTTTTATTAAATTTATCCCAAGGAATTATTTAAATCATATTTAGTTTTATTAATTACAACATATATAAATTACACGAAAATAAAACTAATTGTAAAAATAATATCCTGTGAAAACCTAAACTACTAACCCCTTACTAACCCGAAAACTAAAAAAAGAAAATATATCCAAATATAAGTGATATATAAATAAAGATGTTTCATATAAATTTAACTTTAAATATTCT	2210	246911	78289	116823966	13.3562	0
1809502	1809997	+	five_prime_utr_628	CDIF630_01744	CDIF630_01744	5UTR	-	1809643	1809698	+	AAAGGTAATAGAATAGACATTTTTATGAACAGTGAAGGAAAAGCTTCAAATTGGGGAAGGAAAAGTATAGATATATATCTACATTAAATTAGTGAATAGAATAACTTTACTTGAAGGACAAAAAAGTATAAAATATGAATTAACTAAACTGTTAGATTATTCTTAAAACATAAAAATATATCTAAGGGGGGATAAGATGAAAATAGTCTGCTTAGGAGACAGTTTAACGTATGGATTTGGAGTATCACGAAGTAATTCATGGACAAACATTGTAAATAAAGAGACTCGATTAGAAATAGTAAATAAGGGTATAAATGGTGATACAACAAGTGGTATGTTAGCTAGGTTTAATGAAGATGTTGTAAAAAATTCTCCTGATATAGTTTTTATAATGGGTGG…	1745687	1745526	-	five_prime_utr_597	CDIF630_01686.CDIF630_01685.IGR	CDIF630_01686.feoA3.IGR	sRNA	CDIF630nc_159	1745441	1745730	-	CAAAAAAAAGATAGGCAAGATGCCTATCATACAAAGTTGGGTATAATTCTTACTTTTGGGGAAAGTAGAATATAGAATAAAAATTAACACTTTGAATCCATATAATTATTGAATTTTGATAATAAAAAAGTCAGAAAGCAAAAGCCTTCTGACTCTATGTAAGGTATTTTCAAATACCTAAATATCAATTCAATATTTAATTTATACTTAAA	2173	12027	3789484	113347692	5.40424	0
1809502	1809997	+	CDIF630_01744	CDIF630_01744	CDIF630_01744	CDS	-	1808791	1809588	+	AAAGGTAATAGAATAGACATTTTTATGAACAGTGAAGGAAAAGCTTCAAATTGGGGAAGGAAAAGTATAGATATATATCTACATTAAATTAGTGAATAGAATAACTTTACTTGAAGGACAAAAAAGTATAAAATATGAATTAACTAAACTGTTAGATTATTCTTAAAACATAAAAATATATCTAAGGGGGGATAAGATGAAAATAGTCTGCTTAGGAGACAGTTTAACGTATGGATTTGGAGTATCACGAAGTAATTCATGGACAAACATTGTAAATAAAGAGACTCGATTAGAAATAGTAAATAAGGGTATAAATGGTGATACAACAAGTGGTATGTTAGCTAGGTTTAATGAAGATGTTGTAAAAAATTCTCCTGATATAGTTTTTATAATGGGTGG…	1745687	1745526	-	five_prime_utr_597	CDIF630_01686.CDIF630_01685.IGR	CDIF630_01686.feoA3.IGR	sRNA	CDIF630nc_159	1745441	1745730	-	CAAAAAAAAGATAGGCAAGATGCCTATCATACAAAGTTGGGTATAATTCTTACTTTTGGGGAAAGTAGAATATAGAATAAAAATTAACACTTTGAATCCATATAATTATTGAATTTTGATAATAAAAAAGTCAGAAAGCAAAAGCCTTCTGACTCTATGTAAGGTATTTTCAAATACCTAAATATCAATTCAATATTTAATTTATACTTAAA	2173	12027	3789484	113347692	5.40424	0
1809502	1809997	+	CDIF630_01745	CDIF630_01744	CDIF630_01744	CDS	-	1809698	1810288	+	AAAGGTAATAGAATAGACATTTTTATGAACAGTGAAGGAAAAGCTTCAAATTGGGGAAGGAAAAGTATAGATATATATCTACATTAAATTAGTGAATAGAATAACTTTACTTGAAGGACAAAAAAGTATAAAATATGAATTAACTAAACTGTTAGATTATTCTTAAAACATAAAAATATATCTAAGGGGGGATAAGATGAAAATAGTCTGCTTAGGAGACAGTTTAACGTATGGATTTGGAGTATCACGAAGTAATTCATGGACAAACATTGTAAATAAAGAGACTCGATTAGAAATAGTAAATAAGGGTATAAATGGTGATACAACAAGTGGTATGTTAGCTAGGTTTAATGAAGATGTTGTAAAAAATTCTCCTGATATAGTTTTTATAATGGGTGG…	1745687	1745526	-	five_prime_utr_597	CDIF630_01686.CDIF630_01685.IGR	CDIF630_01686.feoA3.IGR	sRNA	CDIF630nc_159	1745441	1745730	-	CAAAAAAAAGATAGGCAAGATGCCTATCATACAAAGTTGGGTATAATTCTTACTTTTGGGGAAAGTAGAATATAGAATAAAAATTAACACTTTGAATCCATATAATTATTGAATTTTGATAATAAAAAAGTCAGAAAGCAAAAGCCTTCTGACTCTATGTAAGGTATTTTCAAATACCTAAATATCAATTCAATATTTAATTTATACTTAAA	2173	12027	3789484	113347692	5.40424	0
2981257	2981332	-	CDIF630nc_083	CDIF630_02845.CDIF630_02844.IGR	ltaE.dapF.IGR	sRNA	CDIF630nc_083	2981204	2981334	-	AGAAAGAACTAGCTTAAAAACATAATATAATTACCCTAATTGTAATGGCAACTCTCCCTCACATCCTCAAATTATAGTTGTCATTACAAAACTTTTCCCATAAATTATAAGTTTATGGGAATTTTT	1380247	1380007	+	CDIF630_01342	CDIF630_01342	spoIIIAB	CDS	-	1379873	1380394	+	AGACATAAACAATTAAACGATTTAATAAGAGTTTTAGAAATTTTGAGGATGGATTTATCTTTTGGACTTTATACATTAGAAGAAATCTTTAATAGGATAGGTGGAAATAAAGAGTTTTGTTTTTGGAAATTTTTCTATCAAATATCAGAAGGACTTCACAATGAACAAAGTAAAACTTTGGAAATAATAATATCAGAAAATATTGATGTCTTAAGTAAAGAAACTTATCTAGGCAATAAAGAAATTGAGGAACTGAAAAATCTAATACTTACTTTAGGGAAAAGCGATATA	2144	1609656	10503	115529073	14.6511	0
1397108	1397340	+	five_prime_utr_461	CDIF630_01363.EST5UTR.52	spo0A.EST5UTR	5UTR	-	1397082	1397236	+	ATCAATTATCTAGGAGGAATATAATTTTGGAGTGTCGAATATGCTTTAGAGTAGATAATTAGGAAGCAATTGTGTAAAAAGTTTAGTTTTCTGTAATAAGAAGATGTTTTTTAATGGGGGGATTTTTAGTGGAAAAAATCAAAATAGTTTTAGCAGATGACAATAAGGATTTTTGTCAGGTATTAAAAGAGTATTTGTCTAATGAAGATGATATCGATATATTAGGCATAGCTAAGGATGGAATTGAAGCATTAGACTTAGTAAAAAAGACACAACCGGACTT	1317059	1317016	-	NA	CDIF630_01280.CDIF630_01279.IGR	CDIF630_01280.copZ.IGR	sRNA	CDIF630nc_155	NA	NA	-	CTAAAAAAAGACCTCTATTGGGGGAGTAATAGAGGTCTAAAAATGGGGGAGATTGAGTATGTTTGATTTTACATTACTATTATCTCCCCTTTTA	2039	188645	215208	116745484	5.86346	0
1397108	1397340	+	CDIF630_01363	CDIF630_01363.EST5UTR.52	spo0A.EST5UTR	CDS	-	1397236	1398045	+	ATCAATTATCTAGGAGGAATATAATTTTGGAGTGTCGAATATGCTTTAGAGTAGATAATTAGGAAGCAATTGTGTAAAAAGTTTAGTTTTCTGTAATAAGAAGATGTTTTTTAATGGGGGGATTTTTAGTGGAAAAAATCAAAATAGTTTTAGCAGATGACAATAAGGATTTTTGTCAGGTATTAAAAGAGTATTTGTCTAATGAAGATGATATCGATATATTAGGCATAGCTAAGGATGGAATTGAAGCATTAGACTTAGTAAAAAAGACACAACCGGACTT	1317059	1317016	-	NA	CDIF630_01280.CDIF630_01279.IGR	CDIF630_01280.copZ.IGR	sRNA	CDIF630nc_155	NA	NA	-	CTAAAAAAAGACCTCTATTGGGGGAGTAATAGAGGTCTAAAAATGGGGGAGATTGAGTATGTTTGATTTTACATTACTATTATCTCCCCTTTTA	2039	188645	215208	116745484	5.86346	0
646342	646798	+	CDIF630_00668	CDIF630_00668	spsB2	CDS	-	646035	646571	+	TTTATATAAATGGTAAGTTATTAAATGAAGTTTCATATATACATGATAATTATACTGAAGGCGATATTGATATGGTGATTCCTAAGGGAAAAGTATTTGCGATGGGAGACAATAGAGAAGTTAGTTTAGACAGTAGATATAAAGAAGTGGGATTAGTAGATGAAGAAAATATTAAAGGAAAAGTTATTTTAAGAGTATTTCCTTTTACAGATATAGGTATTTTTGAGTAGGTGATTTGTATGGCAGTTGGTATAGCGTCCTTATTGTTTAATATTGAGGAGGCTTTAAACATTTGTGAGAGTATAAAGCAAATAACTCATTTAGAGATTGGAATTGACAATATATCTGAATGTAGTGAGTTATGTAAATATAAAGAGAGAATTTCTAAGTTAGGATTAT…	2212660	2212614	-	CDIF630nc_071	CDIF630_02134.CDIF630_02133.IGR	CDIF630_02134.CDIF630_02133.IGR	sRNA	CDIF630nc_071	2212616	2212687	-	TATAAAAAAAAAGAAGGCAGTTGGTGTGAGCTTTAAGCCTTCTTTAAGGAAAAAGTTTATTTATTTTTGTTGATACTTAACATATTATAGTTTTTAG	1914	66844	436940	116645678	7.6441	0
646342	646798	+	CDIF630_00669	CDIF630_00668	spsB2	CDS	-	646581	647336	+	TTTATATAAATGGTAAGTTATTAAATGAAGTTTCATATATACATGATAATTATACTGAAGGCGATATTGATATGGTGATTCCTAAGGGAAAAGTATTTGCGATGGGAGACAATAGAGAAGTTAGTTTAGACAGTAGATATAAAGAAGTGGGATTAGTAGATGAAGAAAATATTAAAGGAAAAGTTATTTTAAGAGTATTTCCTTTTACAGATATAGGTATTTTTGAGTAGGTGATTTGTATGGCAGTTGGTATAGCGTCCTTATTGTTTAATATTGAGGAGGCTTTAAACATTTGTGAGAGTATAAAGCAAATAACTCATTTAGAGATTGGAATTGACAATATATCTGAATGTAGTGAGTTATGTAAATATAAAGAGAGAATTTCTAAGTTAGGATTAT…	2212660	2212614	-	CDIF630nc_071	CDIF630_02134.CDIF630_02133.IGR	CDIF630_02134.CDIF630_02133.IGR	sRNA	CDIF630nc_071	2212616	2212687	-	TATAAAAAAAAAGAAGGCAGTTGGTGTGAGCTTTAAGCCTTCTTTAAGGAAAAAGTTTATTTATTTTTGTTGATACTTAACATATTATAGTTTTTAG	1914	66844	436940	116645678	7.6441	0
1734332	1734547	-	five_prime_utr_593	CDIF630_01677	CDIF630_01677	5UTR	-	1734476	1734547	-	AGATTTATGAGTGAAATAATATCTGCTATTTACTGAATATTTTTATTTTTCGTTTTTTAGGGGGATTAGTTGTGTTTAAAGATAAGATTGATGAATGTGTTCATATAATGACTGCATATATTGCTAGTTTAAAAGAATACTATTCATTCATAGAAACTCAAATTGGTGATTTTATTAAAAAATATGGAGAAGATGTTGTAGAGTTATGTCTCCATAGAGTGATGATTCTACTATGCGAATGTGGTTTGGCATAAAATTAAATTTAT	854830	854786	+	CDIF630nc_020	CDIF630_00827.EST5UTR.71	CDIF630_00827.EST5UTR	sRNA	CDIF630nc_020	854750	854830	+	GTATAATAATATATAGATAGTAGATTACAATGATTTTTGTACACTACTATCCCCCTATATATGACAGCTTCTTAAACGGGCTGTCTCTTTTTTTT	1821	60340	359207	116730008	9.80714	0
1734332	1734547	-	CDIF630_01677	CDIF630_01677	CDIF630_01677	CDS	-	1734294	1734476	-	AGATTTATGAGTGAAATAATATCTGCTATTTACTGAATATTTTTATTTTTCGTTTTTTAGGGGGATTAGTTGTGTTTAAAGATAAGATTGATGAATGTGTTCATATAATGACTGCATATATTGCTAGTTTAAAAGAATACTATTCATTCATAGAAACTCAAATTGGTGATTTTATTAAAAAATATGGAGAAGATGTTGTAGAGTTATGTCTCCATAGAGTGATGATTCTACTATGCGAATGTGGTTTGGCATAAAATTAAATTTAT	854830	854786	+	CDIF630nc_020	CDIF630_00827.EST5UTR.71	CDIF630_00827.EST5UTR	sRNA	CDIF630nc_020	854750	854830	+	GTATAATAATATATAGATAGTAGATTACAATGATTTTTGTACACTACTATCCCCCTATATATGACAGCTTCTTAAACGGGCTGTCTCTTTTTTTT	1821	60340	359207	116730008	9.80714	0
2620935	2621118	+	three_prime_utr_954	CDIF630_02507.EST3UTR.14	CDIF630_02507.EST3UTR	3UTR	-	2621071	2621139	+	TATATCCTTTAATAACATTAATGTGTATGTTTGTTGGAGCTCAACTATTTGGAATAGCTGGATTATTTGGATTCCCTATCGCAGCTACAATCATAAAAAACTTACATGATAATGGGATTATTACTGCATTTAAATAGTTTAACCTTGACATTTTTATTTAAATTAAAAAGGGCTTTCTCAAATAGGGATAAGCTCTTTTTAATTATTAAAATGATGAAAATACATTTGATTTTA	941070	941043	+	NA	CDIF630_00901.AS	spoIVB2.AS	AS	-	NA	NA	NA	TTATTTGAGAAAAAATATAATAAAAATAAAAATGTTAAAACAATTGTAAATTTTGACTTAGCTAAGTTGGTTTTTTTA	1761	1487	6258578	110889550	20.9828	0
2620935	2621118	+	CDIF630_02507	CDIF630_02507.EST3UTR.14	CDIF630_02507.EST3UTR	CDS	-	2620010	2621071	+	TATATCCTTTAATAACATTAATGTGTATGTTTGTTGGAGCTCAACTATTTGGAATAGCTGGATTATTTGGATTCCCTATCGCAGCTACAATCATAAAAAACTTACATGATAATGGGATTATTACTGCATTTAAATAGTTTAACCTTGACATTTTTATTTAAATTAAAAAGGGCTTTCTCAAATAGGGATAAGCTCTTTTTAATTATTAAAATGATGAAAATACATTTGATTTTA	941070	941043	+	NA	CDIF630_00901.AS	spoIVB2.AS	AS	-	NA	NA	NA	TTATTTGAGAAAAAATATAATAAAAATAAAAATGTTAAAACAATTGTAAATTTTGACTTAGCTAAGTTGGTTTTTTTA	1761	1487	6258578	110889550	20.9828	0
2285051	2285192	-	five_prime_utr_801	CDIF630_02208	CDIF630_02208	5UTR	-	2285107	2285131	-	GGGACTAATTTGTCTAACGTTTATTGGTGAAAAATAAGTCTATAGAAGTTATAATAAATATATAAAAATGTATGAGAGGTGTTATATGTTTGGTAAACCAAAAGAAAGTGTTAGATTTTTAGACTTTAATGATGTAGCAGAAAAGTTTGGAGAGAAAAAGGCTGTTGCAATTTTTGATGCCATAGCTGGAAA	1307127	1306900	+	CDIF630nc_036	CDIF630_01268.CDIF630_01269.IGR	CDIF630_01268.CDIF630_01269.IGR	sRNA	CDIF630nc_036	1307005	1307131	+	TTTTATGATGTTTTACTTAAATTTTGGCTGTTTATGATGCTGTGGATTTTTAGAGAACTTTTTACAAATTTCAAAATGACTAAAAAATTTAAATTTCATAAAATATTTATGTAAAAATCATATAAAATTCATATAGCATATGTATCATATGAGGTGTAGAAAGACTAGCTTAAAAACCATAATATAATACCCTATTGTAATGATAACCCTCCCTCACATCCTCAAATAGAGTTATCATTACAAGAATTAATCCATAAATTTAAAATTTATGGTTTTTT	1752	73294	167658	116908672	16.6682	0
2285051	2285192	-	CDIF630_02208	CDIF630_02208	CDIF630_02208	CDS	-	2284943	2285107	-	GGGACTAATTTGTCTAACGTTTATTGGTGAAAAATAAGTCTATAGAAGTTATAATAAATATATAAAAATGTATGAGAGGTGTTATATGTTTGGTAAACCAAAAGAAAGTGTTAGATTTTTAGACTTTAATGATGTAGCAGAAAAGTTTGGAGAGAAAAAGGCTGTTGCAATTTTTGATGCCATAGCTGGAAA	1307127	1306900	+	CDIF630nc_036	CDIF630_01268.CDIF630_01269.IGR	CDIF630_01268.CDIF630_01269.IGR	sRNA	CDIF630nc_036	1307005	1307131	+	TTTTATGATGTTTTACTTAAATTTTGGCTGTTTATGATGCTGTGGATTTTTAGAGAACTTTTTACAAATTTCAAAATGACTAAAAAATTTAAATTTCATAAAATATTTATGTAAAAATCATATAAAATTCATATAGCATATGTATCATATGAGGTGTAGAAAGACTAGCTTAAAAACCATAATATAATACCCTATTGTAATGATAACCCTCCCTCACATCCTCAAATAGAGTTATCATTACAAGAATTAATCCATAAATTTAAAATTTATGGTTTTTT	1752	73294	167658	116908672	16.6682	0
1765888	1766300	+	five_prime_utr_609	CDIF630_01703.CDIF630_01704.IGR	sseA1.nfnA.IGR	5UTR	-	1766061	1766313	+	GAAAGCTGGTATTGCAATAGATTAAAGCCTTATACACGTTTAGTTTTTAAAGAAATTAGTGTTATTATGAAAACCTAAGTTAATTTATTAAATAAATAATTGAATAAAAAAATTTTATTATGTATTTATAAAATTTTTGTTACAAATTTGGCATAATATAGTATACTTTAAGTGTGTATTAGGTTAAATCTATAACAAATTAGACGTATGATATAGACTTAGTGTTTATTGGCATTTACAAGAAATTTGTTAATATCAACTATTTGTAGTTTGGGCAGTTATAATTATTATAGGGGGGATGTCCAATACAAAACAATCAACCAAGAACTAATATTATATTATAAAGAGTTATAGTTTTGTGTGTTTATGTTTTTAATTAAATTTAAAGTGGGAAAAATA…	1066340	1066247	-	CDIF630nc_029	CDIF630_01019.CDIF630_01018.IGR	dinB.CDIF630_01018.IGR	sRNA	CDIF630nc_029	1066247	1066410	-	TAAAAAAATATGGGCTGTTTTAAAGTAATAGTTTGAGCAGTCCATTACAATTATAATAAAATCAGTAGGCTGTCTTGTATAAGACAGTCTTTTGTTTTTAAAACATCCCATAAATTAAATATATATACTGTTATCCATAAGGAA	1734	14418	641065	116494159	21.8548	0
1947824	1948195	+	five_prime_utr_677	CDIF630_01875	trxA1	5UTR	-	1947778	1947875	+	TTCATAGTATAATTATATAGGGATAATAAAGTTTAATAGGAGGATTTAAAAATGGCAAAAGTTATAAATACATCTGAATTTAGAAGTAGTGTTGAAGGTAGTAAGGGAATAGTTGTAGTTGATTTCTTTGCAACTTGGTGTGGACCTTGTAACATGTTGGGACCTGTATTTGCAGAATTAGGTGAAGAGATGAAGGATAAAGCTAGATTTGTAAAAGTTGATATAGATGAGAGCTTAGAAATAGCTCAACAATTCAATGTATCTACAGTACCAACTATGATTATATTTAAAGATGGAAAACCAGTAGAAACTTTAATTGGATTCATGCCAAAGAACAAAATTGAAATGCAAGTAAAATCATATTTATAAAAAATGGGTGAGTATTATGAGATATGATAT…	2212666	2212614	-	CDIF630nc_071	CDIF630_02134.CDIF630_02133.IGR	CDIF630_02134.CDIF630_02133.IGR	sRNA	CDIF630nc_071	2212616	2212687	-	TATAAAAAAAAAGAAGGCAGTTGGTGTGAGCTTTAAGCCTTCTTTAAGGAAAAAGTTTATTTATTTTTGTTGATACTTAACATATTATAGTTTTTAGAAGCAG	1734	86971	437120	116625551	5.31946	0
1947824	1948195	+	CDIF630_01875	CDIF630_01875	trxA1	CDS	-	1947875	1948192	+	TTCATAGTATAATTATATAGGGATAATAAAGTTTAATAGGAGGATTTAAAAATGGCAAAAGTTATAAATACATCTGAATTTAGAAGTAGTGTTGAAGGTAGTAAGGGAATAGTTGTAGTTGATTTCTTTGCAACTTGGTGTGGACCTTGTAACATGTTGGGACCTGTATTTGCAGAATTAGGTGAAGAGATGAAGGATAAAGCTAGATTTGTAAAAGTTGATATAGATGAGAGCTTAGAAATAGCTCAACAATTCAATGTATCTACAGTACCAACTATGATTATATTTAAAGATGGAAAACCAGTAGAAACTTTAATTGGATTCATGCCAAAGAACAAAATTGAAATGCAAGTAAAATCATATTTATAAAAAATGGGTGAGTATTATGAGATATGATAT…	2212666	2212614	-	CDIF630nc_071	CDIF630_02134.CDIF630_02133.IGR	CDIF630_02134.CDIF630_02133.IGR	sRNA	CDIF630nc_071	2212616	2212687	-	TATAAAAAAAAAGAAGGCAGTTGGTGTGAGCTTTAAGCCTTCTTTAAGGAAAAAGTTTATTTATTTTTGTTGATACTTAACATATTATAGTTTTTAGAAGCAG	1734	86971	437120	116625551	5.31946	0
472375	472505	+	CDIF630_00523	CDIF630_00523	hadA	CDS	-	472328	473527	+	AGCACCATGTTGTGCAAAAATGTTAGGTGACTGGGGTGCAGAGGTTATTAAGATTGAACCTATAGAAGGTGATGGAATAAGAGTTATGGGTGGAACATTTAAATCTCCAGCATCAGATGATGAAAACCCTATGTTTGAATTAGAAAATGGAAATAAAAAGGGTGTAAGTATTAATGTAAAA	1037398	1037302	-	three_prime_utr_297	CDIF630_00996.CDIF630_00995.IGR	CDIF630_00996.CDIF630_00995.IGR	sRNA	CDIF630nc_152	1037231	1037481	-	CTTTCATAATCAGTCGTCAATATAGACGACTTTTATGGAAAATGAATAACTTTATATGCAATATTCAAATTGCTACAATAAGCACAATTTTCAAAGGGTTAGGGTGGATAAGAGTACTTATTATATAAAGTTTTCATATTACCTACT	1706	99487	531902	116518281	3.75643	0
3772012	3772396	-	CDIF630_03531	CDIF630_03531	ssb1	CDS	-	3772073	3772708	-	AAAGACCCTAATAGTATATTTTTAGATGGATATGTATGTAAGGAACCTGTGTATAGGAAGACACCTTTAGGAAGGGAAATAACCGATTTATTAGTTGCTATAAATAGACCTTATAATAAATCTGATTATATACCATCAATAGTTTGGGGTAGAAATGCTAAATTTGCAAAGAATCTAAAGGTTGGTGATAGAATACAGCTTTGGGGTAGGGTTCAAAGTAGAGAATATGAGAAAAAAATAGATGAAAATAATGTGGTCAAAAAAATGGCATATGAAGTATCCATATCGAAAATAAAAAAATTGGATGAAAATAACAATGAATAAACATAAAAAATAGACTGATTTTTATGAATAAAATCCTAATAAATTTGGTATAATATCATATTAAAATGTATAAAG…	1745705	1745526	-	five_prime_utr_597	CDIF630_01686.CDIF630_01685.IGR	CDIF630_01686.feoA3.IGR	sRNA	CDIF630nc_159	1745441	1745730	-	CAAAAAAAAGATAGGCAAGATGCCTATCATACAAAGTTGGGTATAATTCTTACTTTTGGGGAAAGTAGAATATAGAATAAAAATTAACACTTTGAATCCATATAATTATTGAATTTTGATAATAAAAAAGTCAGAAAGCAAAAGCCTTCTGACTCTATGTAAGGTATTTTCAAATACCTAAATATCAATTCAATATTTAATTTATACTTAAATTATATATTAACAATATT	1691	15633	3790515	113343537	3.23445	0
1397105	1397279	+	five_prime_utr_461	CDIF630_01363.EST5UTR.55	spo0A.EST5UTR	5UTR	-	1397082	1397236	+	TTTATCAATTATCTAGGAGGAATATAATTTTGGAGTGTCGAATATGCTTTAGAGTAGATAATTAGGAAGCAATTGTGTAAAAAGTTTAGTTTTCTGTAATAAGAAGATGTTTTTTAATGGGGGGATTTTTAGTGGAAAAAATCAAAATAGTTTTAGCAGATGACAATAAGGATTTTTGTCAGGTATTAAAAGAGTATTTGTCTAATGAAGATGATATCGATATAT	3988690	3988650	-	CDIF630nc_105	CDIF630_03723.CDIF630_03722.IGR	CDIF630_03723.CDIF630_03722.IGR	sRNA	CDIF630nc_105	3988653	3988733	-	GAAAATAAAAAAGACCTCTATGGGGGATAGAGGTCTTTAAGTGGGGGAGATTGAGTAATTTATTTTTGCTATATTAAGTTTTACAATTATA	1675	182093	42365	116925243	25.3877	0
1397105	1397279	+	CDIF630_01363	CDIF630_01363.EST5UTR.55	spo0A.EST5UTR	CDS	-	1397236	1398045	+	TTTATCAATTATCTAGGAGGAATATAATTTTGGAGTGTCGAATATGCTTTAGAGTAGATAATTAGGAAGCAATTGTGTAAAAAGTTTAGTTTTCTGTAATAAGAAGATGTTTTTTAATGGGGGGATTTTTAGTGGAAAAAATCAAAATAGTTTTAGCAGATGACAATAAGGATTTTTGTCAGGTATTAAAAGAGTATTTGTCTAATGAAGATGATATCGATATAT	3988690	3988650	-	CDIF630nc_105	CDIF630_03723.CDIF630_03722.IGR	CDIF630_03723.CDIF630_03722.IGR	sRNA	CDIF630nc_105	3988653	3988733	-	GAAAATAAAAAAGACCTCTATGGGGGATAGAGGTCTTTAAGTGGGGGAGATTGAGTAATTTATTTTTGCTATATTAAGTTTTACAATTATA	1675	182093	42365	116925243	25.3877	0
3829934	3830093	-	five_prime_utr_1302	CDIF630_03583	CDIF630_03583	5UTR	-	3830070	3830159	-	ATATTATTTAGGGGTGAAAAATCATGAATCCATTAGTTATAAACTTACAAAAATGTAGCATACATGATGGACCAGGGATAAGAAGTACAGTATTTTTTAAAGGGTGTCCACTTGAATGTGTTTGGTGTCATAATCCAGAGAGTCAAACATATACAAAACAAGTTTTGTATAATGAAGAAAGATGTTCAAAATGTGAAGCATGTATAAATA	1064014	1063986	+	CDIF630nc_028	CDIF630_01016.CDIF630_01017.IGR	CDIF630_01016.CDIF630_01017.IGR	sRNA	CDIF630nc_028	1063951	1064016	+	GGGTATAAATAAAATACCAAACCAATCACAATCTAGTGTTTGAAGGTAGTCGGAAATCCCCCGCTACCTTCTTTTTTTT	1662	3141	2096866	115049707	29.0321	0
3829934	3830093	-	CDIF630_03583	CDIF630_03583	CDIF630_03583	CDS	-	3829162	3830070	-	ATATTATTTAGGGGTGAAAAATCATGAATCCATTAGTTATAAACTTACAAAAATGTAGCATACATGATGGACCAGGGATAAGAAGTACAGTATTTTTTAAAGGGTGTCCACTTGAATGTGTTTGGTGTCATAATCCAGAGAGTCAAACATATACAAAACAAGTTTTGTATAATGAAGAAAGATGTTCAAAATGTGAAGCATGTATAAATA	1064014	1063986	+	CDIF630nc_028	CDIF630_01016.CDIF630_01017.IGR	CDIF630_01016.CDIF630_01017.IGR	sRNA	CDIF630nc_028	1063951	1064016	+	GGGTATAAATAAAATACCAAACCAATCACAATCTAGTGTTTGAAGGTAGTCGGAAATCCCCCGCTACCTTCTTTTTTTT	1662	3141	2096866	115049707	29.0321	0
2648517	2648663	-	NA	CDIF630_02535.CDIF630_02534.IGR	CDIF630_02535.CDIF630_02534.IGR	CRISPR	-	NA	NA	-	ATATAGAAGTTTTGCAGTGTGCGATATTTGTTACAAAGTAGGGCTTAATACTTGAAATCTAAGATGTTGAGGGTGCGTGATAAGTGTTATCAATTGCACTATTGCCCGCTCACTGCAATTTTAAGAGTATTGTATATATGTAGGTATTGGAAATGCTAAGTTTATTTTGGGGTTTTAGATTAACTATATGGAATGTA	1745697	1745527	-	five_prime_utr_597	CDIF630_01686.CDIF630_01685.IGR	CDIF630_01686.feoA3.IGR	sRNA	CDIF630nc_159	1745441	1745730	-	AAAAAAAAGATAGGCAAGATGCCTATCATACAAAGTTGGGTATAATTCTTACTTTTGGGGAAAGTAGAATATAGAATAAAAATTAACACTTTGAATCCATATAATTATTGAATTTTGATAATAAAAAAGTCAGAAAGCAAAAGCCTTCTGACTCTATGTAAGGTATTTTCAAATACCTAAATATCAATTCAATATTTAATTTATACTTAAATTATATATTA	1645	10818	3790012	113348901	4.54774	0
1307557	1307647	+	CDIF630nc_037	CDIF630_01269.CDIF630_01270.IGR	CDIF630_01269.CDIF630_01270.IGR	sRNA	CDIF630nc_037	1307549	1307694	+	AACTAGCTTAAAACATAATATAATTACCCTAAATTTATAATGACAACTCTCCCTCACATCCTCAAATTATAGTTGTCATTATAGAATAACTTGGCTGTTTCAAAAATGTGAAATCATTTTAGAAACAGCTTATTTTTTTAT	1380046	1379700	+	CDIF630_01341	CDIF630_01342	spoIIIAB	CDS	-	1378915	1379883	+	ATTGGAAGTGAAAAAGAAATAAAGGCATTATACACAGCATTAAATGGAGGTATAGGATTAATAACTACTGTGCATGGAGATTCAATAGAGGATATACAAAATAGAAAAGAATTAAATAGACTTCTGGATAAAGAGTTATTTAAAAAGGTTATAATTCTTTCTGCAAAAAGAGGAGCAGGAACAATTGAAAAAATTTATGATTTAGAAGAAAAGAGATGGTATTTTGCAAATTAAAATAATTATTATAGCTTTCTTGATAGGAAGTAGTTATTTGATAGGTGAACAAATATACAAAACTTATACTCGTAGACATAAACAATTAAACGATTTAATAAGAGTTTTAGAAATTTTGAGGATGGATTTATCTTTTGGACTTTATACATTAGAAGAAATCTTT	1620	1837552	11075	115301129	9.17836	0
1307557	1307647	+	CDIF630nc_037	CDIF630_01269.CDIF630_01270.IGR	CDIF630_01269.CDIF630_01270.IGR	sRNA	CDIF630nc_037	1307549	1307694	+	AACTAGCTTAAAACATAATATAATTACCCTAAATTTATAATGACAACTCTCCCTCACATCCTCAAATTATAGTTGTCATTATAGAATAACTTGGCTGTTTCAAAAATGTGAAATCATTTTAGAAACAGCTTATTTTTTTAT	1380046	1379700	+	CDIF630_01342	CDIF630_01342	spoIIIAB	CDS	-	1379873	1380394	+	ATTGGAAGTGAAAAAGAAATAAAGGCATTATACACAGCATTAAATGGAGGTATAGGATTAATAACTACTGTGCATGGAGATTCAATAGAGGATATACAAAATAGAAAAGAATTAAATAGACTTCTGGATAAAGAGTTATTTAAAAAGGTTATAATTCTTTCTGCAAAAAGAGGAGCAGGAACAATTGAAAAAATTTATGATTTAGAAGAAAAGAGATGGTATTTTGCAAATTAAAATAATTATTATAGCTTTCTTGATAGGAAGTAGTTATTTGATAGGTGAACAAATATACAAAACTTATACTCGTAGACATAAACAATTAAACGATTTAATAAGAGTTTTAGAAATTTTGAGGATGGATTTATCTTTTGGACTTTATACATTAGAAGAAATCTTT	1620	1837552	11075	115301129	9.17836	0
1317660	1317904	+	three_prime_utr_381	CDIF630_01280	CDIF630_01280	3UTR	-	1317804	1317892	+	AATATCAAGCTATAGGTCAAAGACTAGAGAAGATATGAGGTCAATAGCAAAACTTTTGGATATAGAAGTAGAAGATGATTATAATGCTGAAGATATTAGAAAAAAAGTAATAAATTATATTATCAAAGAAAAACTTAAAAGTTAGAGTTTTAAAGAATAAGTTCTGCCAATTTGCATGATTAAGTATAACTTGGGTATAAATTTTTTATGCATTTGAAAGAGCTTATTCTTTTTTTGACATATTCTTTTAAATAATTTACCATGATTTGGTAATTGGTCATCATCATTCAAATTT	1745604	1745524	-	five_prime_utr_597	CDIF630_01686.CDIF630_01685.IGR	CDIF630_01686.feoA3.IGR	sRNA	CDIF630nc_159	1745441	1745730	-	TACAAAAAAAAGATAGGCAAGATGCCTATCATACAAAGTTGGGTATAATTCTTACTTTTGGGGAAAGTAGAATATAGAATAAAAATTAACACTTTGAATCCATATAATTATTGAATTTTGATAATAAAAAA	1403	4988	3790254	113354731	8.41206	0
1317660	1317904	+	five_prime_utr_435	CDIF630_01280	CDIF630_01280	5UTR	-	1317867	1318032	+	AATATCAAGCTATAGGTCAAAGACTAGAGAAGATATGAGGTCAATAGCAAAACTTTTGGATATAGAAGTAGAAGATGATTATAATGCTGAAGATATTAGAAAAAAAGTAATAAATTATATTATCAAAGAAAAACTTAAAAGTTAGAGTTTTAAAGAATAAGTTCTGCCAATTTGCATGATTAAGTATAACTTGGGTATAAATTTTTTATGCATTTGAAAGAGCTTATTCTTTTTTTGACATATTCTTTTAAATAATTTACCATGATTTGGTAATTGGTCATCATCATTCAAATTT	1745604	1745524	-	five_prime_utr_597	CDIF630_01686.CDIF630_01685.IGR	CDIF630_01686.feoA3.IGR	sRNA	CDIF630nc_159	1745441	1745730	-	TACAAAAAAAAGATAGGCAAGATGCCTATCATACAAAGTTGGGTATAATTCTTACTTTTGGGGAAAGTAGAATATAGAATAAAAATTAACACTTTGAATCCATATAATTATTGAATTTTGATAATAAAAAA	1403	4988	3790254	113354731	8.41206	0
1317660	1317904	+	CDIF630_01280	CDIF630_01280	CDIF630_01280	CDS	-	1317205	1317804	+	AATATCAAGCTATAGGTCAAAGACTAGAGAAGATATGAGGTCAATAGCAAAACTTTTGGATATAGAAGTAGAAGATGATTATAATGCTGAAGATATTAGAAAAAAAGTAATAAATTATATTATCAAAGAAAAACTTAAAAGTTAGAGTTTTAAAGAATAAGTTCTGCCAATTTGCATGATTAAGTATAACTTGGGTATAAATTTTTTATGCATTTGAAAGAGCTTATTCTTTTTTTGACATATTCTTTTAAATAATTTACCATGATTTGGTAATTGGTCATCATCATTCAAATTT	1745604	1745524	-	five_prime_utr_597	CDIF630_01686.CDIF630_01685.IGR	CDIF630_01686.feoA3.IGR	sRNA	CDIF630nc_159	1745441	1745730	-	TACAAAAAAAAGATAGGCAAGATGCCTATCATACAAAGTTGGGTATAATTCTTACTTTTGGGGAAAGTAGAATATAGAATAAAAATTAACACTTTGAATCCATATAATTATTGAATTTTGATAATAAAAAA	1403	4988	3790254	113354731	8.41206	0
3553805	3553959	+	CDIF630_03356	CDIF630_03356	CDIF630_03356	CDS	-	3553716	3554282	+	ATTATTTTTAGATACAGTTGGTACTGTACTTGGGGCTGTCGTATTAGGTCCTTTTTGGGGTGCTCTTATTGGTGGGTGTACAAACTTAGTTTTAGGTGTTATATCAGGTCCTACAAATATACCTTTTGCCCTTGTAAATATTGTTCTTGGTCTTATTGTTGGATATATTTCTAAGAAAAAAGGTTTTGGTTATAAAGAAGCTATT	1745594	1745526	-	five_prime_utr_597	CDIF630_01686.CDIF630_01685.IGR	CDIF630_01686.feoA3.IGR	sRNA	CDIF630nc_159	1745441	1745730	-	CAAAAAAAAGATAGGCAAGATGCCTATCATACAAAGTTGGGTATAATTCTTACTTTTGGGGAAAGTAGAATATAGAATAAAAATTAACACTTTGAATCCATATAATTATTGAATTTTGA	1396	12294	3729568	113408118	3.45285	7.31721e-300
127625	128064	+	three_prime_utr_30	CDIF630_00175.EST3UTR.61	rpsI.EST3UTR	3UTR	-	127955	128112	+	AGTTGCAGGTGAAGGAAATATATTAGTAAATGGAAGAGCATTAGAAAATTATTTTAATTATGAGACATTAATAAGAGATGTTAAACAACCATTAGTTTTAACTGGTAATGAAAATAAATATGATGTTATAGTAAAAGTTGAAGGTGGAGGATTCACTGGACAAGCTGGAGCTATAAGACATGGAATATCTAGAGCTTTATTAAAAGCTGATTTAGATTTAAGACCTGCTTTAAAGAAAGAAGGTTTCTTAACTAGAGATGCAAGAATGAAGGAAAGAAAGAAATACGGATTAAAAGCAGCAAGAAGAGCTCCACAATTCTCAAAAAGATAATTACTTATTTTTTTGGAAAAGCAAAATCCTTTATTTACTGTTATTCAGAAAGTATTGGTATTTTAAAA…	1745611	1745527	-	five_prime_utr_597	CDIF630_01686.CDIF630_01685.IGR	CDIF630_01686.feoA3.IGR	sRNA	CDIF630nc_159	1745441	1745730	-	AAAAAAAAGATAGGCAAGATGCCTATCATACAAAGTTGGGTATAATTCTTACTTTTGGGGAAAGTAGAATATAGAATAAAAATTAACACTTTGAATCCATATAATTATTGAATTTTGATAATAAAAAAGTCAGAA	1389	4285	3790268	113355434	9.69446	0
127625	128064	+	CDIF630_00175	CDIF630_00175.EST3UTR.61	rpsI.EST3UTR	CDS	-	127563	127955	+	AGTTGCAGGTGAAGGAAATATATTAGTAAATGGAAGAGCATTAGAAAATTATTTTAATTATGAGACATTAATAAGAGATGTTAAACAACCATTAGTTTTAACTGGTAATGAAAATAAATATGATGTTATAGTAAAAGTTGAAGGTGGAGGATTCACTGGACAAGCTGGAGCTATAAGACATGGAATATCTAGAGCTTTATTAAAAGCTGATTTAGATTTAAGACCTGCTTTAAAGAAAGAAGGTTTCTTAACTAGAGATGCAAGAATGAAGGAAAGAAAGAAATACGGATTAAAAGCAGCAAGAAGAGCTCCACAATTCTCAAAAAGATAATTACTTATTTTTTTGGAAAAGCAAAATCCTTTATTTACTGTTATTCAGAAAGTATTGGTATTTTAAAA…	1745611	1745527	-	five_prime_utr_597	CDIF630_01686.CDIF630_01685.IGR	CDIF630_01686.feoA3.IGR	sRNA	CDIF630nc_159	1745441	1745730	-	AAAAAAAAGATAGGCAAGATGCCTATCATACAAAGTTGGGTATAATTCTTACTTTTGGGGAAAGTAGAATATAGAATAAAAATTAACACTTTGAATCCATATAATTATTGAATTTTGATAATAAAAAAGTCAGAA	1389	4285	3790268	113355434	9.69446	0
1157718	1157994	+	CDIF630_01140	CDIF630_01140	fumB	CDS	-	1157629	1158177	+	AGCAAGAGATGCTGCTCATAAAAGATTGATAGATTGTATAAATAAAGGTGAAGAATTACCATTTGACGTATATGGTCAAGGAATATATTATGTAGGACCTACTCCTACAAAGCCAGGAGAAGTTATAGGTGCTGCAGGTCCAACGACGAGTTATAGAATGGATGATTTGACTATACCTCTTTTAGAAAGAGGTCTTAGATTGATGATAGGCAAGGGAAAAAGAAGTGATGAGGTTATAGAAGGTATGCAAAAATACGGAGCAGTTTATCTTGCTGCAATAGGAGGAGCTGGAGCGTATATTTCAAATTCAATAAAATCATGTGAAAT	1064015	1063969	+	CDIF630nc_028	CDIF630_01016.CDIF630_01017.IGR	CDIF630_01016.CDIF630_01017.IGR	sRNA	CDIF630nc_028	1063951	1064016	+	TTAATAAAGCTTATGGTGGGTATAAATAAAATACCAAACCAATCACAATCTAGTGTTTGAAGGTAGTCGGAAATCCCCCGCTACCTTCTTTTTTTTA	1340	6336	2097188	115046512	11.6018	0
854746	854789	+	CDIF630nc_020	CDIF630_00826.CDIF630_00827.IGR	argS.CDIF630_00827.IGR	sRNA	CDIF630nc_020	854750	854830	+	ATATAGATAGTAGATTACAATGATTTTTGTACACTACTATCCCCCTATATATGACAGCTTCTTAAACGGGCTGTCTCTTTTTTTTTAATAACAA	1307746	1307697	-	CDIF630nc_038	CDIF630_01270.CDIF630_01269.IGR	CDIF630_01270.CDIF630_01269.IGR	sRNA	CDIF630nc_038	1307677	1307780	-	TAAAAATAAAGAAGGCAACGGGAAGCCTTCTTTCGTGTAAAAAAAGTTTAATTTTTTGTTAAGATTTGTTTGTTATTTTATATTACCTTTATAATATGTT	1318	327445	170417	116652196	2.75522	8.73529e-210
860491	860859	+	three_prime_utr_239	CDIF630_00832.EST5UTR.52	cooS.EST5UTR	3UTR	-	860304	860853	+	AAAAAATGCTATTCTAAGAAATTTTTACTAATTAAGTTTAGGGAGTAAAAATCTGTAATAAGTCCAAACAGTAGTGAAAGATAATAAATACACAAACAATCTGCAATAATATAAAAATGACTAGAAAAATTTCAAATTTGATTTAAAAAAATCAAAACATAATTTAATTAAACTGAAGTATCAAAAAAGTAGGTTTAGATATTAACAAATAGCCAAAAACAAGCGATAAAATCAACTTAAATTAAGTGTAGAAAATAAAATTTTTATGTATTATCTAATTTTGTTAAAAAAATATTTAAATCTAAAGCAAAGCACTGAAAATTAGTATATAATCAACTTAGAAAGCATTTATTTTATTATTTTATGACATGAAGTCAGTCACCTGGGGGATTTTAAAAA…	3988658	3988654	-	CDIF630nc_105	CDIF630_03723.CDIF630_03722.IGR	CDIF630_03723.CDIF630_03722.IGR	sRNA	CDIF630nc_105	3988653	3988733	-	ATAAAAAAGACCTCTATGGGGGATAGAGGTCTTTAAGTGGGGGAGATTGAGTAAT	1269	13879	42771	117093457	250.315	0
1950509	1950679	-	CDIF630_01879	CDIF630_01879	CDIF630_01879	CDS	-	1950243	1950698	-	AAGGTGATTCGATTGAAGTTCTTTTAAGACAGCTTGGTGCCACAAGAATATCAAAAGTAAGTAGTACATTATATTTTATCAAGTTTGATTTAGGAGACGGTTGGGAAATATCTTATACTTATAATATTAATGCTAAAGACCAATATTTTTTACAGAGAATTGAACCATATCCTATTGGTAGAGGTCTATTTAATGATGAATATGAAATAGTATCATTTATA	1745600	1745527	-	five_prime_utr_597	CDIF630_01686.CDIF630_01685.IGR	CDIF630_01686.feoA3.IGR	sRNA	CDIF630nc_159	1745441	1745730	-	AAAAAAAAGATAGGCAAGATGCCTATCATACAAAGTTGGGTATAATTCTTACTTTTGGGGAAAGTAGAATATAGAATAAAAATTAACACTTTGAATCCATATAATTATTGAATTTTGATAATAA	1227	9133	3729737	113411279	4.08516	0
1745557	1745728	-	five_prime_utr_597	CDIF630_01686.CDIF630_01685.IGR	CDIF630_01686.feoA3.IGR	sRNA	CDIF630nc_159	1745441	1745730	-	AAATTAAATATTGAATTGATATTTAGGTATTTGAAAATACCTTACATAGAGTCAGAAGGCTTTTGCTTTCTGACTTTTTTATTATCAAAATTCAATAATTATATGGATTCAAAGTGTTAATTTTTATTCTATATTCTACTTTCCCCAAAAGTAAGAATTATACCCAACTTTGTATGATAGGCATCTTGCCTATCTTTTTTTTGTAAAAGTAACAAGGTAATA	965884	965806	-	five_prime_utr_328	CDIF630_00927.CDIF630_00926.IGR	CDIF630_00927.CDIF630_00926.IGR	5UTR	-	965701	966004	-	AATTACAACATATATAAATTACACGAAAATAAAACTAATTGTAAAAATAATATCCTGTGAAAACCTAAACTACTAACCCCTTACTAACCCGAAAACTAAAAAAAGAAAATATATCCAAATATAAGTGAT	1215	2843336	28754	114278071	1.69829	4.14725e-56
3067215	3067305	-	CDIF630nc_086	CDIF630_02923.CDIF630_02922.IGR	nhaK.CDIF630_02922.IGR	sRNA	CDIF630nc_086	3067192	3067304	-	CATAAATTGAATACAATATATAAGCGTTAACAAGCTGGATTGTTACTGGTAAGCAGGCAATACCTAGGTTAAGGTATACAGGTGAATTGTATCTTAATTTAGGTATTTTTTTATGAATAAGGGAAATTGTATTTTGGGAGA	1064014	1064004	+	CDIF630nc_028	CDIF630_01016.CDIF630_01017.IGR	CDIF630_01016.CDIF630_01017.IGR	sRNA	CDIF630nc_028	1063951	1064016	+	AAACCAATCACAATCTAGTGTTTGAAGGTAGTCGGAAATCCCCCGCTACCTTCTTTTTTTT	1203	61042	1836973	115252158	1.23647	6.43397e-06
1579112	1579586	-	three_prime_utr_485	CDIF630_01536	CDIF630_01536	3UTR	-	1579191	1579225	-	ATGAACTAGAAGAAATGTTGGGCTGTGACAACTTAAGTAAATTTGAGAGAAACATTAGAAAACCAAATTATGAAATATTAAAATCTATAGCTGAGATATTTAATGTTTCAGTAGACTGGCTATTAAATGGAGATAATCTATCACATAAATCAGATTTAATTTGCGATTCCTCCTCAAACTATCCACTTAATAGCATAAACTCTAATGAAATAAAGCTTTTAAACAACTTTAGAAAGTTAAATGATTATGATAAAGCTAAAATAGAAGGTATGATTGAATTAAAACTTCATGAATATGAAAAAGAGAAGGATTTAGGAAAAATTGAGTATAACAAAAATAAAGATGAGAAAATAGATAAATAATTTTTATGTTGCTTTTGATACGATTTTACATCATTTC…	941070	941043	+	NA	CDIF630_00901.AS	spoIVB2.AS	AS	-	NA	NA	NA	TTATTTGAGAAAAAATATAATAAAAATAAAAATGTTAAAACAATTGTAAATTTTGACTTAGCTAAGTTGGTTTTTTTA	1197	3621	6259142	110887416	5.85643	0
1579112	1579586	-	five_prime_utr_528	CDIF630_01536	CDIF630_01536	5UTR	-	1578997	1579127	-	ATGAACTAGAAGAAATGTTGGGCTGTGACAACTTAAGTAAATTTGAGAGAAACATTAGAAAACCAAATTATGAAATATTAAAATCTATAGCTGAGATATTTAATGTTTCAGTAGACTGGCTATTAAATGGAGATAATCTATCACATAAATCAGATTTAATTTGCGATTCCTCCTCAAACTATCCACTTAATAGCATAAACTCTAATGAAATAAAGCTTTTAAACAACTTTAGAAAGTTAAATGATTATGATAAAGCTAAAATAGAAGGTATGATTGAATTAAAACTTCATGAATATGAAAAAGAGAAGGATTTAGGAAAAATTGAGTATAACAAAAATAAAGATGAGAAAATAGATAAATAATTTTTATGTTGCTTTTGATACGATTTTACATCATTTC…	941070	941043	+	NA	CDIF630_00901.AS	spoIVB2.AS	AS	-	NA	NA	NA	TTATTTGAGAAAAAATATAATAAAAATAAAAATGTTAAAACAATTGTAAATTTTGACTTAGCTAAGTTGGTTTTTTTA	1197	3621	6259142	110887416	5.85643	0
1579112	1579586	-	CDIF630_01536	CDIF630_01536	CDIF630_01536	CDS	-	1579225	1579644	-	ATGAACTAGAAGAAATGTTGGGCTGTGACAACTTAAGTAAATTTGAGAGAAACATTAGAAAACCAAATTATGAAATATTAAAATCTATAGCTGAGATATTTAATGTTTCAGTAGACTGGCTATTAAATGGAGATAATCTATCACATAAATCAGATTTAATTTGCGATTCCTCCTCAAACTATCCACTTAATAGCATAAACTCTAATGAAATAAAGCTTTTAAACAACTTTAGAAAGTTAAATGATTATGATAAAGCTAAAATAGAAGGTATGATTGAATTAAAACTTCATGAATATGAAAAAGAGAAGGATTTAGGAAAAATTGAGTATAACAAAAATAAAGATGAGAAAATAGATAAATAATTTTTATGTTGCTTTTGATACGATTTTACATCATTTC…	941070	941043	+	NA	CDIF630_00901.AS	spoIVB2.AS	AS	-	NA	NA	NA	TTATTTGAGAAAAAATATAATAAAAATAAAAATGTTAAAACAATTGTAAATTTTGACTTAGCTAAGTTGGTTTTTTTA	1197	3621	6259142	110887416	5.85643	0
1773800	1774038	+	five_prime_utr_611	CDIF630_01708	CDIF630_01708	5UTR	-	1773978	1774077	+	ATAAATAGCATAATTTCTTTACTGTTTTTAAATCAAGTATTAAATAATAGTTTTAAGTTAGAAAATTTGGGTATATTACTACTGATATCATCTATATATTCACTTTATTTTTACTTATTAAAAAAAATTTATACTAGAAAAGTTTGGTTTTTTGATTAAAGTGGTATATAATAGATATATAAATTAATATTTAAAAAGTAGTTAATATTAGGGGAGGGCATTTGCACCTCCCTTGTAATATGTGGAAAATTGAATATTAGAAGAAGGAGGAGACTTGATGGAAAATCAA	1064014	1063972	+	CDIF630nc_028	CDIF630_01016.CDIF630_01017.IGR	CDIF630_01016.CDIF630_01017.IGR	sRNA	CDIF630nc_028	1063951	1064016	+	ATAAAGCTTATGGTGGGTATAAATAAAATACCAAACCAATCACAATCTAGTGTTTGAAGGTAGTCGGAAATCCCCCGCTACCTTCTTTTTTTT	1193	13728	2097335	115039120	4.76662	0
1773800	1774038	+	CDIF630_01708	CDIF630_01708	CDIF630_01708	CDS	-	1772078	1773958	+	ATAAATAGCATAATTTCTTTACTGTTTTTAAATCAAGTATTAAATAATAGTTTTAAGTTAGAAAATTTGGGTATATTACTACTGATATCATCTATATATTCACTTTATTTTTACTTATTAAAAAAAATTTATACTAGAAAAGTTTGGTTTTTTGATTAAAGTGGTATATAATAGATATATAAATTAATATTTAAAAAGTAGTTAATATTAGGGGAGGGCATTTGCACCTCCCTTGTAATATGTGGAAAATTGAATATTAGAAGAAGGAGGAGACTTGATGGAAAATCAA	1064014	1063972	+	CDIF630nc_028	CDIF630_01016.CDIF630_01017.IGR	CDIF630_01016.CDIF630_01017.IGR	sRNA	CDIF630nc_028	1063951	1064016	+	ATAAAGCTTATGGTGGGTATAAATAAAATACCAAACCAATCACAATCTAGTGTTTGAAGGTAGTCGGAAATCCCCCGCTACCTTCTTTTTTTT	1193	13728	2097335	115039120	4.76662	0
3239303	3239515	-	five_prime_utr_1148	CDIF630_03056.EST5UTR.28	slpA.EST5UTR	5UTR	-	3239337	3239426	-	TTTAGGGTATAAAAACTTGTAAACTTGGAGAAAATAATAATTTAAAAAAATAGCTTGCAAAAAGAATAAAAATGGATTATTATAGAGATGTGAGAAATATTAGGAATATATGGATGATTATTCTATGTACATAATAAAGAGATGTAATTTTAATATAATGTTGGGAGGAATTTAAGAAATGAATAAGAAAAATATAGCAATAGCTATGTCAGGTTTAACAGTTTTAGCTTCGGCTGCTCCTGTTTTTGCTGCAACTACTGGAA	1745583	1745526	-	five_prime_utr_597	CDIF630_01686.CDIF630_01685.IGR	CDIF630_01686.feoA3.IGR	sRNA	CDIF630nc_159	1745441	1745730	-	CAAAAAAAAGATAGGCAAGATGCCTATCATACAAAGTTGGGTATAATTCTTACTTTTGGGGAAAGTAGAATATAGAATAAAAATTAACACTTTGAATCCATATAATTA	1187	16537	3729777	113403875	2.18242	2.2879e-113
3239303	3239515	-	CDIF630_03056	CDIF630_03056.EST5UTR.28	slpA.EST5UTR	CDS	-	3237178	3239337	-	TTTAGGGTATAAAAACTTGTAAACTTGGAGAAAATAATAATTTAAAAAAATAGCTTGCAAAAAGAATAAAAATGGATTATTATAGAGATGTGAGAAATATTAGGAATATATGGATGATTATTCTATGTACATAATAAAGAGATGTAATTTTAATATAATGTTGGGAGGAATTTAAGAAATGAATAAGAAAAATATAGCAATAGCTATGTCAGGTTTAACAGTTTTAGCTTCGGCTGCTCCTGTTTTTGCTGCAACTACTGGAA	1745583	1745526	-	five_prime_utr_597	CDIF630_01686.CDIF630_01685.IGR	CDIF630_01686.feoA3.IGR	sRNA	CDIF630nc_159	1745441	1745730	-	CAAAAAAAAGATAGGCAAGATGCCTATCATACAAAGTTGGGTATAATTCTTACTTTTGGGGAAAGTAGAATATAGAATAAAAATTAACACTTTGAATCCATATAATTA	1187	16537	3729777	113403875	2.18242	2.2879e-113
22958	23124	+	rs_1	CDIF630_00022.CDIF630_00024.IGR	mscS.serS1.IGR	Riboswitch	-	22916	23121	+	AGAGAATGAGTGGATGGTGAAAACTCATTACAATGGTTTTTGAATCTACTCTAGAGCTTCTAGTTAAAGCTAGACGTTTACCTACGTTATAGGTCTGAGAGGATTATACATTTTAGTATAGTCAATTAGGGTGGCAACGCGGATAAAAGATTTTCGTCCCTTTTATAGGGTAAACGGAGGTCTTTTTTTATTTTTAAAATTTGTTTAAACTAAGAGT	3408931	3408918	+	NA	CDIF630_03226.CDIF630_03227.IGR	CDIF630_03226.CDIF630_03227.IGR	sRNA	CDIF630nc_171	NA	NA	+	ATAGTCATATTTTTATTTTTAAATATTTTCTGAATCGAGCCACTCCTAATGGCTCTTTTTTTAT	1186	22797	57294	117070099	106.303	0
88266	88283	+	five_prime_utr_64	CDIF630_00121.EST5UTR.15	sigH.EST5UTR	5UTR	-	88266	88298	+	ATAAATTTGTTTTATATATGGGGGAGATTTACATGTTGGTAGCAAAAGAAAAAAGTTATGAGTTAGTG	3988658	3988654	-	CDIF630nc_105	CDIF630_03723.CDIF630_03722.IGR	CDIF630_03723.CDIF630_03722.IGR	sRNA	CDIF630nc_105	3988653	3988733	-	ATAAAAAAGACCTCTATGGGGGATAGAGGTCTTTAAGTGGGGGAGATTGAGTAAT	1160	17772	42880	117089564	178.232	0
1074307	1074349	-	three_prime_utr_311	CDIF630_01026.CDIF630_01025.IGR	CDIF630_01026.CDIF630_01025.IGR	sRNA	CDIF630nc_153	1074245	1074424	-	AAGGAGATAAAATTTACTTTGTAAAAGGTGAATTTCTCTAATTGATTAGAATTTAAAAGTTATTTCTTTAAATCACCCTTATTGGCGTTTGGG	1902100	1902075	-	rs_27	CDIF630_01830.EST5UTR.86	CDIF630_01830.EST5UTR	Riboswitch	-	1902114	1902219	-	AAAATAAAAATAAGCCTGAGTTTAAACTCAGGCTTTAAAAGCTAATTTAGACTCATCTTTCAGTATAATACTGCAG	1146	5620539	9081	111520610	2.50396	6.3039e-143
2173386	2173557	-	CDIF630_02087	CDIF630_02087	CDIF630_02087	CDS	-	2172036	2173601	-	CAAGGGGTGTGATTTAATGAATGTGGCAATTTATTTACGCAAAAGCAGAGCTGATGAAGAAGCAGAACATAGAGGTGAATTTGAAACTCTAAGTAGACATAAGACAACTCTTTTAAAACTAGCAAGAGAACAAAATTTAAATGTCATTGAAATTAAAGAAGAACTTGTTTCTGGGGAAAGTATAGAATATAGACCTAAGATGCTAGAATTACTAGGTGAAAT	2644602	2644396	-	NA	CDIF630_02529.CDIF630_02528.IGR	CDIF630_02529.CDIF630_02528.IGR	sRNA	CDIF630nc_165	NA	NA	-	GAAAAAAGCACTCCCCCAGCAAGAGAATGCTTAGTTATAGCTATAGAAGTGTATTGGTGGTACACTTCTATTTTTTTATTATATCATATAAATTATGTTATCAAAAAGAACTATTTAAATCGATTTTAAGGTGTGTTGAATAAGGTTCTTGATAGTTTATATATTGATGAATTTCAAAAAAATAAGCACTCTTTATTATAAGGAGTGCTTTGGTGTATGTTAATCTTCTATCTAATACAATTATAACATGTCTTATG	1141	40043	786124	116324068	4.21636	0
3531708	3532162	-	five_prime_utr_1223	CDIF630_03337	CDIF630_03337	5UTR	-	3532118	3532162	-	AATTCATAGCATAGTGAAATATTAGGATAATGGAGAATATACAAATGTATAGAATTTTATTAGTAGAGGACGATATTGATTTATCAAAAGAGATTGCATTAGCACTTGAAAAATGGGGATTTAAAGTAGAATTAATTGATGATTTTGAGGTAGTATTAGATGAATTTATAGATAAAAAACCAGATGTAGTACTTTTAGATGTAAATTTACCATTATATAATGGATTTTACTGGTGCGAAAAAATAAGAGCTATTTCAAATGTACCATTAATATTTTTATCATCAAGAGATTCTGATATGGATTTAATAATGGGTATAAATAATGGAGCAGATGATTACATTACCAAACCATTTTCTATAGAAATATTGGTTACCAAAATAAATGGTATAATAAGAAGAG…	1745583	1745526	-	five_prime_utr_597	CDIF630_01686.CDIF630_01685.IGR	CDIF630_01686.feoA3.IGR	sRNA	CDIF630nc_159	1745441	1745730	-	CAAAAAAAAGATAGGCAAGATGCCTATCATACAAAGTTGGGTATAATTCTTACTTTTGGGGAAAGTAGAATATAGAATAAAAATTAACACTTTGAATCCATATAATTA	1131	4275	3729833	113416137	8.04474	0
3531708	3532162	-	CDIF630_03337	CDIF630_03337	CDIF630_03337	CDS	-	3531438	3532118	-	AATTCATAGCATAGTGAAATATTAGGATAATGGAGAATATACAAATGTATAGAATTTTATTAGTAGAGGACGATATTGATTTATCAAAAGAGATTGCATTAGCACTTGAAAAATGGGGATTTAAAGTAGAATTAATTGATGATTTTGAGGTAGTATTAGATGAATTTATAGATAAAAAACCAGATGTAGTACTTTTAGATGTAAATTTACCATTATATAATGGATTTTACTGGTGCGAAAAAATAAGAGCTATTTCAAATGTACCATTAATATTTTTATCATCAAGAGATTCTGATATGGATTTAATAATGGGTATAAATAATGGAGCAGATGATTACATTACCAAACCATTTTCTATAGAAATATTGGTTACCAAAATAAATGGTATAATAAGAAGAG…	1745583	1745526	-	five_prime_utr_597	CDIF630_01686.CDIF630_01685.IGR	CDIF630_01686.feoA3.IGR	sRNA	CDIF630nc_159	1745441	1745730	-	CAAAAAAAAGATAGGCAAGATGCCTATCATACAAAGTTGGGTATAATTCTTACTTTTGGGGAAAGTAGAATATAGAATAAAAATTAACACTTTGAATCCATATAATTA	1131	4275	3729833	113416137	8.04474	0
868303	868589	+	CDIF630_00838	CDIF630_00838	metF	CDS	-	868292	869173	+	AAGAGAAACATTAGAAAGTGGAAAATTTGCAGTTACTACTGAAATGGCTCCTCCAAAAGGGACTGACCTTTCACATTTAATAGAATGTGCAAAGCCGTTAGTTGGAAGAGTTCATGCAGCAAATGTAACAGACTTTCAATCGGCAGTTATGAGAGCAACTTCTCTTGCTACATGTAAATTATTAAAAGATGCTGGATTAGAGCCAGTTATTCAAATAACAGGGAGAGATAGAAATAGAATAGCTATACAAGGAGAAATGTTGTCAGCAGGTGTATTTGGGATAAACAATCTGTTGGCACTAACAGGAGACCATACTAGCGTAGGAGACCATCCACAA	1745587	1745526	-	five_prime_utr_597	CDIF630_01686.CDIF630_01685.IGR	CDIF630_01686.feoA3.IGR	sRNA	CDIF630nc_159	1745441	1745730	-	CAAAAAAAAGATAGGCAAGATGCCTATCATACAAAGTTGGGTATAATTCTTACTTTTGGGGAAAGTAGAATATAGAATAAAAATTAACACTTTGAATCCATATAATTATTGA	1095	8481	3729869	113411931	3.92584	1.49483e-275
297393	297798	+	CDIF630_00347	CDIF630_00347	purL	CDS	-	294045	297851	+	AAATTAGGGTTAGTTCCATATGGAGAAATAAGAGTTCCAAGTGAAAGTGCTCCAACACTTACTTACAATAATATTGGTCGCCATCAAGCTAAGATTGCTAGAACTAGAATTTCATCTAATAAATCTCCTTGGTTAGCTCAAACTAATGTTGGAGATATTCATAATATAGCAATTTCTCATGGAGAAGGTAAGTTTGTTGCCAGTGAAGATGTTATGAGAGAATTAATTGCTAATGGACAAGTAGCAACTCAATATGTTGACTTTAATAATGAAGCTACTTATGATATTGAGTTTAATCCAAATGGTTCATTCTATGCTGTTGAAGGTATAACTAGTGCTGATGGTAGAGTGTTTGGTAAAATGGGACATTCTGAAAGAATTGGTGAGGAAGTATATAAG…	1745625	1745527	-	five_prime_utr_597	CDIF630_01686.CDIF630_01685.IGR	CDIF630_01686.feoA3.IGR	sRNA	CDIF630nc_159	1745441	1745730	-	AAAAAAAAGATAGGCAAGATGCCTATCATACAAAGTTGGGTATAATTCTTACTTTTGGGGAAAGTAGAATATAGAATAAAAATTAACACTTTGAATCCATATAATTATTGAATTTTGATAATAAAAAAGTCAGAAAGCAAAAGCCTTCT	1081	7062	3790576	113352657	4.57746	0
1745563	1745723	-	five_prime_utr_597	CDIF630_01686.CDIF630_01685.IGR	CDIF630_01686.feoA3.IGR	sRNA	CDIF630nc_159	1745441	1745730	-	AAATATTGAATTGATATTTAGGTATTTGAAAATACCTTACATAGAGTCAGAAGGCTTTTGCTTTCTGACTTTTTTATTATCAAAATTCAATAATTATATGGATTCAAAGTGTTAATTTTTATTCTATATTCTACTTTCCCCAAAAGTAAGAATTATACCCAACTTTGTATGATAGGCATCTTGCCTATCTTTTTTTTGTAAAAGTAACAAG	2345662	2345627	-	NA	CDIF630_02270.CDIF630_02269.IGR	CDIF630_02270.CDIF630_02269.IGR	IGR	-	NA	NA	NA	TAAAAAAGTTTCCCTTTCCCCAAAAATGGCTACTTAAAAAATCAAGATTTCATACCTAACTACTAATTCTATGATTTTTAAATTTT	1077	2843474	1659	114305166	26.0967	0
1397119	1397409	+	five_prime_utr_461	CDIF630_01363.EST5UTR.58	spo0A.EST5UTR	5UTR	-	1397082	1397236	+	AGGAGGAATATAATTTTGGAGTGTCGAATATGCTTTAGAGTAGATAATTAGGAAGCAATTGTGTAAAAAGTTTAGTTTTCTGTAATAAGAAGATGTTTTTTAATGGGGGGATTTTTAGTGGAAAAAATCAAAATAGTTTTAGCAGATGACAATAAGGATTTTTGTCAGGTATTAAAAGAGTATTTGTCTAATGAAGATGATATCGATATATTAGGCATAGCTAAGGATGGAATTGAAGCATTAGACTTAGTAAAAAAGACACAACCGGACTTATTAATACTAGATGTAATAATGCCACATCTAGATGGATTAGGTGTAATTGAAAAATTGAATACTATGGA	4249812	4249701	+	three_prime_utr_1581	CDIF630_03978.EST3UTR.53	dnaI.EST3UTR	sRNA	CDIF630nc_176	4249680	4249757	+	GATGATTTGAGATGGGAAAGATTTAAATAAAATAGCCCTTAAAAAACATTTTTTTATTTTTAAATAGAGAGGTAAGAGCAAACTTGCTTCTCTGTTTAAAACTTATATCACATAAATTAAAACATACTTTTTATTTTTCTATTTACATATCTAATGTATCTT	1027	194166	29392	116926791	21.0418	0
1397119	1397409	+	CDIF630_01363	CDIF630_01363.EST5UTR.58	spo0A.EST5UTR	CDS	-	1397236	1398045	+	AGGAGGAATATAATTTTGGAGTGTCGAATATGCTTTAGAGTAGATAATTAGGAAGCAATTGTGTAAAAAGTTTAGTTTTCTGTAATAAGAAGATGTTTTTTAATGGGGGGATTTTTAGTGGAAAAAATCAAAATAGTTTTAGCAGATGACAATAAGGATTTTTGTCAGGTATTAAAAGAGTATTTGTCTAATGAAGATGATATCGATATATTAGGCATAGCTAAGGATGGAATTGAAGCATTAGACTTAGTAAAAAAGACACAACCGGACTTATTAATACTAGATGTAATAATGCCACATCTAGATGGATTAGGTGTAATTGAAAAATTGAATACTATGGA	4249812	4249701	+	three_prime_utr_1581	CDIF630_03978.EST3UTR.53	dnaI.EST3UTR	sRNA	CDIF630nc_176	4249680	4249757	+	GATGATTTGAGATGGGAAAGATTTAAATAAAATAGCCCTTAAAAAACATTTTTTTATTTTTAAATAGAGAGGTAAGAGCAAACTTGCTTCTCTGTTTAAAACTTATATCACATAAATTAAAACATACTTTTTATTTTTCTATTTACATATCTAATGTATCTT	1027	194166	29392	116926791	21.0418	0
2843615	2844092	-	CDIF630_02723	CDIF630_02723	CDIF630_02723	CDS	-	2843260	2844165	-	CTTGTGAGTACTGTTTTAGTACTTTATATATGTGGCAACATGTTTATAAGACAGGATATTATATAGGTGAAGATTTTGCCGTTTTAGTTGGGGAATACGAAGGAGATAGCTTCTCAATATTACCACTTGCTAAAAAAGATAAACTTCCAGAAGTTGTAGATTTTGTCCTTGAATATTTTTCTAAAAATAATAAAAAAATATACTTAAGAGGTATTACTACTGAAGTAGTAGAGTTTTTAAAAGAAAAATATCCAGGTAGATTTGAGTATATAGAAGAAAGAGATTTATTTGACTATATTTATGATGCAGAAAGTTTAAGAACTCTAGCTGGTAAAAAGAATCAAAAGAAGAGAAACCATATAAACTATTTCTTAAAAGAGTATGCAGGTAGATATGAAG…	1745571	1745527	-	five_prime_utr_597	CDIF630_01686.CDIF630_01685.IGR	CDIF630_01686.feoA3.IGR	sRNA	CDIF630nc_159	1745441	1745730	-	AAAAAAAAGATAGGCAAGATGCCTATCATACAAAGTTGGGTATAATTCTTACTTTTGGGGAAAGTAGAATATAGAATAAAAATTAACACTTTGAA	967	5613	3729997	113414799	5.23833	0
1109331	1109394	-	CDIF630nc_033	CDIF630_01088.CDIF630_01087.IGR	CDIF630_01088.CDIF630_01087.IGR	sRNA	CDIF630nc_033	1109306	1109412	-	ATACAAGAGTAGCTATTTCCATCAAAATTGATTTAAAGAATTATTTTTTTAAATCACCCTTATTGGCGTCTGGGTGATTTTTTATTTTGTCATAAATATAAGCTGATATAACAC	2580500	2580446	+	CDIF630_02477	CDIF630_02477	CDIF630_02477	CDS	-	2580250	2581425	+	GATATCAATCTCAGCTAGAGAAGGAGGCCCTTTTGTCACACCAAGACGCCAATGGTATTTTTATATGTATGTAACACTATTTTGTGTATCTTCTGTCTTTATGTT	961	1254346	53354	115842715	1.66344	1.03684e-40
355559	355968	+	CDIF630_00414	CDIF630_00414	CDIF630_00414	CDS	-	355536	356015	+	AAAGGAATATTTAGAAGGAATTAGAGGAGCAACAGGAGAAAGAGCAGTATGGTTCTATCTTCTTATGAAAGAAGCTGAAAAATTAGGAGCTAATCCAGATGATATATGTAAAGAAGCAATATATGGATTTGGTAAAATGAGAGGTCAAAAATATAACGTAGCAGATACTCCAGGAAAAATGGCAGAAATGTTATATAACAGTAAAGGACAAAAAGTGTTTGAAATGGAATTAGTAGAAAATACAGATGAGAATGGCGTTTTAAAATTCCATCACTGTCCATTAGATGCTGCTTGGAAAGAATATGGATTAACTAAAGAAGAAAGAAAAGAAATTTGTAGATTAGCTTGTTATGGGGATTATGGAAGAGTTGACTGTGCACAAGGTGTTAAATTAGATTT…	3000452	3000283	+	CDIF630nc_085	CDIF630_02859.CDIF630_02862.IGR	CDIF630_02859.trpS.IGR	sRNA	CDIF630nc_085	3000253	3000454	+	ATAAGAGTTAAAATTAACTCATAAATTACATATTGGGTATAAAATACAATGTATGTTAGAAGTTGTTTCAGAAGGCTATGGTTTTCTGATTTTTTTATGCTCAGTAGTGATATGCAAAAAAGACAAAGTTGACATCAGTTAACTTTTACCTTTATTCTACTTTCCCCAAAGTAAGAATAATCTAACCCCTTTGAGATGAGCAAAAGCTCATCTTTTTTTA	947	14235	265367	116870827	29.2989	0
4054910	4055378	-	CDIF630_03794	CDIF630_03794	CDIF630_03794	CDS	-	4054718	4055398	-	AATTGGGCTTTTGGCAGGTGTTATAGGGACAGGATTAGGAGGAGTAATATCAGCCATTTTTAAAAGAGAGGTCGATAAATATCTAAGTTTTTTTATGGGATTATCTGGTGGAATAATGTTGGCTGTAGTGGTGTTTGATTTAATGAAAGAATCCATGGACAAAATGGGGATAATCAATACAGTTATATTTACATTTGTTGGAGCTCTCATAACTATGTACATAAAAACAAAATTAGATGTGTCTGGAAATATGGCATCTGGATATCTTATATTCATAAGTATATTACTACATAATTTACCAGAAGGACTAGCCATTGGTTCTTCTTTTATGTCAACTGAAAGTTTAGGTATTACACTTGCTATAGTTATAGGTCTACATAATATACCAGAAGGGTTAGC…	399325	399249	+	CDIF630nc_006	CDIF630_00455.CDIF630_00456.IGR	cbiO.pcrA.IGR	sRNA	CDIF630nc_006	399224	399325	+	AACTTAATACAAATAAATAATTAAGCCCTAAACCTATTTTAAAAAAATAGATTTATATATAATAACCCTTAACCTAGACCCCTTAAAGGTGCCTTATGATTCCCCAAATCATAAGGTTATTTTTTTT	921	28615	649886	116471954	5.76833	0
947005	947500	+	CDIF630_00908	CDIF630_00909	CDIF630_00909	CDS	-	946561	947238	+	AGAAAGATTGAATCACCAAGTAGTAGAGAAGTACTGCAAAAAGGTCTCTACGACAAAAATGCACAGACTAGGCAGTACTGTGCAAAAGCTCTTTCAAAATTGGGAGATGAAAACAGTTTAAAGATTTTACAGCAGTTGAAAGACAAGAATAAGAATTTTGAAAAAGAATATGTGCTTAGAGCTTATGACGAAGCCATTAAGTCATTGGAAAATGCAAAAAATTTGAAAAAGTAATTTTTTATTAAAGCAATTTGTTTACTTAATGATGTATTTCTAAAGTTTAACAAGGTAATAAATAAATTAATGGGAGGGGTTTCAAATGATAGTAAGACGTTGTGCAGGTGGAGTAGTGTTTTATGCTAATAAAGTACTTATTGTAAAAAATGATAGGGGTGAATG…	1317061	1317016	-	NA	CDIF630_01280.CDIF630_01279.IGR	CDIF630_01280.copZ.IGR	sRNA	CDIF630nc_155	NA	NA	-	CTAAAAAAAGACCTCTATTGGGGGAGTAATAGAGGTCTAAAAATGGGGGAGATTGAGTATGTTTGATTTTACATTACTATTATCTCCCCTTTTAAA	904	84966	216343	116849163	5.74653	0
947005	947500	+	CDIF630_00909	CDIF630_00909	CDIF630_00909	CDS	-	947324	947767	+	AGAAAGATTGAATCACCAAGTAGTAGAGAAGTACTGCAAAAAGGTCTCTACGACAAAAATGCACAGACTAGGCAGTACTGTGCAAAAGCTCTTTCAAAATTGGGAGATGAAAACAGTTTAAAGATTTTACAGCAGTTGAAAGACAAGAATAAGAATTTTGAAAAAGAATATGTGCTTAGAGCTTATGACGAAGCCATTAAGTCATTGGAAAATGCAAAAAATTTGAAAAAGTAATTTTTTATTAAAGCAATTTGTTTACTTAATGATGTATTTCTAAAGTTTAACAAGGTAATAAATAAATTAATGGGAGGGGTTTCAAATGATAGTAAGACGTTGTGCAGGTGGAGTAGTGTTTTATGCTAATAAAGTACTTATTGTAAAAAATGATAGGGGTGAATG…	1317061	1317016	-	NA	CDIF630_01280.CDIF630_01279.IGR	CDIF630_01280.copZ.IGR	sRNA	CDIF630nc_155	NA	NA	-	CTAAAAAAAGACCTCTATTGGGGGAGTAATAGAGGTCTAAAAATGGGGGAGATTGAGTATGTTTGATTTTACATTACTATTATCTCCCCTTTTAAA	904	84966	216343	116849163	5.74653	0
3716171	3716265	+	three_prime_utr_1379	CDIF630_03480.EST3UTR.74	CDIF630_03480.EST3UTR	3UTR	-	3716141	3716290	+	AGCAACAACAGATACTTAAATAGGCATAAAAAAATAAAGGGTATAATAAGGATATAGAATAAAAATAAATGATATAGCACAAAGAGGCTGTCTCAAAATACAGATAAGCCTCTTTTTATTGTTGAAATGATAAGAATATATTCAA	1745706	1745527	-	five_prime_utr_597	CDIF630_01686.CDIF630_01685.IGR	CDIF630_01686.feoA3.IGR	sRNA	CDIF630nc_159	1745441	1745730	-	AAAAAAAAGATAGGCAAGATGCCTATCATACAAAGTTGGGTATAATTCTTACTTTTGGGGAAAGTAGAATATAGAATAAAAATTAACACTTTGAATCCATATAATTATTGAATTTTGATAATAAAAAAGTCAGAAAGCAAAAGCCTTCTGACTCTATGTAAGGTATTTTCAAATACCTAAATATCAATTCAATATTTAATTTATACTTAAATTATATATTAACAATATTA	904	1511	3791302	113357659	17.8882	0
2731587	2731925	-	CDIF630_02621	CDIF630_02621	iorA	CDS	-	2730943	2732730	-	TTGCAGAAAAAGTTGATAAAATATATGTTATAGAAGAAAATGACCCATTTATAGAAGAACAAATAAAAGCATATGGAATAGATTGTATTGGAAAAGATGTAATACCACCATATGGAGAAATGACACCAGATGTTTTAAGAAAAGCTATATTTGGAAAAACAAATGATACTATAGAATACAAATCTGAATTAGTAACACCAAGACCACCAAGTTTCTGTGCAGGATGTCCACATAGAGGATTCTTCTATGAACTTGGAAAGAGAAAAAATTTAATAGTTGGTGGAGATATAGGTTGTTACACTCTTGGATTTGCTCCTCCATATAATGGAATAGATTATGTTGTTTGTATGGGTTCTGCTTTTGGAACTGCACATGGAGCTCAAAAAGTT	1064014	1063986	+	CDIF630nc_028	CDIF630_01016.CDIF630_01017.IGR	CDIF630_01016.CDIF630_01017.IGR	sRNA	CDIF630nc_028	1063951	1064016	+	GGGTATAAATAAAATACCAAACCAATCACAATCTAGTGTTTGAAGGTAGTCGGAAATCCCCCGCTACCTTCTTTTTTTT	891	3965	2097637	115048883	12.325	0
36205	36272	+	CDIF630_00046	CDIF630_00046	CDIF630_00046	tRNA	-	36216	36300	+	AAAATTAATACGGAGGATTTCCCGAGCGGCCAAAGGGGGCAGACTGTAAATCTGTTGTCATCGACTTCGGTGGTTCGAATCCACCATCCTCCACCAAAAAAATGCGCGGATGTGGCGG	528629	528618	-	CDIF630nc_011	CDIF630_00569.CDIF630_00568.IGR	CDIF630_00569.cwp27.IGR	sRNA	CDIF630nc_011	528620	528750	-	ATAAATTAAAGAGCCACTCTGAGCGACCAACTAAGAGTGGCTGGGAACTTAATATAAAGTTC	885	1789181	17490	115343820	3.26207	6.30377e-179
3753086	3753465	-	CDIF630_03514	CDIF630_03514	CDIF630_03514	CDS	-	3752674	3753420	-	GCAAAAAGAGGCTTAAAAAGATTGTGGAGGAGCAGAATAAAAAGGATGAGTCAATATAGTGATTTTGCGTTTGTATATGATGAACTTATGAATGAAGTTGATTATAATGGTTGGGTTAAATATATAGAAGATATAATAGATAGTGAAGGTGTAAAAGTAAAAAATATATTGGAATTGGCATGTGGCACGGGTAATCTTACAATTCCATTGACTAAAAAAAATTACGATATAGCTGGTATAGATATATCTGATGAGATGCTTAGTGTAGCAAGAGAAAAGGCAGAAAAAGAAGGAGTAGAATTAGTTTTACTTCAACAAGATATATCAGAGCTTGATTTTGAAATATCTGATTTGGACTGTGTACTTTGTGCTTGTGATGGATTTAATTATATAACTTAT…	2644572	2644396	-	NA	CDIF630_02529.CDIF630_02528.IGR	CDIF630_02529.CDIF630_02528.IGR	sRNA	CDIF630nc_165	NA	NA	-	GAAAAAAGCACTCCCCCAGCAAGAGAATGCTTAGTTATAGCTATAGAAGTGTATTGGTGGTACACTTCTATTTTTTTATTATATCATATAAATTATGTTATCAAAAAGAACTATTTAAATCGATTTTAAGGTGTGTTGAATAAGGTTCTTGATAGTTTATATATTGATGAATTTCAAAAAAATAAGCACTCTTTATTATAAGGAGTGCTTTGGTGTATGTTAATCTT	842	8628	786232	116355674	14.4424	0
3753086	3753465	-	CDIF630_03515	CDIF630_03514	CDIF630_03514	CDS	-	3753407	3753652	-	GCAAAAAGAGGCTTAAAAAGATTGTGGAGGAGCAGAATAAAAAGGATGAGTCAATATAGTGATTTTGCGTTTGTATATGATGAACTTATGAATGAAGTTGATTATAATGGTTGGGTTAAATATATAGAAGATATAATAGATAGTGAAGGTGTAAAAGTAAAAAATATATTGGAATTGGCATGTGGCACGGGTAATCTTACAATTCCATTGACTAAAAAAAATTACGATATAGCTGGTATAGATATATCTGATGAGATGCTTAGTGTAGCAAGAGAAAAGGCAGAAAAAGAAGGAGTAGAATTAGTTTTACTTCAACAAGATATATCAGAGCTTGATTTTGAAATATCTGATTTGGACTGTGTACTTTGTGCTTGTGATGGATTTAATTATATAACTTAT…	2644572	2644396	-	NA	CDIF630_02529.CDIF630_02528.IGR	CDIF630_02529.CDIF630_02528.IGR	sRNA	CDIF630nc_165	NA	NA	-	GAAAAAAGCACTCCCCCAGCAAGAGAATGCTTAGTTATAGCTATAGAAGTGTATTGGTGGTACACTTCTATTTTTTTATTATATCATATAAATTATGTTATCAAAAAGAACTATTTAAATCGATTTTAAGGTGTGTTGAATAAGGTTCTTGATAGTTTATATATTGATGAATTTCAAAAAAATAAGCACTCTTTATTATAAGGAGTGCTTTGGTGTATGTTAATCTT	842	8628	786232	116355674	14.4424	0
625122	625587	+	CDIF630_00649	CDIF630_00649	cheW1	CDS	-	625040	625558	+	AAGATTTTGGGGTTGAACTTGAAAAGATAATAGAAATTACTGGAAATCAAGAAATTATATTTATTCCAGAACTACCTACATATTCTAAAGGCATAATAAATCTAAGAGGAAAAATCATTCCGATAATAGATATGCGTTTGAGACTTAAAAAAGATGAATTAATGACTACAAATTGCATGTATATAGTAGTAACTGAAATAAAGGACTTGGTAGTTGGATTTGTGGTTGATAGAGTTGATGATATAGTAAGCTTAGAAAAAAGTAAAATATCACCTCCACCAAGAGTTACTATAGAATATTCGGATTATTTTGTAAGTGGAGTTGGAGAATTAGAAGGTAAAATAATTACTTTACTAGATTTAGAGAAACTTTTGACAGATAAAGATGAAGTTTTAATAG…	1064014	1063993	+	CDIF630nc_028	CDIF630_01016.CDIF630_01017.IGR	CDIF630_01016.CDIF630_01017.IGR	sRNA	CDIF630nc_028	1063951	1064016	+	AATAAAATACCAAACCAATCACAATCTAGTGTTTGAAGGTAGTCGGAAATCCCCCGCTACCTTCTTTTTTTT	839	1159	2097689	115051689	39.7036	0
3860969	3861063	-	CDIF630_03612	CDIF630_03611.EST5UTR.15	CDIF630_03611.EST5UTR	CDS	-	3861053	3861475	-	AACATAAGTAAATTTAAGATATCTTATAGTAATTTTAACTAATGTACATTGAGTATCATATTATATTTTAGAATATAAAATTTTAAATGTGGGTAGATGGAGGAGATTTGAGATGAAAGTTTTATTTACAATAAATTATGGAAAA	1317059	1317017	-	NA	CDIF630_01280.CDIF630_01279.IGR	CDIF630_01280.copZ.IGR	sRNA	CDIF630nc_155	NA	NA	-	TAAAAAAAGACCTCTATTGGGGGAGTAATAGAGGTCTAAAAATGGGGGAGATTGAGTATGTTTGATTTTACATTACTATTATCTCCCCTTTTA	839	6517	216408	116927612	69.5597	0
1718819	1719191	+	five_prime_utr_586	CDIF630_01662	CDIF630_01662	5UTR	-	1718811	1718855	+	TATGATAATGTTATAGAATCGGAAGGAGAAAAATAAATGTCAAAAGAATTAGTAAAAGATAGAGTAATAAAATATTTAATAGAAGATTTATTAGTACCTCAAGATATGATTGATACAAATGTTGAGTTGGCAGAATTTGAAGAAGGTGCAGAAGGAATTTTAGATATTGTTGTAAATGTTAAAGATGAAGAAGATTATTATGCACCTGTAATGATAGTGCAATGTTTAGATGAAGATGTGGAGTTAGAAGGAGAAGTTTTACAAAAACAAATAGAATTTTTAGAAGACGTGGATAATATAACTATGTCAGGTAGATTGGTTTTAACTAATGGGGATGCTATGATGTACGCTGATTGGAGAGGGGAAGAATACGATACTGAGGCAGCTCTTCCAACTTAT…	1317057	1317016	-	NA	CDIF630_01280.CDIF630_01279.IGR	CDIF630_01280.copZ.IGR	sRNA	CDIF630nc_155	NA	NA	-	CTAAAAAAAGACCTCTATTGGGGGAGTAATAGAGGTCTAAAAATGGGGGAGATTGAGTATGTTTGATTTTACATTACTATTATCTCCCCTTT	817	8566	216430	116925563	51.5271	0
1718819	1719191	+	CDIF630_01662	CDIF630_01662	CDIF630_01662	CDS	-	1718855	1719331	+	TATGATAATGTTATAGAATCGGAAGGAGAAAAATAAATGTCAAAAGAATTAGTAAAAGATAGAGTAATAAAATATTTAATAGAAGATTTATTAGTACCTCAAGATATGATTGATACAAATGTTGAGTTGGCAGAATTTGAAGAAGGTGCAGAAGGAATTTTAGATATTGTTGTAAATGTTAAAGATGAAGAAGATTATTATGCACCTGTAATGATAGTGCAATGTTTAGATGAAGATGTGGAGTTAGAAGGAGAAGTTTTACAAAAACAAATAGAATTTTTAGAAGACGTGGATAATATAACTATGTCAGGTAGATTGGTTTTAACTAATGGGGATGCTATGATGTACGCTGATTGGAGAGGGGAAGAATACGATACTGAGGCAGCTCTTCCAACTTAT…	1317057	1317016	-	NA	CDIF630_01280.CDIF630_01279.IGR	CDIF630_01280.copZ.IGR	sRNA	CDIF630nc_155	NA	NA	-	CTAAAAAAAGACCTCTATTGGGGGAGTAATAGAGGTCTAAAAATGGGGGAGATTGAGTATGTTTGATTTTACATTACTATTATCTCCCCTTT	817	8566	216430	116925563	51.5271	0
1125704	1126129	+	CDIF630_01110	CDIF630_01110	CDIF630_01110	CDS	-	1125447	1126151	+	AGAAGATGAGTTAAACGGTAGAAGAGGAAGATTTTTAGAGTTGATTTGGGATGTTGTAGGAACATATAACGGAAAAGAATTTACACAAAAAATAGATGAGGCCATAGTGTTAGAAAATGAAGTGAAAATATCAGAAAAAGATATAGATATTGTCTATATAGGCGAAATTAAAGATAAAGGGATAGCAAATTTTATTGAAATGCACGAATGTAAAGCATCAGCAAACACAACACTAAGAACTCCATTAAAACCAAAACATAGAGGAAAACTAGAACTGATGCAATCAGTAATTGAAATATCAGAAACAGAAGAAATTAAATGTGATGGATTAATAATTACATTCAATGCTAACAAAAGAAGGCTTGAAAGAAAGCTAAAAAGCTATGGATTTGAATACTT…	1317065	1317017	-	NA	CDIF630_01280.CDIF630_01279.IGR	CDIF630_01280.copZ.IGR	sRNA	CDIF630nc_155	NA	NA	-	TAAAAAAAGACCTCTATTGGGGGAGTAATAGAGGTCTAAAAATGGGGGAGATTGAGTATGTTTGATTTTACATTACTATTATCTCCCCTTTTAAATTAA	810	86693	216437	116847436	5.04416	2.08473e-281
1734422	1734547	-	five_prime_utr_593	CDIF630_01677	CDIF630_01677	5UTR	-	1734476	1734547	-	AGATTTATGAGTGAAATAATATCTGCTATTTACTGAATATTTTTATTTTTCGTTTTTTAGGGGGATTAGTTGTGTTTAAAGATAAGATTGATGAATGTGTTCATATAATGACTGCATATATTGCTAGTTTAAAAGAATACTATTCATTCATAGAAACTCAAATTGGTGATTTTATT	1307695	1307576	+	CDIF630nc_037	CDIF630_01269.CDIF630_01270.IGR	CDIF630_01269.CDIF630_01270.IGR	sRNA	CDIF630nc_037	1307549	1307694	+	TATATAAAATGTATTATATAAATATAGAAAGAACTAGCTTAAAACATAATATAATTACCCTAAATTTATAATGACAACTCTCCCTCACATCCTCAAATTATAGTTGTCATTATAGAATAACTTGGCTGTTTCAAAAATGTGAAATCATTTTAGAAACAGCTTATTTTTTT	807	35176	1687959	115427434	1.56882	1.54267e-25
1734422	1734547	-	CDIF630_01677	CDIF630_01677	CDIF630_01677	CDS	-	1734294	1734476	-	AGATTTATGAGTGAAATAATATCTGCTATTTACTGAATATTTTTATTTTTCGTTTTTTAGGGGGATTAGTTGTGTTTAAAGATAAGATTGATGAATGTGTTCATATAATGACTGCATATATTGCTAGTTTAAAAGAATACTATTCATTCATAGAAACTCAAATTGGTGATTTTATT	1307695	1307576	+	CDIF630nc_037	CDIF630_01269.CDIF630_01270.IGR	CDIF630_01269.CDIF630_01270.IGR	sRNA	CDIF630nc_037	1307549	1307694	+	TATATAAAATGTATTATATAAATATAGAAAGAACTAGCTTAAAACATAATATAATTACCCTAAATTTATAATGACAACTCTCCCTCACATCCTCAAATTATAGTTGTCATTATAGAATAACTTGGCTGTTTCAAAAATGTGAAATCATTTTAGAAACAGCTTATTTTTTT	807	35176	1687959	115427434	1.56882	1.54267e-25
1856748	1856762	+	CDIF630_01792	CDIF630_01792	CDIF630_01792	CDS	-	1856360	1857904	+	ATATAAATGATTTATTTGGATATGAAGTTGGGAATGAAATTTTGTGTAATTTAACAAAGATTATT	1745586	1745527	-	five_prime_utr_597	CDIF630_01686.CDIF630_01685.IGR	CDIF630_01686.feoA3.IGR	sRNA	CDIF630nc_159	1745441	1745730	-	AAAAAAAAGATAGGCAAGATGCCTATCATACAAAGTTGGGTATAATTCTTACTTTTGGGGAAAGTAGAATATAGAATAAAAATTAACACTTTGAATCCATATAATTATTG	807	7449	3730157	113412963	3.29391	1.41594e-160
1071241	1071538	+	CDIF630_01022	CDIF630_01022	CDIF630_01022	CDS	-	1070999	1071865	+	TTTATTTATAAGTGGAATGTTGTTTGTTATAGCAATTAAGATAATTCTTAGTGCAGTGTTAAGAATAGCTAATCCAGTTGTACCTGCTATAACTATAGAAAGTTTAATTGCTTTAATTATTACACTTTTTATAAATATTTTTGTATGCATGTATGAATATAGAATTGGTACTAAACTAAATAGTTATGTTTTGATTTCGGATTCATTGCATACAAGAAGTGATATATTTGTGTCTCTAGGTGTATTGGTTACTTTAGTTGGTGTTAAGTTAGGATTTCCAGTAATAATAGAATCTATAGTTCCTATTATTATTTCTGCATTCATAATTTATTCGGCTTATGGAATATT	1064014	1063988	+	CDIF630nc_028	CDIF630_01016.CDIF630_01017.IGR	CDIF630_01016.CDIF630_01017.IGR	sRNA	CDIF630nc_028	1063951	1064016	+	GTATAAATAAAATACCAAACCAATCACAATCTAGTGTTTGAAGGTAGTCGGAAATCCCCCGCTACCTTCTTTTTTTT	804	946	2097724	115051902	46.6134	0
591931	592143	-	NA	CDIF630_00626.CDIF630_00625.IGR	cwpV.CDIF630_00625.IGR	AS	-	NA	NA	NA	TTCTAATTCTAAAGGATACTTAATATCTAATTTTAAAGAGGTTTCTAACTATAATGATTTCATAATTAATTTGTAATTATTTTGTTACATTGCAGTCATTATGTAAGGAATAAAGAAATTTTCTTATTGATTGAAAAATTTGTAAATTTATATTTTAAGGTAAGTTTGATTTTTATGTTAATGAATTGTTATAAAAAATAGGGTTTTGTATAAAAAAAGTAGCCTTTAGAATTAAAAGTGCTACTCTTTTTACAAATAAATTT	592197	591922	+	five_prime_utr_219	CDIF630_00626.EST5UTR.59	cwpV.EST5UTR	5UTR	-	591871	592201	+	TAAATAATAAAATTTATTTGTAAAAAGAGTAGCACTTTTAATTCTAAAGGCTACTTTTTTTATACAAAACCCTATTTTTTATAACAATTCATTAACATAAAAATCAAACTTACCTTAAAATATAAATTTACAAATTTTTCAATCAATAAGAAAATTTCTTTATTCCTTACATAATGACTGCAATGTAACAAAATAATTACAAATTAATTATGAAATCATTATAGTTAGAAACCTCTTTAAAATTAGATATTAAGTATCCTTTAGAATTAGAACGGGAACAAAGTTAAAAAATTAAGTAATATCAAATGGACAAGGGGGAAGAAAAT	784	14175	965	117135452	6713.58	0
1305691	1305744	+	NA	CDIF630_01268.EST5UTR.29	CDIF630_01268.EST5UTR	IGR	-	NA	NA	NA	AACTGTTGAATTAATAAAAATAAAGTGCTATTTTTAGCATAGAATATTTAAACTATGGGGGGTAGTAAAGAATCATGGGTGATACAAGTAGATTTTATGAGTCT	3988659	3988655	-	CDIF630nc_105	CDIF630_03723.CDIF630_03722.IGR	CDIF630_03723.CDIF630_03722.IGR	sRNA	CDIF630nc_105	3988653	3988733	-	TAAAAAAGACCTCTATGGGGGATAGAGGTCTTTAAGTGGGGGAGATTGAGTAATT	776	481	43264	117106855	4366.89	0
1397156	1397208	+	five_prime_utr_461	CDIF630_01363.EST5UTR.58	spo0A.EST5UTR	5UTR	-	1397082	1397236	+	GAGTAGATAATTAGGAAGCAATTGTGTAAAAAGTTTAGTTTTCTGTAATAAGAAGATGTTTTTTAATGGGGGGATTTTTAGTGGAAAAAATCAAAATAGTTTT	378140	377824	-	three_prime_utr_101	CDIF630_00436.CDIF630_00435.IGR	CDIF630_00436.CDIF630_00435.IGR	sRNA	CDIF630nc_140	378024	378228	-	GAATTTAATCTCGCTTAAATTTATTTCTATAATATTGGGGGAATATTATGAGGAATACATTTATTATTGTGGTCAATTATTAAAATTTTATACAGTTTATTATAAAAAATTTATACTTTTCTTTATGTTGTTTGCCAATATTAGTCTCAAATACGAGTATCATACTATTCTGACCCACCAACACAAGAGAGCATTTTTAAATGAAAAAGTCAGATAAAATTAAATTTTATCTGACTTTTTCTATGTTTATCTTATTAGATTATGTTAATATCTGTTGACCGAATAAGCGCATATTCAGTCAACTTTCTATACCTATAATAATATTGGGGGAATATTATGAGGAATACATTTATTATTATGGTCAATT	744	183024	7937	116959671	59.9025	0
1066303	1066396	-	CDIF630nc_029	CDIF630_01019.CDIF630_01018.IGR	dinB.CDIF630_01018.IGR	sRNA	CDIF630nc_029	1066247	1066410	-	TTAAAATTCCTTATGGATAACAGTATATATATTTAATTTATGGGATGTTTTAAAAACAAAAGACTGTCTTATACAAGACAGCCTACTGATTTTATTATAATTGTAATGGACTGCTCAAACTATTACTTTAAAACAGCCCATATT	2032666	2032646	+	CDIF630_01966	CDIF630_01966	CDIF630_01966	CDS	-	2032004	2036257	+	TGAGTGTCCTTTCTTGTGGAAGAAAAATAGAAGGAAATGTTGCGTTTTTGGGTGGTCCATTGTACTTTTTA	741	518407	876	116631352	190.309	0
4126775	4126810	-	CDIF630_03862	CDIF630_03862	CDIF630_03862	CDS	-	4126128	4126874	-	ATACTAATGGTTTTTGTTTTGGTATAGATGCAGTTTTATTAGCCAATTTTACTAAAATAAAAAAAGATGCCAAAGTAGTAGATTTG	1109311	1109306	-	CDIF630nc_033	CDIF630_01087.AS	CDIF630_01087.AS	sRNA	CDIF630nc_033	1109306	1109412	-	CAAAATAAAAAATCACCCAGACGCCAATAAGGGTGATTTAAAAAAATAATTCTTTA	735	3793	1259073	115887775	17.8357	0
1124183	1124404	+	five_prime_utr_378	CDIF630_01108	CDIF630_01108	5UTR	-	1124365	1124400	+	AAAATTGTTCAGAAAAGAGTATAGTATGAGAAAATATTAAACTTTAATGAAAAAAGTAACATGTTTATATAATCATAAAAATAAAAATATATAGAGCAGATGTATAAAAACTTAGTATATATGAGAAAATATTAATAATATTTGTTGTTGGAATGTAAATATTAAAATGGTATAATTTAGGTAACAAATCTTAAATTATACTCTTGGAGGTATATTTATGGAAAGATTTGTTTACAAGGGGGAATTTAATATGAATAATTATTCAATTATGT	2283006	2283002	-	three_prime_utr_786	CDIF630_02206.EST3UTR.28	CDIF630_02206.EST3UTR	3UTR	-	2283002	2283034	-	AAAAAATAAGCACTCCTATAAAAAGAGTGCTCTTAATGTAAATATAAACCTTCAT	730	47532	3726	117099388	482.668	0
1124183	1124404	+	CDIF630_01108	CDIF630_01108	CDIF630_01108	CDS	-	1124400	1124996	+	AAAATTGTTCAGAAAAGAGTATAGTATGAGAAAATATTAAACTTTAATGAAAAAAGTAACATGTTTATATAATCATAAAAATAAAAATATATAGAGCAGATGTATAAAAACTTAGTATATATGAGAAAATATTAATAATATTTGTTGTTGGAATGTAAATATTAAAATGGTATAATTTAGGTAACAAATCTTAAATTATACTCTTGGAGGTATATTTATGGAAAGATTTGTTTACAAGGGGGAATTTAATATGAATAATTATTCAATTATGT	2283006	2283002	-	three_prime_utr_786	CDIF630_02206.EST3UTR.28	CDIF630_02206.EST3UTR	3UTR	-	2283002	2283034	-	AAAAAATAAGCACTCCTATAAAAAGAGTGCTCTTAATGTAAATATAAACCTTCAT	730	47532	3726	117099388	482.668	0
3753401	3753499	-	CDIF630_03514	CDIF630_03514	CDIF630_03514	CDS	-	3752674	3753420	-	GAAGCAGGAAGAATTGGAGGTATGCTTACATCACGCAAAAAGAGGCTTAAAAAGATTGTGGAGGAGCAGAATAAAAAGGATGAGTCAATATAGTGATTTTGCGTTTGTATATGATGAACTTATGAATGAAGTTGATTATAATGGTTGGG	1745585	1745527	-	five_prime_utr_597	CDIF630_01686.CDIF630_01685.IGR	CDIF630_01686.feoA3.IGR	sRNA	CDIF630nc_159	1745441	1745730	-	AAAAAAAAGATAGGCAAGATGCCTATCATACAAAGTTGGGTATAATTCTTACTTTTGGGGAAAGTAGAATATAGAATAAAAATTAACACTTTGAATCCATATAATTATT	717	3179	3730247	113417233	6.85757	9.26418e-306
3753401	3753499	-	CDIF630_03515	CDIF630_03514	CDIF630_03514	CDS	-	3753407	3753652	-	GAAGCAGGAAGAATTGGAGGTATGCTTACATCACGCAAAAAGAGGCTTAAAAAGATTGTGGAGGAGCAGAATAAAAAGGATGAGTCAATATAGTGATTTTGCGTTTGTATATGATGAACTTATGAATGAAGTTGATTATAATGGTTGGG	1745585	1745527	-	five_prime_utr_597	CDIF630_01686.CDIF630_01685.IGR	CDIF630_01686.feoA3.IGR	sRNA	CDIF630nc_159	1745441	1745730	-	AAAAAAAAGATAGGCAAGATGCCTATCATACAAAGTTGGGTATAATTCTTACTTTTGGGGAAAGTAGAATATAGAATAAAAATTAACACTTTGAATCCATATAATTATT	717	3179	3730247	113417233	6.85757	9.26418e-306
2619266	2619365	-	CDIF630_02506	CDIF630_02506	CDIF630_02506	CDS	-	2618996	2619736	-	AGAACTTATAAGAGACTATTCTAATTTACCAATATTAAATCATTGTACAGCTGGTAAGGATAGAACTGGTGTGGGGAGTGCTATAATTCTTATGATTTTAGGGGTATCGAGAGAGAATATAATGAAAGATTATCTAAAAAGTAATGATTT	1745597	1745527	-	five_prime_utr_597	CDIF630_01686.CDIF630_01685.IGR	CDIF630_01686.feoA3.IGR	sRNA	CDIF630nc_159	1745441	1745730	-	AAAAAAAAGATAGGCAAGATGCCTATCATACAAAGTTGGGTATAATTCTTACTTTTGGGGAAAGTAGAATATAGAATAAAAATTAACACTTTGAATCCATATAATTATTGAATTTTGATAA	714	3753	3730250	113416659	5.7844	9.43453e-265
866607	866675	+	CDIF630_00836	CDIF630_00835.CDIF630_00836.IGT	fchA.folD.IGT	CDS	-	866673	867545	+	ATGTTATTAATATGTGGTATATAGAATAAATTAATTTAAGTTTGCTTGTAGGGGAGTTGTGAATGTATGGAAGGAATGTCAACTAAAGGACAAATTATAAAAGGAAAACCTGTAGCTGA	1745652	1745526	-	five_prime_utr_597	CDIF630_01686.CDIF630_01685.IGR	CDIF630_01686.feoA3.IGR	sRNA	CDIF630nc_159	1745441	1745730	-	CAAAAAAAAGATAGGCAAGATGCCTATCATACAAAGTTGGGTATAATTCTTACTTTTGGGGAAAGTAGAATATAGAATAAAAATTAACACTTTGAATCCATATAATTATTGAATTTTGATAATAAAAAAGTCAGAAAGCAAAAGCCTTCTGACTCTATGTAAGGTATTTTCAAATAC	693	11337	3790964	113348382	1.82768	9.31071e-39
212615	213057	-	three_prime_utr_55	CDIF630_00276	CDIF630_00276	sRNA	CDIF630nc_134	212598	212623	-	ATTTACTCCAATAACATTATTAACTACTATTTATATTTTTTTAGTGAAGAATATGCCTGGAGAGGTTTTTTACAGAATATTTTTTTTGATAAATTTGGTAAAAAGTTAGGAGTTATAATATTAGGTATGTGTTGGAGCTTGTGGCACTTACCACTAATATTTACATTATATACACCTGAAGCGCCAATATTAGGAATAATATTACGTTCAATACATATAGTTGGAATTTCAATATTTTTAGGATATCTTTATATAAAAACTAAGAATATCTGGTTTTGTGCTATAATTCATGTTTTAAATAATAGTGCTTTTCTTATCACAAATTCTAAAGAATCAACTATCACTTACCATGATATACTAATAGTATCTATGGTTGTTTTAATTTTTTATGTTCCATTT…	941070	941061	+	NA	CDIF630_00901.AS	spoIVB2.AS	AS	-	NA	NA	NA	AATAAAAATAAAAATGTTAAAACAATTGTAAATTTTGACTTAGCTAAGTTGGTTTTTTTA	690	1225	6259649	110889812	9.97826	0
1767205	1767287	+	CDIF630_01704	CDIF630_01705	nfnB	CDS	-	1766313	1767206	+	AATGGATGCTAAAAAAGTAAAAGTACCAGTTAGAGAACAAGAACCTGCTGTGAGAGCAACAAATTTTGATGAGGTATGCTTAGGGTATAATAAAGAAGAAGCTATGGCAGAAGCTAATAGATGTTTAGCTTGT	1745586	1745526	-	five_prime_utr_597	CDIF630_01686.CDIF630_01685.IGR	CDIF630_01686.feoA3.IGR	sRNA	CDIF630nc_159	1745441	1745730	-	CAAAAAAAAGATAGGCAAGATGCCTATCATACAAAGTTGGGTATAATTCTTACTTTTGGGGAAAGTAGAATATAGAATAAAAATTAACACTTTGAATCCATATAATTATTG	687	3172	3730277	113417240	6.58509	1.2918e-283
1767205	1767287	+	CDIF630_01705	CDIF630_01705	nfnB	CDS	-	1767206	1768600	+	AATGGATGCTAAAAAAGTAAAAGTACCAGTTAGAGAACAAGAACCTGCTGTGAGAGCAACAAATTTTGATGAGGTATGCTTAGGGTATAATAAAGAAGAAGCTATGGCAGAAGCTAATAGATGTTTAGCTTGT	1745586	1745526	-	five_prime_utr_597	CDIF630_01686.CDIF630_01685.IGR	CDIF630_01686.feoA3.IGR	sRNA	CDIF630nc_159	1745441	1745730	-	CAAAAAAAAGATAGGCAAGATGCCTATCATACAAAGTTGGGTATAATTCTTACTTTTGGGGAAAGTAGAATATAGAATAAAAATTAACACTTTGAATCCATATAATTATTG	687	3172	3730277	113417240	6.58509	1.2918e-283
279838	279906	+	three_prime_utr_80	CDIF630_00332.EST3UTR.64	CDIF630_00332.EST3UTR	3UTR	-	279818	279953	+	AATTAAAATATGTGTAAAATCATAAATTTAAGTTATTTACAATATGTTTTATATTAAGAATTGATTATTTGGAGAAATACTTTAATATCAAAAAAGATATTAAAGTATTTTTTGATTTA	941070	941061	+	NA	CDIF630_00901.AS	spoIVB2.AS	AS	-	NA	NA	NA	AATAAAAATAAAAATGTTAAAACAATTGTAAATTTTGACTTAGCTAAGTTGGTTTTTTTA	683	117	6259656	110890920	103.414	0
1074302	1074349	-	three_prime_utr_311	CDIF630_01026.CDIF630_01025.IGR	CDIF630_01026.CDIF630_01025.IGR	sRNA	CDIF630nc_153	1074245	1074424	-	AAGGAGATAAAATTTACTTTGTAAAAGGTGAATTTCTCTAATTGATTAGAATTTAAAAGTTATTTCTTTAAATCACCCTTATTGGCGTTTGGGTGATT	1126926	1126914	-	CDIF630nc_035	CDIF630_01113.CDIF630_01111.IGR	CDIF630_01113.CDIF630_01111.IGR	sRNA	CDIF630nc_035	1126918	1127063	-	AGAAAAGTAAAAAGCCACTCTGGCAGGAGTGACTTTGAGCTTGATGTGAAAATCAAGCTTAAT	682	5621003	7680	111522011	1.76185	1.06314e-32
512711	512789	-	CDIF630nc_010	CDIF630_00555.CDIF630_00554.IGR	CDIF630_00555.CDIF630_00554.IGR	sRNA	CDIF630nc_010	512663	512787	-	TTATAAATTTTTAAGTATATGCTTAGAGCTATTCTTATACTATTAGTATATGAGCAAGCACAGTAAGTGTACGGACACTTACGGAAAAATTGATGAAGCAGCCCTTTGGGATCTGCTTCTTTTTTTATC	1708915	1708905	+	five_prime_utr_582	CDIF630_01654.EST5UTR.86	metN.EST5UTR	Riboswitch	-	1708764	1708870	+	AGTTGATAGATGAGTATAAATAGCTTTCTAAGCCTGAGTTTATACTCGGGCTTTTATTTTG	676	534863	97088	116518749	1.51682	2.14525e-17
2949067	2949283	-	three_prime_utr_1097	CDIF630_02815	CDIF630_02815	3UTR	-	2949008	2949160	-	AGGAATACTTTGTCTAGCAACAGGAATGGCTGTAATTCTGTCAATGTTGCTTCCTGGCTGGATTTGGTCAGCACTTACCGCATTAATACTTATTGGATGTGGAGCATTATTATTTTTTTGTTAAAATAGTTTTAACTATAAAGTGTGGGGTGAGTATTGATGAAAGTAGTAACAATAAAATTACCAAAATGGATTTCAAGTATAATCCTAAAATTTATGAGAAAGAGTAAAAATGATTAAATTAAAAAGCCTACTTACGGAAGTAGG	1317062	1317017	-	NA	CDIF630_01280.CDIF630_01279.IGR	CDIF630_01280.copZ.IGR	sRNA	CDIF630nc_155	NA	NA	-	TAAAAAAAGACCTCTATTGGGGGAGTAATAGAGGTCTAAAAATGGGGGAGATTGAGTATGTTTGATTTTACATTACTATTATCTCCCCTTTTAAAT	669	32050	216578	116902079	11.2669	0
2949067	2949283	-	CDIF630_02815	CDIF630_02815	CDIF630_02815	CDS	-	2949160	2949312	-	AGGAATACTTTGTCTAGCAACAGGAATGGCTGTAATTCTGTCAATGTTGCTTCCTGGCTGGATTTGGTCAGCACTTACCGCATTAATACTTATTGGATGTGGAGCATTATTATTTTTTTGTTAAAATAGTTTTAACTATAAAGTGTGGGGTGAGTATTGATGAAAGTAGTAACAATAAAATTACCAAAATGGATTTCAAGTATAATCCTAAAATTTATGAGAAAGAGTAAAAATGATTAAATTAAAAAGCCTACTTACGGAAGTAGG	1317062	1317017	-	NA	CDIF630_01280.CDIF630_01279.IGR	CDIF630_01280.copZ.IGR	sRNA	CDIF630nc_155	NA	NA	-	TAAAAAAAGACCTCTATTGGGGGAGTAATAGAGGTCTAAAAATGGGGGAGATTGAGTATGTTTGATTTTACATTACTATTATCTCCCCTTTTAAAT	669	32050	216578	116902079	11.2669	0
1403709	1403779	+	CDIF630_01370	CDIF630_01370	CDIF630_01370	CDS	-	1403698	1404303	+	ATATAGAAAAAATGATTTTAGAGAATTAAATAGACAAATAATTATTATAGGATTGTTGTTTATGATGTCTATTGTTGTTGGGTCTTACATAAATAAAATATTGCCAGGTTCTAGTAACAAT	1745570	1745527	-	five_prime_utr_597	CDIF630_01686.CDIF630_01685.IGR	CDIF630_01686.feoA3.IGR	sRNA	CDIF630nc_159	1745441	1745730	-	AAAAAAAAGATAGGCAAGATGCCTATCATACAAAGTTGGGTATAATTCTTACTTTTGGGGAAAGTAGAATATAGAATAAAAATTAACACTTTGA	663	2218	3730301	113418194	9.08847	0
1063703	1063796	+	five_prime_utr_361	CDIF630_01016	CDIF630_01016	5UTR	-	1063663	1063708	+	ATATTATGTTGGATAGATTTTTTGGTGAAGGCGGATTTGGTGGATGTGCTTGGTGGATAATAATATTATTCTTCTTATTCTTAGCATTCCAAGATTGTTGGGCTGAAATGGACTTATGTGCATGGATACCTTTCTTAATATTAT	2212648	2212617	-	CDIF630nc_071	CDIF630_02134.CDIF630_02133.IGR	CDIF630_02134.CDIF630_02133.IGR	sRNA	CDIF630nc_071	2212616	2212687	-	AAAAAAAAAGAAGGCAGTTGGTGTGAGCTTTAAGCCTTCTTTAAGGAAAAAGTTTATTTATTTTTGTTGATACTTAACATAT	662	139577	438192	116572945	1.26176	0.033121
1063703	1063796	+	CDIF630_01016	CDIF630_01016	CDIF630_01016	CDS	-	1063708	1063899	+	ATATTATGTTGGATAGATTTTTTGGTGAAGGCGGATTTGGTGGATGTGCTTGGTGGATAATAATATTATTCTTCTTATTCTTAGCATTCCAAGATTGTTGGGCTGAAATGGACTTATGTGCATGGATACCTTTCTTAATATTAT	2212648	2212617	-	CDIF630nc_071	CDIF630_02134.CDIF630_02133.IGR	CDIF630_02134.CDIF630_02133.IGR	sRNA	CDIF630nc_071	2212616	2212687	-	AAAAAAAAAGAAGGCAGTTGGTGTGAGCTTTAAGCCTTCTTTAAGGAAAAAGTTTATTTATTTTTGTTGATACTTAACATAT	662	139577	438192	116572945	1.26176	0.033121
3160193	3160585	-	CDIF630_03000	CDIF630_03000	CDIF630_03000	CDS	-	3159818	3160624	-	AGTGTACTTGGAAATGTTAAAAAAAATATAGAAAAGGCAGTAGAGATGATAGATGACTTAGGAAAACAAGGGGCAGATATAATTTGTTTACCAGAACTATTTGCTACAGGATATAATTTAGAGTCTTTAGGTGGAGTTAAAACATTAGAATTAATAAGAGAACATAATAAGTACATAGAGGAATCAATGTCAGAAGCTGCTAAAAGAAATAATGTATACCTGATATCTCCATATGGAACCTTAGAAAAAGGGTCTACACATGTTTATAATTCAGCAGTTATATTTGATAGAAAAGGTAAGATTATGGGAGAATACTGTAAAAATCATCTGTGGTCATTAGAAGCAGTATACTTTAAAGGAGGGGAAAAAGTAGAGGTATATGATGCTGATTTTGGTAGA…	2644595	2644397	-	NA	CDIF630_02529.CDIF630_02528.IGR	CDIF630_02529.CDIF630_02528.IGR	sRNA	CDIF630nc_165	NA	NA	-	AAAAAAGCACTCCCCCAGCAAGAGAATGCTTAGTTATAGCTATAGAAGTGTATTGGTGGTACACTTCTATTTTTTTATTATATCATATAAATTATGTTATCAAAAAGAACTATTTAAATCGATTTTAAGGTGTGTTGAATAAGGTTCTTGATAGTTTATATATTGATGAATTTCAAAAAAATAAGCACTCTTTATTATAAGGAGTGCTTTGGTGTATGTTAATCTTCTATCTAATACAATTATAACATG	653	5224	786421	116359078	18.495	0
24826	25041	+	five_prime_utr_8	CDIF630_00025	tadA	5UTR	-	24817	24839	+	TTTGGGAGGAATTATGGAAAGTTCATTTTATATGAAAGAAGCATTAAAAGAAGCATATAAAGCATATAATAAAAAAGAAACACCAATAGGTGCTATTATAGTTAAAGATAATCAAATAATAGCTAGAGCTCATAACCTTACAGAAACGTTAAAAGACTCTACGGCACATGCAGAAATTTTAGCGATAAAACAAGCATCAGAAAAATTAGGTGGTTGGAGGTTGACTGATTGTGATTTATATGTTACAATGGAACCTTGCATAATGT	1064014	1063993	+	CDIF630nc_028	CDIF630_01016.CDIF630_01017.IGR	CDIF630_01016.CDIF630_01017.IGR	sRNA	CDIF630nc_028	1063951	1064016	+	AATAAAATACCAAACCAATCACAATCTAGTGTTTGAAGGTAGTCGGAAATCCCCCGCTACCTTCTTTTTTTT	647	738	2097881	115052110	48.0797	0
24826	25041	+	CDIF630_00025	CDIF630_00025	tadA	CDS	-	24839	25294	+	TTTGGGAGGAATTATGGAAAGTTCATTTTATATGAAAGAAGCATTAAAAGAAGCATATAAAGCATATAATAAAAAAGAAACACCAATAGGTGCTATTATAGTTAAAGATAATCAAATAATAGCTAGAGCTCATAACCTTACAGAAACGTTAAAAGACTCTACGGCACATGCAGAAATTTTAGCGATAAAACAAGCATCAGAAAAATTAGGTGGTTGGAGGTTGACTGATTGTGATTTATATGTTACAATGGAACCTTGCATAATGT	1064014	1063993	+	CDIF630nc_028	CDIF630_01016.CDIF630_01017.IGR	CDIF630_01016.CDIF630_01017.IGR	sRNA	CDIF630nc_028	1063951	1064016	+	AATAAAATACCAAACCAATCACAATCTAGTGTTTGAAGGTAGTCGGAAATCCCCCGCTACCTTCTTTTTTTT	647	738	2097881	115052110	48.0797	0
1316923	1317089	+	three_prime_utr_380	CDIF630_01279	copZ	3UTR	-	1317004	1317111	+	AGATATGAAAGATGATGTATCTATTGAAAAATTAAAAGAAGTGATAGCAGAATTAGGATTTGAACTAAAGGGAATTGAATAGAAATTGATAAACTAAAAAAAGACCTCTATTGGGGGAGTAATAGAGGTCTAAAAATGGGGGAGATTGAGTATGTTTGATTTTACATTACTATTATCTCCCCTTTTAAATTAATATATACATAAAAAGTAAAAAAAT	1745594	1745526	-	five_prime_utr_597	CDIF630_01686.CDIF630_01685.IGR	CDIF630_01686.feoA3.IGR	sRNA	CDIF630nc_159	1745441	1745730	-	CAAAAAAAAGATAGGCAAGATGCCTATCATACAAAGTTGGGTATAATTCTTACTTTTGGGGAAAGTAGAATATAGAATAAAAATTAACACTTTGAATCCATATAATTATTGAATTTTGA	646	7969	3730318	113412443	2.46458	5.61042e-78
1316923	1317089	+	CDIF630_01279	CDIF630_01279	copZ	CDS	-	1316792	1317004	+	AGATATGAAAGATGATGTATCTATTGAAAAATTAAAAGAAGTGATAGCAGAATTAGGATTTGAACTAAAGGGAATTGAATAGAAATTGATAAACTAAAAAAAGACCTCTATTGGGGGAGTAATAGAGGTCTAAAAATGGGGGAGATTGAGTATGTTTGATTTTACATTACTATTATCTCCCCTTTTAAATTAATATATACATAAAAAGTAAAAAAAT	1745594	1745526	-	five_prime_utr_597	CDIF630_01686.CDIF630_01685.IGR	CDIF630_01686.feoA3.IGR	sRNA	CDIF630nc_159	1745441	1745730	-	CAAAAAAAAGATAGGCAAGATGCCTATCATACAAAGTTGGGTATAATTCTTACTTTTGGGGAAAGTAGAATATAGAATAAAAATTAACACTTTGAATCCATATAATTATTGAATTTTGA	646	7969	3730318	113412443	2.46458	5.61042e-78
3034394	3034480	-	CDIF630_02896	CDIF630_02896	sigG	CDS	-	3034417	3035190	-	ATCTCAAGCACAAGTATCAAGAATTGAAAAAAATGCTTTAAAAAATATGAGAAAATATGTATAAGTAATCCATGGACTGTAAACATTATTTTAATTTAAATGACCTATATAGGTCATTTTTTTTTACTTCGATACAT	1066375	1066247	-	CDIF630nc_029	CDIF630_01019.CDIF630_01018.IGR	dinB.CDIF630_01018.IGR	sRNA	CDIF630nc_029	1066247	1066410	-	TAAAAAAATATGGGCTGTTTTAAAGTAATAGTTTGAGCAGTCCATTACAATTATAATAAAATCAGTAGGCTGTCTTGTATAAGACAGTCTTTTGTTTTTAAAACATCCCATAAATTAAATATATATACTGTTATCCATAAGGAATTTTAAATTTAGTTCCTTGGAATACCTATTGTAAA	640	20447	642159	116488130	5.67792	2.68501e-246
3034394	3034480	-	three_prime_utr_1131	CDIF630_02896	sigG	sRNA	CDIF630nc_168	3034356	3034417	-	ATCTCAAGCACAAGTATCAAGAATTGAAAAAAATGCTTTAAAAAATATGAGAAAATATGTATAAGTAATCCATGGACTGTAAACATTATTTTAATTTAAATGACCTATATAGGTCATTTTTTTTTACTTCGATACAT	1066375	1066247	-	CDIF630nc_029	CDIF630_01019.CDIF630_01018.IGR	dinB.CDIF630_01018.IGR	sRNA	CDIF630nc_029	1066247	1066410	-	TAAAAAAATATGGGCTGTTTTAAAGTAATAGTTTGAGCAGTCCATTACAATTATAATAAAATCAGTAGGCTGTCTTGTATAAGACAGTCTTTTGTTTTTAAAACATCCCATAAATTAAATATATATACTGTTATCCATAAGGAATTTTAAATTTAGTTCCTTGGAATACCTATTGTAAA	640	20447	642159	116488130	5.67792	2.68501e-246
396332	396649	+	rs_9	CDIF630_00450.CDIF630_00452.IGR	CDIF630_00450.cbiM.IGR	Riboswitch	-	396306	396498	+	AAGCAAGATTAATAGGGAAAAAGGTTAAATTCCTTTACAGCCCCCGCTACTGTGATGCAGACGAAACTTTTGTTAGCCACTATGATGATATTTTTTATATCTCATGGGAAGGAAAAGGAGTAGGATGAAGCTAAGTCAGGAGACCTGCCTAAAATATTAAAGTAATTTCTTCGGGGATGGAGAAAGTTTCTTATAATAATTATACAGATATGTTTGTTTTATGTGTTTGTATTTAGATTGTGGAAAATTAGAAGCCTAACCATCGAGTTAGGCTTTTTTATTTTATTAAATAAATCAGACATGTATTATTATGTTTTAATTATTAGAAAGGGAGAGAGGGATACTAAGATGAAACAGAATATTAAATT	1064014	1063989	+	CDIF630nc_028	CDIF630_01016.CDIF630_01017.IGR	CDIF630_01016.CDIF630_01017.IGR	sRNA	CDIF630nc_028	1063951	1064016	+	TATAAATAAAATACCAAACCAATCACAATCTAGTGTTTGAAGGTAGTCGGAAATCCCCCGCTACCTTCTTTTTTTT	639	3794	2097889	115049054	9.23643	0
1307720	1307780	-	CDIF630nc_038	CDIF630_01270.CDIF630_01269.IGR	CDIF630_01270.CDIF630_01269.IGR	sRNA	CDIF630nc_038	1307677	1307780	-	AATATAAAATAACAAACAAATCTTAACAAAAAATTAAACTTTTTTTACACGAAAGAAGGCTTCCCGTTGCCTTCTTTATTTTTATAAAAAAATAAGCTGTTTCTAAAATGA	1397258	1397201	+	five_prime_utr_461	CDIF630_01363	spo0A	5UTR	-	1397082	1397236	+	CTTTAGAGTAGATAATTAGGAAGCAATTGTGTAAAAAGTTTAGTTTTCTGTAATAAGAAGATGTTTTTTAATGGGGGGATTTTTAGTGGAAAAAATCAAAATAGTTTT	638	119952	100459	116930327	6.19087	2.61291e-267
1307720	1307780	-	CDIF630nc_038	CDIF630_01270.CDIF630_01269.IGR	CDIF630_01270.CDIF630_01269.IGR	sRNA	CDIF630nc_038	1307677	1307780	-	AATATAAAATAACAAACAAATCTTAACAAAAAATTAAACTTTTTTTACACGAAAGAAGGCTTCCCGTTGCCTTCTTTATTTTTATAAAAAAATAAGCTGTTTCTAAAATGA	1397258	1397201	+	CDIF630_01363	CDIF630_01363	spo0A	CDS	-	1397236	1398045	+	CTTTAGAGTAGATAATTAGGAAGCAATTGTGTAAAAAGTTTAGTTTTCTGTAATAAGAAGATGTTTTTTAATGGGGGGATTTTTAGTGGAAAAAATCAAAATAGTTTT	638	119952	100459	116930327	6.19087	2.61291e-267
2413549	2413899	-	five_prime_utr_847	CDIF630_02326.EST3UTR.72	CDIF630_02326.EST3UTR	5UTR	-	2413567	2413620	-	TTGAAAATGGTACATTTTAAAAAATATATATAATGAAATGTTTTATTGTTAAATTTAAACTTATTTTAATGGGGGAAAAAGTCGAAAAATATCTAAAAAGATATGGATATAAAAAATATTAATATATATATACTATAAACTTGACAAAATCAACCTTTTAATAACTAGCAAAAAATAGCAAAATTATATAAGCGTTATTTAATTGTCAAAAATGAAAGCTAAATTGCATGTCCTAAAAAAAATGATTGATAACATTTATTTGTGTGCTATAATTATATAGTAAAACAATAAGTATATTGCATAATGTATGCAAATCGGGAGGAGAGACGGACATGGAAGCATCTATACACACAATTGCCAGCAATAATTTATTGATAATTTTTGCTATTGTAAGTATAA…	1317059	1317017	-	NA	CDIF630_01280.CDIF630_01279.IGR	CDIF630_01280.copZ.IGR	sRNA	CDIF630nc_155	NA	NA	-	TAAAAAAAGACCTCTATTGGGGGAGTAATAGAGGTCTAAAAATGGGGGAGATTGAGTATGTTTGATTTTACATTACTATTATCTCCCCTTTTA	630	7476	216617	116926653	45.4875	0
2413549	2413899	-	CDIF630_02325	CDIF630_02326.EST3UTR.72	CDIF630_02326.EST3UTR	CDS	-	2412299	2413567	-	TTGAAAATGGTACATTTTAAAAAATATATATAATGAAATGTTTTATTGTTAAATTTAAACTTATTTTAATGGGGGAAAAAGTCGAAAAATATCTAAAAAGATATGGATATAAAAAATATTAATATATATATACTATAAACTTGACAAAATCAACCTTTTAATAACTAGCAAAAAATAGCAAAATTATATAAGCGTTATTTAATTGTCAAAAATGAAAGCTAAATTGCATGTCCTAAAAAAAATGATTGATAACATTTATTTGTGTGCTATAATTATATAGTAAAACAATAAGTATATTGCATAATGTATGCAAATCGGGAGGAGAGACGGACATGGAAGCATCTATACACACAATTGCCAGCAATAATTTATTGATAATTTTTGCTATTGTAAGTATAA…	1317059	1317017	-	NA	CDIF630_01280.CDIF630_01279.IGR	CDIF630_01280.copZ.IGR	sRNA	CDIF630nc_155	NA	NA	-	TAAAAAAAGACCTCTATTGGGGGAGTAATAGAGGTCTAAAAATGGGGGAGATTGAGTATGTTTGATTTTACATTACTATTATCTCCCCTTTTA	630	7476	216617	116926653	45.4875	0
3160843	3160929	-	CDIF630_03001	CDIF630_03001	CDIF630_03001	CDS	-	3160638	3161870	-	AATAGCAGCTACTGGTATAATATTTAAATTTCAGTCATTTTTATCTTTCTTGGGAATCGCAGTTCCTGCAATAGCAGGAATTATGTGGTGTGAGTATTATTTTATACAAGGAAGAACTTATAAGCATAGAGAAGGAA	2212654	2212616	-	CDIF630nc_071	CDIF630_02134.CDIF630_02133.IGR	CDIF630_02134.CDIF630_02133.IGR	sRNA	CDIF630nc_071	2212616	2212687	-	TAAAAAAAAAGAAGGCAGTTGGTGTGAGCTTTAAGCCTTCTTTAAGGAAAAAGTTTATTTATTTTTGTTGATACTTAACATATTATAGT	623	20282	438231	116692240	8.1793	0
1734422	1734547	-	five_prime_utr_593	CDIF630_01677	CDIF630_01677	5UTR	-	1734476	1734547	-	AGATTTATGAGTGAAATAATATCTGCTATTTACTGAATATTTTTATTTTTCGTTTTTTAGGGGGATTAGTTGTGTTTAAAGATAAGATTGATGAATGTGTTCATATAATGACTGCATATATTGCTAGTTTAAAAGAATACTATTCATTCATAGAAACTCAAATTGGTGATTTTATT	2981309	2981204	-	CDIF630nc_083	CDIF630_02845.CDIF630_02844.IGR	ltaE.dapF.IGR	sRNA	CDIF630nc_083	2981204	2981334	-	TAAAAAAATTCCCATAAACTTATAATTTATGGGAAAAGTTTTGTAATGACAACTATAATTTGAGGATGTGAGGGAGAGTTGCCATTACAATTAGGGTAATTATATTATGTTTTTAAGCTAGTTCTTTCTATGTTTATATATTAATATTTCTATATG	620	35363	1478469	115636924	1.37128	4.4669e-07
1734422	1734547	-	CDIF630_01677	CDIF630_01677	CDIF630_01677	CDS	-	1734294	1734476	-	AGATTTATGAGTGAAATAATATCTGCTATTTACTGAATATTTTTATTTTTCGTTTTTTAGGGGGATTAGTTGTGTTTAAAGATAAGATTGATGAATGTGTTCATATAATGACTGCATATATTGCTAGTTTAAAAGAATACTATTCATTCATAGAAACTCAAATTGGTGATTTTATT	2981309	2981204	-	CDIF630nc_083	CDIF630_02845.CDIF630_02844.IGR	ltaE.dapF.IGR	sRNA	CDIF630nc_083	2981204	2981334	-	TAAAAAAATTCCCATAAACTTATAATTTATGGGAAAAGTTTTGTAATGACAACTATAATTTGAGGATGTGAGGGAGAGTTGCCATTACAATTAGGGTAATTATATTATGTTTTTAAGCTAGTTCTTTCTATGTTTATATATTAATATTTCTATATG	620	35363	1478469	115636924	1.37128	4.4669e-07
3237042	3237056	+	NA	CDIF630_03055.CDIF630_03056.IGR	secA2.slpA.IGR	sRNA	CDIF630nc_170	NA	NA	+	CATCTTTTTATTTAGGGATTTCTCACATAAAATAGAGGCTATTTATAGCCTCTATTTTATTTTAT	3747451	3747379	-	five_prime_utr_1273	CDIF630_03511.CDIF630_03510.IGR	CDIF630_03511.CDIF630_03510.IGR	5UTR	-	3747143	3747494	-	AAAAATAAGAAAAAAGGTCAGAACCGTTAAAATACTAAAATTTAAACAAATTTCTGACACTTTATTTAATTAAATTTGAATATTTCTCACATTATTTATTACTGTTAAGTTTAATTATCATTT	606	913	72024	117077833	1078.94	0
940658	941045	+	NA	CDIF630_00901.AS	spoIVB2.AS	AS	-	NA	NA	NA	ACGTTAAAGTAGCAAATCCAGAAAGTAAATTGTTAAAACTAATTTTTTCTAATATGTGTTTGGTAGTTTTCATTGTTATAAGTTGTCCACCTCTATTTAATAAAATAGATACTTGTTTTTCTTCTGGTAAAGCATTTAAGGTATTGGCAAAGTCACTATATCCATCAACTTCAGCATTATTTACCTTTACTATAGCATCACCCAATCTAAATGGAGATGCTTCTCCAGGATTTCTAACTATGATATTTTTTAATTCTGCGTCAATTTGAAGTACGTTTCCAATTGGTATTAAATATTCAGGTTCATTTTTTTGTAAATTTTGTGCATAAATTAAATTATTTGAGAAAAAATATAATAAAAATAAAAATGTTAAAACAATTGTAAATTTTGACTTAGCTA…	1127022	1126914	-	CDIF630nc_035	CDIF630_01113.CDIF630_01111.IGR	CDIF630_01113.CDIF630_01111.IGR	sRNA	CDIF630nc_035	1126918	1127063	-	AGAAAAGTAAAAAGCCACTCTGGCAGGAGTGACTTTGAGCTTGATGTGAAAATCAAGCTTAATAAAAAACAACATTAATATTTAGTTAATGAAACTTCACTCTAGGCTAATAGATTGTAGTTTCTTTTTTTGTTTTTGATACGAATTTACATCTTTATT	604	6228576	7802	110914394	1.37857	1.3847e-06
1905610	1905695	+	CDIF630_01835	CDIF630_01835	CDIF630_01835	CDS	-	1905631	1905712	+	AGTAAAATAAAAGAGTGATAAGCGGATGTGGCGGAATTGGCAGACGCACTAGACTTAGGATCTAGCGCCATTGGCGTGGGGGTTCGACTCCCTTCATCCGCACTTTACAGTACTTAATTGTACTGAAAAAAACTGG	1064014	1064007	+	CDIF630nc_028	CDIF630_01016.CDIF630_01017.IGR	CDIF630_01016.CDIF630_01017.IGR	sRNA	CDIF630nc_028	1063951	1064016	+	CCAATCACAATCTAGTGTTTGAAGGTAGTCGGAAATCCCCCGCTACCTTCTTTTTTTT	601	5434	1837575	115307766	6.94014	9.81359e-268
3857267	3857505	-	CDIF630_03609	CDIF630_03609	rph	CDS	-	3856294	3857643	-	AAAGTTCCTCCTTTTTTAAGAAATAGTGGTACTGGATGGATAAATGCTGAATATTCTATGCTACCAAGAGCAACACAACAAAGAAAGATAAGAGATGCATCTAGGGGAAAAATTGATGGAAGAACACAAGAAATACAGAGGTTAATAGGAAGAGCAATAAGGTCTGTTGTAGACTTGAATAAATTAGGAGAAAGAACTATTTGGGTAGATTGTGATGTGATTCAGGCAGATGGTGGAACTAGAACTGCATCTATAACAGGGGCATTTGTAGCAGTTGCAGAAGCAATAT	1064014	1064007	+	CDIF630nc_028	CDIF630_01016.CDIF630_01017.IGR	CDIF630_01016.CDIF630_01017.IGR	sRNA	CDIF630nc_028	1063951	1064016	+	CCAATCACAATCTAGTGTTTGAAGGTAGTCGGAAATCCCCCGCTACCTTCTTTTTTTT	596	2703	1837580	115310497	13.8364	0
3548607	3548795	-	CDIF630_03352	CDIF630_03352	xynD	CDS	-	3548571	3549380	-	TTAATACCTTCAGTTGTAAAAGCTAATGTTGCTTTGAACTTTCAACAAGGTGATTTTACAATGAAAGGTCAAGAAATATTAGACCAAATTATGCCTGGATTAGTTCCTGCAATTCTAGTTGTGATTGTTTATTGGGCTCTTAAAAAGAATATAAAACCTATATACTTAATTTTAGGAGTAATGGTTGTTTCAATAATTTTATATGCATTAGGTATTTTAAAATAAGGAAAGGATGATAT	1064014	1063978	+	CDIF630nc_028	CDIF630_01016.CDIF630_01017.IGR	CDIF630_01016.CDIF630_01017.IGR	sRNA	CDIF630nc_028	1063951	1064016	+	CTTATGGTGGGTATAAATAAAATACCAAACCAATCACAATCTAGTGTTTGAAGGTAGTCGGAAATCCCCCGCTACCTTCTTTTTTTT	590	3536	2097938	115049312	9.15021	0
1638250	1638517	-	five_prime_utr_557	CDIF630_01586	CDIF630_01586	5UTR	-	1638392	1638550	-	ATTTAGTGACGCAAAGCTATAGGGACTAACGCTTATAAAATAAACTATGAGTTATGTCAGCCAGTTGCCAAAAAGATATTGTTCTTTTTGTTTTATGAAAGTTTTTTAGGGGGATAGTAATATATATGTTTAGAGATGAAATGGATAAATGTACACACATGTTAACTGCTTATATTAGTAGTTTATATGATTATTGTGATTTTATAGATACACAGCTAGATGATTTTATACTAGAGTACGGAGAAAATGTAGTAGAATCTTGTTTACATCAAGTGATGGTATTGGTAAGTAAGTATAATTAAATAGAAATTGTTTTCT	1317060	1317017	-	NA	CDIF630_01280.CDIF630_01279.IGR	CDIF630_01280.copZ.IGR	sRNA	CDIF630nc_155	NA	NA	-	TAAAAAAAGACCTCTATTGGGGGAGTAATAGAGGTCTAAAAATGGGGGAGATTGAGTATGTTTGATTTTACATTACTATTATCTCCCCTTTTAA	589	25400	216658	116908729	12.5128	0
1638250	1638517	-	CDIF630_01586	CDIF630_01586	CDIF630_01586	CDS	-	1638216	1638392	-	ATTTAGTGACGCAAAGCTATAGGGACTAACGCTTATAAAATAAACTATGAGTTATGTCAGCCAGTTGCCAAAAAGATATTGTTCTTTTTGTTTTATGAAAGTTTTTTAGGGGGATAGTAATATATATGTTTAGAGATGAAATGGATAAATGTACACACATGTTAACTGCTTATATTAGTAGTTTATATGATTATTGTGATTTTATAGATACACAGCTAGATGATTTTATACTAGAGTACGGAGAAAATGTAGTAGAATCTTGTTTACATCAAGTGATGGTATTGGTAAGTAAGTATAATTAAATAGAAATTGTTTTCT	1317060	1317017	-	NA	CDIF630_01280.CDIF630_01279.IGR	CDIF630_01280.copZ.IGR	sRNA	CDIF630nc_155	NA	NA	-	TAAAAAAAGACCTCTATTGGGGGAGTAATAGAGGTCTAAAAATGGGGGAGATTGAGTATGTTTGATTTTACATTACTATTATCTCCCCTTTTAA	589	25400	216658	116908729	12.5128	0
2840575	2840726	-	CDIF630_02720	CDIF630_02720	yqeN	CDS	-	2839654	2840697	-	AGAAGGAAAAGAGATAAAGGAGCAAGAGAATGAATCACAAGGATATTATAAGGAATGTAAAAGAGAAAAATTTTGAAAAAATGTATCTTTTTTATGGAAGAGAGTATTATTTAATTGAGAATGCAATAAAAGCATTTAAAGATAGTCTAAACGAGGGAATGCTTGATTTTAATTTAGATATAATAGATGGGAAGGAAATAGT	2644571	2644396	-	NA	CDIF630_02529.CDIF630_02528.IGR	CDIF630_02529.CDIF630_02528.IGR	sRNA	CDIF630nc_165	NA	NA	-	GAAAAAAGCACTCCCCCAGCAAGAGAATGCTTAGTTATAGCTATAGAAGTGTATTGGTGGTACACTTCTATTTTTTTATTATATCATATAAATTATGTTATCAAAAAGAACTATTTAAATCGATTTTAAGGTGTGTTGAATAAGGTTCTTGATAGTTTATATATTGATGAATTTCAAAAAAATAAGCACTCTTTATTATAAGGAGTGCTTTGGTGTATGTTAATCT	588	535	786486	116363767	162.611	0
2840575	2840726	-	CDIF630_02721	CDIF630_02720	yqeN	CDS	-	2840651	2841946	-	AGAAGGAAAAGAGATAAAGGAGCAAGAGAATGAATCACAAGGATATTATAAGGAATGTAAAAGAGAAAAATTTTGAAAAAATGTATCTTTTTTATGGAAGAGAGTATTATTTAATTGAGAATGCAATAAAAGCATTTAAAGATAGTCTAAACGAGGGAATGCTTGATTTTAATTTAGATATAATAGATGGGAAGGAAATAGT	2644571	2644396	-	NA	CDIF630_02529.CDIF630_02528.IGR	CDIF630_02529.CDIF630_02528.IGR	sRNA	CDIF630nc_165	NA	NA	-	GAAAAAAGCACTCCCCCAGCAAGAGAATGCTTAGTTATAGCTATAGAAGTGTATTGGTGGTACACTTCTATTTTTTTATTATATCATATAAATTATGTTATCAAAAAGAACTATTTAAATCGATTTTAAGGTGTGTTGAATAAGGTTCTTGATAGTTTATATATTGATGAATTTCAAAAAAATAAGCACTCTTTATTATAAGGAGTGCTTTGGTGTATGTTAATCT	588	535	786486	116363767	162.611	0
650721	650800	+	CDIF630_00672	CDIF630_00672	CDIF630_00672	CDS	-	650629	651192	+	GCCATTGTCAGCAAAACAATTATCTCAATTATTGGAAGAACCTCATGCAAAAATAAACTACCATATAAAAATGTTATACAAAGTTGGTATTTTAGAATTAGTTGAGGAAAAAATAAAGTCGGGGATTGTG	1745600	1745527	-	five_prime_utr_597	CDIF630_01686.CDIF630_01685.IGR	CDIF630_01686.feoA3.IGR	sRNA	CDIF630nc_159	1745441	1745730	-	AAAAAAAAGATAGGCAAGATGCCTATCATACAAAGTTGGGTATAATTCTTACTTTTGGGGAAAGTAGAATATAGAATAAAAATTAACACTTTGAATCCATATAATTATTGAATTTTGATAATAA	583	1716	3730381	113418696	10.3296	0
3424213	3424298	-	CDIF630_03246	CDIF630_03246	CDIF630_03246	CDS	-	3424166	3424441	-	AGGGGAACTTTTTTCTATGGGAGAAGAATATACATCCAATCTACTGAAAAGTGTAAATGGAGGAGCAGCATATCCTATTGAAGATTGGAGTGATTGGTACGAGGATTTTTTTATAATGTTGTCGAATATATAGAGT	1064014	1064012	+	CDIF630nc_028	CDIF630_01016.CDIF630_01017.IGR	CDIF630_01016.CDIF630_01017.IGR	sRNA	CDIF630nc_028	1063951	1064016	+	CACAATCTAGTGTTTGAAGGTAGTCGGAAATCCCCCGCTACCTTCTTTTTTTT	561	18342	1837615	115294858	1.91899	1.23145e-36
2656513	2656738	+	five_prime_utr_942	CDIF630_02547	CDIF630_02547	5UTR	-	2656425	2656576	+	AGTTGCCAAAAAGATATTTTCTTTTTGTTTTTCATGAAAGTTTTTTAGGGGGATAAATACATTATGTTTAGAGATAAAATGGATAAATGTACACATATGTTAACTGCTTATATTGGTAGTTCATATGATTATTGTGATTTTATAGATACACAGTTAGATGATTTTATATTAGAGTACGGAGAAAAAGTTGTGGAATCTTGCTTGCATCAAGTGATGGTATTGGTAAGTAAGTATAATTAGACAGATTTTTTTCTAGAAAACCCTTTTTAGTTTTAT	584272	584163	+	rs_10	CDIF630_00615.CDIF630_00617.IGR	CDIF630_00615.sugE.IGR	Riboswitch	-	584147	584253	+	TATTATAGATAAAATAGAATAATTAATAGAGTTTTATAGGGTTCCGCAATTATTAATGATTGGTTTGGTCCGAGATAAAACCCACAACATAGTTTTTGTTGTGAACACGGAAGGACAAAAACCTGGGAGATATTTTATAATATTTCTCAGGTTATTTTAT	559	44786	15880	117090151	92.0321	0
2656513	2656738	+	CDIF630_02547	CDIF630_02547	CDIF630_02547	CDS	-	2656576	2656752	+	AGTTGCCAAAAAGATATTTTCTTTTTGTTTTTCATGAAAGTTTTTTAGGGGGATAAATACATTATGTTTAGAGATAAAATGGATAAATGTACACATATGTTAACTGCTTATATTGGTAGTTCATATGATTATTGTGATTTTATAGATACACAGTTAGATGATTTTATATTAGAGTACGGAGAAAAAGTTGTGGAATCTTGCTTGCATCAAGTGATGGTATTGGTAAGTAAGTATAATTAGACAGATTTTTTTCTAGAAAACCCTTTTTAGTTTTAT	584272	584163	+	rs_10	CDIF630_00615.CDIF630_00617.IGR	CDIF630_00615.sugE.IGR	Riboswitch	-	584147	584253	+	TATTATAGATAAAATAGAATAATTAATAGAGTTTTATAGGGTTCCGCAATTATTAATGATTGGTTTGGTCCGAGATAAAACCCACAACATAGTTTTTGTTGTGAACACGGAAGGACAAAAACCTGGGAGATATTTTATAATATTTCTCAGGTTATTTTAT	559	44786	15880	117090151	92.0321	0
1745704	1745732	-	five_prime_utr_597	CDIF630_01686.EST3UTR.61	CDIF630_01686.EST3UTR	sRNA	CDIF630nc_159	1745441	1745730	-	GTATAAATTAAATATTGAATTGATATTTAGGTATTTGAAAATACCTTACATAGAGTCAGAAGGCTTTTGCTTTCTGACT	2644573	2644571	-	NA	CDIF630_02529.CDIF630_02528.IGR	CDIF630_02529.CDIF630_02528.IGR	sRNA	CDIF630nc_165	NA	NA	-	AAAAAAATAAGCACTCTTTATTATAAGGAGTGCTTTGGTGTATGTTAATCTTC	555	20542	133846	116996433	23.6166	0
1333280	1333391	+	five_prime_utr_441	CDIF630_01296	minC	5UTR	-	1333282	1333302	+	ATATATCACTCTGGAGGTTGTTATGTCTTTAAGAGAAATTTGTAGTCAAGAACTAGTAGAGTTCAAGGGTAATAAAAGAGGGATAATAGTAAATATAAAAAGAGAAGCTCCATTTGAGGAAATACAGGAAAAAATAATAAACAAATTGGAAGCATATGTTGG	1307694	1307573	+	CDIF630nc_037	CDIF630_01269.CDIF630_01270.IGR	CDIF630_01269.CDIF630_01270.IGR	sRNA	CDIF630nc_037	1307549	1307694	+	TCATATATAAAATGTATTATATAAATATAGAAAGAACTAGCTTAAAACATAATATAATTACCCTAAATTTATAATGACAACTCTCCCTCACATCCTCAAATTATAGTTGTCATTATAGAATAACTTGGCTGTTTCAAAAATGTGAAATCATTTTAGAAACAGCTTATTTTTT	553	6102	1688213	115456508	6.19789	6.90315e-225
1333280	1333391	+	CDIF630_01296	CDIF630_01296	minC	CDS	-	1333302	1333985	+	ATATATCACTCTGGAGGTTGTTATGTCTTTAAGAGAAATTTGTAGTCAAGAACTAGTAGAGTTCAAGGGTAATAAAAGAGGGATAATAGTAAATATAAAAAGAGAAGCTCCATTTGAGGAAATACAGGAAAAAATAATAAACAAATTGGAAGCATATGTTGG	1307694	1307573	+	CDIF630nc_037	CDIF630_01269.CDIF630_01270.IGR	CDIF630_01269.CDIF630_01270.IGR	sRNA	CDIF630nc_037	1307549	1307694	+	TCATATATAAAATGTATTATATAAATATAGAAAGAACTAGCTTAAAACATAATATAATTACCCTAAATTTATAATGACAACTCTCCCTCACATCCTCAAATTATAGTTGTCATTATAGAATAACTTGGCTGTTTCAAAAATGTGAAATCATTTTAGAAACAGCTTATTTTTT	553	6102	1688213	115456508	6.19789	6.90315e-225
2301503	2301578	-	CDIF630_02224	CDIF630_02224	CDIF630_02224	CDS	-	2301456	2301587	-	TTTTTTAAATTTGGAAAGTTACACGTTACTAAAGGGAATGGAGATAAATTATTAGATATACTACTGACAGCTTCCAAGAAGCTAAAGAGGTCCCTAGCGCCTACGGGGAATTTGTATCGATAAGGG	1745599	1745527	-	five_prime_utr_597	CDIF630_01686.CDIF630_01685.IGR	CDIF630_01686.feoA3.IGR	sRNA	CDIF630nc_159	1745441	1745730	-	AAAAAAAAGATAGGCAAGATGCCTATCATACAAAGTTGGGTATAATTCTTACTTTTGGGGAAAGTAGAATATAGAATAAAAATTAACACTTTGAATCCATATAATTATTGAATTTTGATAATA	550	11810	3730414	113408602	1.4158	1.41231e-07
2710037	2710400	-	rs_54	CDIF630_02597	grdX	Riboswitch	-	2710285	2710389	-	GATGAAGAGTATGGGAGACTGCTTTATAAAAAGCGACCGAAGGGACAAGTTTAATCTTACTTACCCAAAAGATTAGATGAAATTCTCAGGTAAAGGTGACTGTACTTGGACGGGGCTCTGAAAATGATTTTAACAGGGAAGACAAATTGGGAGATTTGTTTTTCCTGTTTTTTATTTATCAAGTAATAAATAAAAGTTTGAAAGAGAGTAAAAAAATGATAATAATTACGAATAATCCAAAAGTAAAAGAAGAAGTTCAAGGCAGAGAAGTTTTGTTTAAAGACACAACTTATATTGGAATCTTAGAAGCAAGTAGAGATTTGATACATGAAGGTTATGAACTTTTATCTCATCCACTCTATGGGAGTGTAAAGCCAAATGAAACACCTTACAGGACTG…	1317060	1317017	-	NA	CDIF630_01280.CDIF630_01279.IGR	CDIF630_01280.copZ.IGR	sRNA	CDIF630nc_155	NA	NA	-	TAAAAAAAGACCTCTATTGGGGGAGTAATAGAGGTCTAAAAATGGGGGAGATTGAGTATGTTTGATTTTACATTACTATTATCTCCCCTTTTAA	546	23630	216701	116910499	12.4658	0
1660710	1661034	+	CDIF630_01608	CDIF630_01609	pabA	CDS	-	1660028	1660747	+	GTTTTAAATTTGTAACAGTTTCTGAGTTGATAAAATAATTTTTAGGGGGGAGATTTACAGTATGATTCTTATGATAGACAATTATGATTCTTTTGTATACAACCTAGTCCAATATATAGAAGAATTAGGGGAAACAGTTGTAGTAAAAAGAAATAATGAAATCAAAATAAGTGACATTGAAGAACTAAATCCAGAGGTAATTGTGTTATCTCCAGGACCGTGTTCTCCAAAAGAAGCTGGTATTTGCATAGATATTGTTGAGCATTTTAAGGGGAAAAAACCTATACTAGGAATTTGTTTAGGTCACCAAACTATTGGACATGTTTTTGGAGGAGATATTATAAAAGCACAACAGCCTGTGCATGGAAAAGTATA	1317062	1317016	-	NA	CDIF630_01280.CDIF630_01279.IGR	CDIF630_01280.copZ.IGR	sRNA	CDIF630nc_155	NA	NA	-	CTAAAAAAAGACCTCTATTGGGGGAGTAATAGAGGTCTAAAAATGGGGGAGATTGAGTATGTTTGATTTTACATTACTATTATCTCCCCTTTTAAAT	541	9331	216706	116924798	31.2827	0
1660710	1661034	+	CDIF630_01609	CDIF630_01609	pabA	CDS	-	1660771	1661355	+	GTTTTAAATTTGTAACAGTTTCTGAGTTGATAAAATAATTTTTAGGGGGGAGATTTACAGTATGATTCTTATGATAGACAATTATGATTCTTTTGTATACAACCTAGTCCAATATATAGAAGAATTAGGGGAAACAGTTGTAGTAAAAAGAAATAATGAAATCAAAATAAGTGACATTGAAGAACTAAATCCAGAGGTAATTGTGTTATCTCCAGGACCGTGTTCTCCAAAAGAAGCTGGTATTTGCATAGATATTGTTGAGCATTTTAAGGGGAAAAAACCTATACTAGGAATTTGTTTAGGTCACCAAACTATTGGACATGTTTTTGGAGGAGATATTATAAAAGCACAACAGCCTGTGCATGGAAAAGTATA	1317062	1317016	-	NA	CDIF630_01280.CDIF630_01279.IGR	CDIF630_01280.copZ.IGR	sRNA	CDIF630nc_155	NA	NA	-	CTAAAAAAAGACCTCTATTGGGGGAGTAATAGAGGTCTAAAAATGGGGGAGATTGAGTATGTTTGATTTTACATTACTATTATCTCCCCTTTTAAAT	541	9331	216706	116924798	31.2827	0
1745602	1745629	-	five_prime_utr_597	CDIF630_01686.CDIF630_01685.IGR	CDIF630_01686.feoA3.IGR	sRNA	CDIF630nc_159	1745441	1745730	-	TATATGGATTCAAAGTGTTAATTTTTATTCTATATTCTACTTTCCCCAAAAGTAAGAATTATACCCAACTTTGTATGA	3295977	3295901	-	CDIF630_03100	CDIF630_03100	CDIF630_03100	CDS	-	3293316	3296090	-	GAATTAATATCATAGGTTCTGTCAAACTTTCTCCCAACTCGTCCCAAAATGTTCTACCTTCTTTTATAGTAAATTCATTTAATCCATATCTAAGCTTCCTTTCTTCTACCTCATTATCATCAAGTCC	535	2092326	9311	115049204	3.15945	6.11674e-101
2708601	2708698	-	CDIF630_02595	CDIF630_02595	trxA2	CDS	-	2708356	2708673	-	AAAAATTTCAAGGGGGAATAAGAAAATGTTAGATTTAGATAAGGCTACATTTGAAGAAGAAGTTTTAAATGCAGAAGGTTTTGTATTTGTTGATTTTTGGAGTGAAGGTTGTGAGCCTTGTAAAGCTTTAATGCCAGATGTTCATAAA	2212649	2212614	-	CDIF630nc_071	CDIF630_02134.CDIF630_02133.IGR	CDIF630_02134.CDIF630_02133.IGR	sRNA	CDIF630nc_071	2212616	2212687	-	TATAAAAAAAAAGAAGGCAGTTGGTGTGAGCTTTAAGCCTTCTTTAAGGAAAAAGTTTATTTATTTTTGTTGATACTTAACATATT	535	16225	438319	116696297	8.77881	2.1777e-291
1066276	1066394	-	CDIF630nc_029	CDIF630_01019.CDIF630_01018.IGR	dinB.CDIF630_01018.IGR	sRNA	CDIF630nc_029	1066247	1066410	-	AAAATTCCTTATGGATAACAGTATATATATTTAATTTATGGGATGTTTTAAAAACAAAAGACTGTCTTATACAAGACAGCCTACTGATTTTATTATAATTGTAATGGACTGCTCAAACTATTACTTTAAAACAGCCCATATTTTTTTATATAATTTTAACTATAGTAAA	1766222	1765934	+	five_prime_utr_609	CDIF630_01703.CDIF630_01704.IGR	sseA1.nfnA.IGR	5UTR	-	1766061	1766313	+	ATATGAAAGCTGGTATTGCAATAGATTAAAGCCTTATACACGTTTAGTTTTTAAAGAAATTAGTGTTATTATGAAAACCTAAGTTAATTTATTAAATAAATAATTGAATAAAAAAATTTTATTATGTATTTATAAAATTTTTGTTACAAATTTGGCATAATATAGTATACTTTAAGTGTGTATTAGGTTAAATCTATAACAAATTAGACGTATGATATAGACTTAGTGTTTATTGGCATTTACAAGAAATTTGTTAATATCAACTATTTGTAGTTTGGGCAGTTATAATTATTATAGGGGGGATGTCCAATACAAAACAATCAACCAAGAACTAATATT	528	636758	7372	116506718	13.1046	0
1900504	1900584	-	three_prime_utr_621	CDIF630_01829	CDIF630_01829	3UTR	-	1900462	1900512	-	ATACTTCAAAGGTCATAGAGAAATGGATACTGAATTTCATTGGGGATTAAAATGGGTTGCAGGAAGAAAATAAATACATTATTTAGGAGACTATGAGTAAATTTTCTCATAGTCTCTTTTTTATAGAAAAA	1745599	1745527	-	five_prime_utr_597	CDIF630_01686.CDIF630_01685.IGR	CDIF630_01686.feoA3.IGR	sRNA	CDIF630nc_159	1745441	1745730	-	AAAAAAAAGATAGGCAAGATGCCTATCATACAAAGTTGGGTATAATTCTTACTTTTGGGGAAAGTAGAATATAGAATAAAAATTAACACTTTGAATCCATATAATTATTGAATTTTGATAATA	514	10840	3730450	113409572	1.44153	6.32664e-08
1900504	1900584	-	CDIF630_01829	CDIF630_01829	CDIF630_01829	CDS	-	1900512	1901111	-	ATACTTCAAAGGTCATAGAGAAATGGATACTGAATTTCATTGGGGATTAAAATGGGTTGCAGGAAGAAAATAAATACATTATTTAGGAGACTATGAGTAAATTTTCTCATAGTCTCTTTTTTATAGAAAAA	1745599	1745527	-	five_prime_utr_597	CDIF630_01686.CDIF630_01685.IGR	CDIF630_01686.feoA3.IGR	sRNA	CDIF630nc_159	1745441	1745730	-	AAAAAAAAGATAGGCAAGATGCCTATCATACAAAGTTGGGTATAATTCTTACTTTTGGGGAAAGTAGAATATAGAATAAAAATTAACACTTTGAATCCATATAATTATTGAATTTTGATAATA	514	10840	3730450	113409572	1.44153	6.32664e-08
205901	205943	+	CDIF630_00270	CDIF630_00270	rimI	CDS	-	205540	206016	+	TAGCACAAAATTTATATAGAAAATATGGATTTAAAATGGGTGGAATAAGAAAAGAATACTACAGTGATAATAAAGAAGATGCAATTATAATGT	1745586	1745527	-	five_prime_utr_597	CDIF630_01686.CDIF630_01685.IGR	CDIF630_01686.feoA3.IGR	sRNA	CDIF630nc_159	1745441	1745730	-	AAAAAAAAGATAGGCAAGATGCCTATCATACAAAGTTGGGTATAATTCTTACTTTTGGGGAAAGTAGAATATAGAATAAAAATTAACACTTTGAATCCATATAATTATTG	513	3578	3730451	113416834	4.35906	5.78465e-143
181106	181200	+	five_prime_utr_118	CDIF630_00248	CDIF630_00248	5UTR	-	181144	181191	+	ATATTGAAATATCACAATAATGAGTCTAATATAATCTTAATAAACTTACACTTTAAAAATAATTTTAATTGGGGGGGAGTAGTGTATGTCAGGCAAAGTAAATATTAAAACGGTTATAAGTTTTGCTGGAGCTTATGTTGCTACT	1745652	1745526	-	five_prime_utr_597	CDIF630_01686.CDIF630_01685.IGR	CDIF630_01686.feoA3.IGR	sRNA	CDIF630nc_159	1745441	1745730	-	CAAAAAAAAGATAGGCAAGATGCCTATCATACAAAGTTGGGTATAATTCTTACTTTTGGGGAAAGTAGAATATAGAATAAAAATTAACACTTTGAATCCATATAATTATTGAATTTTGATAATAAAAAAGTCAGAAAGCAAAAGCCTTCTGACTCTATGTAAGGTATTTTCAAATAC	503	3463	3791154	113356256	4.343	2.23207e-139
181106	181200	+	CDIF630_00248	CDIF630_00248	CDIF630_00248	CDS	-	181191	182288	+	ATATTGAAATATCACAATAATGAGTCTAATATAATCTTAATAAACTTACACTTTAAAAATAATTTTAATTGGGGGGGAGTAGTGTATGTCAGGCAAAGTAAATATTAAAACGGTTATAAGTTTTGCTGGAGCTTATGTTGCTACT	1745652	1745526	-	five_prime_utr_597	CDIF630_01686.CDIF630_01685.IGR	CDIF630_01686.feoA3.IGR	sRNA	CDIF630nc_159	1745441	1745730	-	CAAAAAAAAGATAGGCAAGATGCCTATCATACAAAGTTGGGTATAATTCTTACTTTTGGGGAAAGTAGAATATAGAATAAAAATTAACACTTTGAATCCATATAATTATTGAATTTTGATAATAAAAAAGTCAGAAAGCAAAAGCCTTCTGACTCTATGTAAGGTATTTTCAAATAC	503	3463	3791154	113356256	4.343	2.23207e-139
3589318	3589400	-	five_prime_utr_1234	CDIF630_03382.CDIF630_03381.IGR	CDIF630_03382.bglG1.IGR	5UTR	-	3589211	3589409	-	TTAAAATAAAATACAAACGGATAGTGATTGTTTAAATACAAGCTAAACCTATTTATTACTCAGGACTCATGGGAGTCTATTTAATGTGTAATAAATAGGTTTTTTTTTATGTAATAAATTACATTTTAAATAT	1064014	1064007	+	CDIF630nc_028	CDIF630_01016.CDIF630_01017.IGR	CDIF630_01016.CDIF630_01017.IGR	sRNA	CDIF630nc_028	1063951	1064016	+	CCAATCACAATCTAGTGTTTGAAGGTAGTCGGAAATCCCCCGCTACCTTCTTTTTTTT	498	18382	1837678	115294818	1.69972	1.81937e-20
713422	713691	+	CDIF630_00719	CDIF630_00719	CDIF630_00719	CDS	-	713464	714366	+	GGAACCCTGTGACTTTAGTCATGGGAGGTTCAGATTGGAAATGTGTTGCCACAAGATTATTATGGATTAATAGTGATTTTAGGTGTTATTCTTGGAGTTATGGGGGCATTTTACAACTGGTTTACTCTATATGTGCAGTCTTTATACAAGAAGATTCCTAAAATTGGTACCTTTGGAAAACTGTTGATTCCATTTATAATGGCTGGTATTCTTGGGATTGTTATGCCTGATGTTCTGGGGAGTGGACACAATTTAGTTGAAGAACTTACAAGTCATGAATATATTTTTGGAATGGTTGTTTTGATTTTTGTTATACGTTT	1317061	1317017	-	NA	CDIF630_01280.CDIF630_01279.IGR	CDIF630_01280.copZ.IGR	sRNA	CDIF630nc_155	NA	NA	-	TAAAAAAAGACCTCTATTGGGGGAGTAATAGAGGTCTAAAAATGGGGGAGATTGAGTATGTTTGATTTTACATTACTATTATCTCCCCTTTTAAA	483	19684	216764	116914445	13.2347	0
591931	592000	-	NA	CDIF630_00626.CDIF630_00625.IGR	cwpV.CDIF630_00625.IGR	AS	-	NA	NA	NA	AAATTTATATTTTAAGGTAAGTTTGATTTTTATGTTAATGAATTGTTATAAAAAATAGGGTTTTGTATAAAAAAAGTAGCCTTTAGAATTAAAAGTGCTACTCTTTTTACAAATAAATTT	2981284	2981205	-	CDIF630nc_083	CDIF630_02845.CDIF630_02844.IGR	ltaE.dapF.IGR	sRNA	CDIF630nc_083	2981204	2981334	-	AAAAAAATTCCCATAAACTTATAATTTATGGGAAAAGTTTTGTAATGACAACTATAATTTGAGGATGTGAGGGAGAGTTGCCATTACAATTAGGGTAATTATATTATGTTTTTAAGCTAGTTCTTTCTAT	477	9229	1475906	115665764	4.05051	2.67607e-126
2212638	2212687	-	CDIF630nc_071	CDIF630_02134.CDIF630_02133.IGR	CDIF630_02134.CDIF630_02133.IGR	sRNA	CDIF630nc_071	2212616	2212687	-	ATCAACAAAAATAAATAAACTTTTTCCTTAAAGAAGGCTTAAAGCTCACACCAACTGCCTTCTTTTTTTTTATAAAAATTTAATTATTTATTTTGATTAA	646679	646514	+	CDIF630_00668	CDIF630_00669	CDIF630_00669	CDS	-	646035	646571	+	AGTTTAGACAGTAGATATAAAGAAGTGGGATTAGTAGATGAAGAAAATATTAAAGGAAAAGTTATTTTAAGAGTATTTCCTTTTACAGATATAGGTATTTTTGAGTAGGTGATTTGTATGGCAGTTGGTATAGCGTCCTTATTGTTTAATATTGAGGAGGCTTTAAACATTTGTGAGAGTATAAAGCAAATAACTCATTTAGAGATTGGAATTGAC	469	407771	49870	116693266	2.69131	1.14908e-68
2212638	2212687	-	CDIF630nc_071	CDIF630_02134.CDIF630_02133.IGR	CDIF630_02134.CDIF630_02133.IGR	sRNA	CDIF630nc_071	2212616	2212687	-	ATCAACAAAAATAAATAAACTTTTTCCTTAAAGAAGGCTTAAAGCTCACACCAACTGCCTTCTTTTTTTTTATAAAAATTTAATTATTTATTTTGATTAA	646679	646514	+	CDIF630_00669	CDIF630_00669	CDIF630_00669	CDS	-	646581	647336	+	AGTTTAGACAGTAGATATAAAGAAGTGGGATTAGTAGATGAAGAAAATATTAAAGGAAAAGTTATTTTAAGAGTATTTCCTTTTACAGATATAGGTATTTTTGAGTAGGTGATTTGTATGGCAGTTGGTATAGCGTCCTTATTGTTTAATATTGAGGAGGCTTTAAACATTTGTGAGAGTATAAAGCAAATAACTCATTTAGAGATTGGAATTGAC	469	407771	49870	116693266	2.69131	1.14908e-68
3044046	3044498	-	CDIF630_02905	CDIF630_02905	murG	CDS	-	3042957	3044183	-	AGGAGAAGAGTTAGGATTGATTGGTTGTATAATAGTTATTATGCTATTTGTAGTTTTAGTCTACAGATGTGTAAGAATAGCTTTGAAGACTTCTAATGTATTTGCTTGTATGGTTGTTATAGGTATAGGTGCACAAATTGGAATACAAGCAGCTTTAAATATAGCAGTTGCGACATCATCAATGCCAGCTACAGGTGTAGCACTACCATTTATAAGTTATGGAGGAACTTCACTCACCATCTTTATGGGAGCTGTAGGAATAGTGTTAAACATCTCAAAGCATGTCAAAATTAATTAACAGGAGATGATGATTTGATGAAAGTTTTATTATCAGGCGGTGGAACTGGAGGGCACGTGTATCCAGCTATAGCTATTGCAAACAAAATAAGAGATGAGCAT…	1317061	1317017	-	NA	CDIF630_01280.CDIF630_01279.IGR	CDIF630_01280.copZ.IGR	sRNA	CDIF630nc_155	NA	NA	-	TAAAAAAAGACCTCTATTGGGGGAGTAATAGAGGTCTAAAAATGGGGGAGATTGAGTATGTTTGATTTTACATTACTATTATCTCCCCTTTTAAA	468	17713	216779	116916416	14.2499	0
3044046	3044498	-	CDIF630_02906	CDIF630_02905	murG	CDS	-	3044201	3045331	-	AGGAGAAGAGTTAGGATTGATTGGTTGTATAATAGTTATTATGCTATTTGTAGTTTTAGTCTACAGATGTGTAAGAATAGCTTTGAAGACTTCTAATGTATTTGCTTGTATGGTTGTTATAGGTATAGGTGCACAAATTGGAATACAAGCAGCTTTAAATATAGCAGTTGCGACATCATCAATGCCAGCTACAGGTGTAGCACTACCATTTATAAGTTATGGAGGAACTTCACTCACCATCTTTATGGGAGCTGTAGGAATAGTGTTAAACATCTCAAAGCATGTCAAAATTAATTAACAGGAGATGATGATTTGATGAAAGTTTTATTATCAGGCGGTGGAACTGGAGGGCACGTGTATCCAGCTATAGCTATTGCAAACAAAATAAGAGATGAGCAT…	1317061	1317017	-	NA	CDIF630_01280.CDIF630_01279.IGR	CDIF630_01280.copZ.IGR	sRNA	CDIF630nc_155	NA	NA	-	TAAAAAAAGACCTCTATTGGGGGAGTAATAGAGGTCTAAAAATGGGGGAGATTGAGTATGTTTGATTTTACATTACTATTATCTCCCCTTTTAAA	468	17713	216779	116916416	14.2499	0
1745603	1745629	-	five_prime_utr_597	CDIF630_01686.CDIF630_01685.IGR	CDIF630_01686.feoA3.IGR	sRNA	CDIF630nc_159	1745441	1745730	-	TATATGGATTCAAAGTGTTAATTTTTATTCTATATTCTACTTTCCCCAAAAGTAAGAATTATACCCAACTTTGTATG	1306884	1306726	+	three_prime_utr_374	CDIF630_01268.CDIF630_01269.IGR	CDIF630_01268.CDIF630_01269.IGR	3UTR	-	1306745	1306856	+	CAATTCTGTTGAAGAAATTTTCTTAGAAATGCAAAATAAAATTGACAAACTAGAAATTGTGTATCAATAGGGGGAAAGTTTAAGATTTATAGAAGATTTATAGATTGTTTATTTAAGTTTGTGTCAATAATTATAATGAGGTGAGATTACTTGTTAAAATTATTGGACAAATTTTTTTATGATGTTTTACTTAAATTTTGGCTGTTTAT	467	2092394	3283	115055232	7.82184	1.84593e-225
1745603	1745629	-	five_prime_utr_597	CDIF630_01686.CDIF630_01685.IGR	CDIF630_01686.feoA3.IGR	sRNA	CDIF630nc_159	1745441	1745730	-	TATATGGATTCAAAGTGTTAATTTTTATTCTATATTCTACTTTCCCCAAAAGTAAGAATTATACCCAACTTTGTATG	1306884	1306726	+	CDIF630_01268	CDIF630_01268.CDIF630_01269.IGR	CDIF630_01268.CDIF630_01269.IGR	CDS	-	1305765	1306745	+	CAATTCTGTTGAAGAAATTTTCTTAGAAATGCAAAATAAAATTGACAAACTAGAAATTGTGTATCAATAGGGGGAAAGTTTAAGATTTATAGAAGATTTATAGATTGTTTATTTAAGTTTGTGTCAATAATTATAATGAGGTGAGATTACTTGTTAAAATTATTGGACAAATTTTTTTATGATGTTTTACTTAAATTTTGGCTGTTTAT	467	2092394	3283	115055232	7.82184	1.84593e-225
3360314	3360354	+	five_prime_utr_1189	CDIF630_03155.EST5UTR.72	CDIF630_03155.EST5UTR	5UTR	-	3360316	3360426	+	ATATATTATGGTGAAATTTATAGATATATATTAATTATGGGGAGATTGTGGGAGGTTCTTTTCACAAGACATTTAAGCTATGAAAATAAAT	1064014	1064007	+	CDIF630nc_028	CDIF630_01016.CDIF630_01017.IGR	CDIF630_01016.CDIF630_01017.IGR	sRNA	CDIF630nc_028	1063951	1064016	+	CCAATCACAATCTAGTGTTTGAAGGTAGTCGGAAATCCCCCGCTACCTTCTTTTTTTT	464	6263	1837712	115306937	4.64851	1.56833e-142
4207601	4207697	-	CDIF630_03939	CDIF630_03939	nhaP2	CDS	-	4206455	4207873	-	ATGTTCTATTGGACTAATATTTATAATGTTTTTTGGAGGGTTTGGAACAAACTGGAATATGGCTAAACCTGTTGCTATACCTTCTATATTAATGTCTTCACTGGGTGTAATAATTACGGCTGGGGTTACAGGTATGTTTTGCCACAT	1745652	1745527	-	five_prime_utr_597	CDIF630_01686.CDIF630_01685.IGR	CDIF630_01686.feoA3.IGR	sRNA	CDIF630nc_159	1745441	1745730	-	AAAAAAAAGATAGGCAAGATGCCTATCATACAAAGTTGGGTATAATTCTTACTTTTGGGGAAAGTAGAATATAGAATAAAAATTAACACTTTGAATCCATATAATTATTGAATTTTGATAATAAAAAAGTCAGAAAGCAAAAGCCTTCTGACTCTATGTAAGGTATTTTCAAATAC	462	1428	3791195	113358291	9.67366	8.65989e-248
1397820	1397898	+	CDIF630_01363	CDIF630_01363	spo0A	CDS	-	1397236	1398045	+	AAAAGAGTTATATCCAAGTATAGCTAAAAAATTCAATACAACACCAAGTAGAGTTGAAAGAGCAATAAGACATGCAATAGAGGTTGCATGGAGTAGAGGAAAAGTTGACACAATAAATCAATTATTTGG	1745599	1745527	-	five_prime_utr_597	CDIF630_01686.CDIF630_01685.IGR	CDIF630_01686.feoA3.IGR	sRNA	CDIF630nc_159	1745441	1745730	-	AAAAAAAAGATAGGCAAGATGCCTATCATACAAAGTTGGGTATAATTCTTACTTTTGGGGAAAGTAGAATATAGAATAAAAATTAACACTTTGAATCCATATAATTATTGAATTTTGATAATA	459	3174	3730505	113417238	4.3966	1.23788e-128
4260145	4260283	-	five_prime_utr_1446	CDIF630_03993	CDIF630_03993	5UTR	-	4260251	4260283	-	GAAGAAAACATTTTCATGGGGGTGCTTTAATTATGGCAGTTAAATATGCAAAAAGAATGCAAGGATTACAAGGATCAGAAATACGTGAGCTTTTAAAACTTACTCAACAACCACAAATAATATCTTTTGCTGGTGGAATGCCGGCTCCAGAGTTATTTCCAGTTGAGGAAATGAAAAAAGTATCAGTTG	2644407	2644395	-	NA	CDIF630_02528.AS	CDIF630_02528.AS	sRNA	CDIF630nc_164	NA	NA	-	TGAAAAAAGCACTCCCCCAGCAAGAGAATGCTTAGTTATAGCTATAGAAGTGTATTGGTGGTA	458	5941	652215	116492762	13.7694	0
4260145	4260283	-	CDIF630_03993	CDIF630_03993	CDIF630_03993	CDS	-	4259055	4260251	-	GAAGAAAACATTTTCATGGGGGTGCTTTAATTATGGCAGTTAAATATGCAAAAAGAATGCAAGGATTACAAGGATCAGAAATACGTGAGCTTTTAAAACTTACTCAACAACCACAAATAATATCTTTTGCTGGTGGAATGCCGGCTCCAGAGTTATTTCCAGTTGAGGAAATGAAAAAAGTATCAGTTG	2644407	2644395	-	NA	CDIF630_02528.AS	CDIF630_02528.AS	sRNA	CDIF630nc_164	NA	NA	-	TGAAAAAAGCACTCCCCCAGCAAGAGAATGCTTAGTTATAGCTATAGAAGTGTATTGGTGGTA	458	5941	652215	116492762	13.7694	0
2357347	2357394	-	five_prime_utr_831	CDIF630_02280.EST5UTR.21	CDIF630_02280.EST5UTR	5UTR	-	2357326	2357382	-	TTAGAATATCTTATGATATTAAATTGTAAGTGTATAATATTATTTAGTTACTAGATTGGGGGGAAATGATGAATAAAGTCTATATTGTAACAACATAT	1064014	1064005	+	CDIF630nc_028	CDIF630_01016.CDIF630_01017.IGR	CDIF630_01016.CDIF630_01017.IGR	sRNA	CDIF630nc_028	1063951	1064016	+	AACCAATCACAATCTAGTGTTTGAAGGTAGTCGGAAATCCCCCGCTACCTTCTTTTTTTT	453	1518	1837723	115311682	18.7249	0
145729	146175	+	CDIF630_00205	CDIF630_00205	nrdG	CDS	-	145688	146227	+	AGTTGATGGACCAGGATTAAGAATGGTAATATGGACTCAAGGATGTATTCATAATTGTAAAGAGTGCCATAATCCTCAGACACATGATTTATGTGGAGGATTTTATATGGATACAGAAGAAATTATAAATAAAGTCAAATCATTGAAATTACAAAAAGGCATTACGCTATCAGGAGGAGAACCATTTTTACAACCAGAACCATTAGAAGAAATAGCAAGAGAAGCTAAAATAAATGGGTTAGATGTATGGTCATATACTGGATTTACGTTTGAACAACTGTTAGATAAAAAAAATAGAGCGTATTTTAAAAATTTAAATTTACTAAAGCAAATTGATATTTTAGTGGATGGAAAATTTATAGCTGAAAAAAAAGATATAAGCTTAAAGTTTAGAGGGTC…	2644407	2644396	-	NA	CDIF630_02528.AS	CDIF630_02528.AS	sRNA	CDIF630nc_164	NA	NA	-	GAAAAAAGCACTCCCCCAGCAAGAGAATGCTTAGTTATAGCTATAGAAGTGTATTGGTGGTA	444	2829	652229	116495874	28.0324	0
1380145	1380297	+	CDIF630_01342	CDIF630_01342	spoIIIAB	CDS	-	1379873	1380394	+	AATATCAGAAAATATTGATGTCTTAAGTAAAGAAACTTATCTAGGCAATAAAGAAATTGAGGAACTGAAAAATCTAATACTTACTTTAGGGAAAAGCGATATAGAGTCACAACAAAGAATGATAGATTTATCTATAGAAAATTTGAAAAAACAAACCTATGAGACAAAGGAAGATATAAACAAAAAAGGCGTATTGTATAAAA	1745583	1745527	-	five_prime_utr_597	CDIF630_01686.CDIF630_01685.IGR	CDIF630_01686.feoA3.IGR	sRNA	CDIF630nc_159	1745441	1745730	-	AAAAAAAAGATAGGCAAGATGCCTATCATACAAAGTTGGGTATAATTCTTACTTTTGGGGAAAGTAGAATATAGAATAAAAATTAACACTTTGAATCCATATAATTA	444	1583	3730520	113418829	8.52742	1.22091e-219
1063272	1063311	+	CDIF630_01015	CDIF630_01015	CDIF630_01015	CDS	-	1062676	1063590	+	CACTAATATAAGCTATGGAGCATATAAGTTTTTATTTGCAGGAGATGCAGAGGAAGAAAGATTGTCAGAGTTTATAAATGGAAATACTTT	2644401	2644396	-	NA	CDIF630_02528.AS	CDIF630_02528.AS	sRNA	CDIF630nc_164	NA	NA	-	GAAAAAAGCACTCCCCCAGCAAGAGAATGCTTAGTTATAGCTATAGAAGTGTATTG	437	920	652236	116497783	84.8411	0
1863501	1863964	+	five_prime_utr_650	CDIF630_01800	fprAnorR	5UTR	-	1863542	1863569	+	AAATTTTGTTTAAAATATAACAAGCAGGGTATAAAGAGACTAAATAACTATTTTAGGAGGAGTACGGTATGTCATTGAAATCACTAAAAATAAAAGAAAATTTATATTGGGTAGGTTCGCTTGACCCTGATTTAAGAGTATTTGACATAATTATGTATACACCTTATGGAACTACTTATAATTCATATGTATTAAAAGGAACAGAAAAAACAGTTTTATTTGAGACAGTTAAAGATAAGCATTTTGACAATTATATTGAAAGATTAAATGATTTAAATATAGATTTTGAAAAAATAGACTATATTGTTGTAAGTCATACTGAACCAGACCATGCAGGAAGCGTTGAAAAGCTTTTGGATTTAGCTAAAAATGCAAAAGTAGTAGCTTCAGAAACAGCAA…	1317062	1317017	-	NA	CDIF630_01280.CDIF630_01279.IGR	CDIF630_01280.copZ.IGR	sRNA	CDIF630nc_155	NA	NA	-	TAAAAAAAGACCTCTATTGGGGGAGTAATAGAGGTCTAAAAATGGGGGAGATTGAGTATGTTTGATTTTACATTACTATTATCTCCCCTTTTAAAT	433	7791	216814	116926338	29.9723	0
1863501	1863964	+	CDIF630_01800	CDIF630_01800	fprAnorR	CDS	-	1863569	1866100	+	AAATTTTGTTTAAAATATAACAAGCAGGGTATAAAGAGACTAAATAACTATTTTAGGAGGAGTACGGTATGTCATTGAAATCACTAAAAATAAAAGAAAATTTATATTGGGTAGGTTCGCTTGACCCTGATTTAAGAGTATTTGACATAATTATGTATACACCTTATGGAACTACTTATAATTCATATGTATTAAAAGGAACAGAAAAAACAGTTTTATTTGAGACAGTTAAAGATAAGCATTTTGACAATTATATTGAAAGATTAAATGATTTAAATATAGATTTTGAAAAAATAGACTATATTGTTGTAAGTCATACTGAACCAGACCATGCAGGAAGCGTTGAAAAGCTTTTGGATTTAGCTAAAAATGCAAAAGTAGTAGCTTCAGAAACAGCAA…	1317062	1317017	-	NA	CDIF630_01280.CDIF630_01279.IGR	CDIF630_01280.copZ.IGR	sRNA	CDIF630nc_155	NA	NA	-	TAAAAAAAGACCTCTATTGGGGGAGTAATAGAGGTCTAAAAATGGGGGAGATTGAGTATGTTTGATTTTACATTACTATTATCTCCCCTTTTAAAT	433	7791	216814	116926338	29.9723	0
2212647	2212684	-	CDIF630nc_071	CDIF630_02134.CDIF630_02133.IGR	CDIF630_02134.CDIF630_02133.IGR	sRNA	CDIF630nc_071	2212616	2212687	-	AACAAAAATAAATAAACTTTTTCCTTAAAGAAGGCTTAAAGCTCACACCAACTGCCTTCTTTTTTTTTATAAAAATTTAATTATTTAT	2889056	2889015	-	NA	CDIF630_02764.AS	aspD.AS	AS	-	NA	NA	NA	GAAGTTGATGAAAAAGGTGCTCACACATGGCAATATACAAAAAAAGAATTAGAGAAACTTCGTGACAAATCTATTAAAGCTTTATTCGTTGT	433	407807	4768	116738368	25.9962	0
639904	640328	+	NA	CDIF630_00662.CDIF630_00663.IGR	CDIF630_00662.CDIF630_00663.IGR	IGR	-	NA	NA	NA	ATAGTTAAAGGGTTAGGGTAAAAGAGTAATCGTAAAATAAATATATGGATGATGGTGGCTAAGAATATCAGAAAAAATAGATAGTTAAAGGGTTAGAGTGAAAGAGTAATCGTAAAATAAATATATGGATGATGTGGATAAGAATAGTAAGAAAAAATAGATAGTTAAAGGGTTAGGGTGAAAGAGTAATCGTAAAATAAATATATAGATAATGGTAGATAAGAATATCAGAAAAAATAGATAATTAAAGGGTTAGGGTGAAAGAGTAATCGTAAAATAAATATATGGATGATGGTAGATAAGAATATCAGAAAAAAATAGATAATTAAAGGGTTAGGGTGAAAGAGTAATCGTAAAATAAATATATAGATAATGGTGGATAGAGTAGTAAGAAAATAA…	1037411	1037301	-	three_prime_utr_297	CDIF630_00996.CDIF630_00995.IGR	CDIF630_00996.CDIF630_00995.IGR	sRNA	CDIF630nc_152	1037231	1037481	-	ACTTTCATAATCAGTCGTCAATATAGACGACTTTTATGGAAAATGAATAACTTTATATGCAATATTCAAATTGCTACAATAAGCACAATTTTCAAAGGGTTAGGGTGGATAAGAGTACTTATTATATAAAGTTTTCATATTACCTACTTCATATTACCTAT	428	3699	851467	116295782	15.8036	0
3857117	3857548	-	CDIF630_03609	CDIF630_03609	rph	CDS	-	3856294	3857643	-	AATGGGAGAGACAAAGGTTATATGCACTGCATCAGTGGAAGAAAAAGTTCCTCCTTTTTTAAGAAATAGTGGTACTGGATGGATAAATGCTGAATATTCTATGCTACCAAGAGCAACACAACAAAGAAAGATAAGAGATGCATCTAGGGGAAAAATTGATGGAAGAACACAAGAAATACAGAGGTTAATAGGAAGAGCAATAAGGTCTGTTGTAGACTTGAATAAATTAGGAGAAAGAACTATTTGGGTAGATTGTGATGTGATTCAGGCAGATGGTGGAACTAGAACTGCATCTATAACAGGGGCATTTGTAGCAGTTGCAGAAGCAATATATAAATTATATAAAGCAAAGACAATAAAAGAGATGCCAATAACAAATTTTGTATCTGCAATTAGTGT…	2212624	2212616	-	CDIF630nc_071	CDIF630_02134.CDIF630_02133.IGR	CDIF630_02134.CDIF630_02133.IGR	sRNA	CDIF630nc_071	2212616	2212687	-	TAAAAAAAAAGAAGGCAGTTGGTGTGAGCTTTAAGCCTTCTTTAAGGAAAAAGTTTATT	427	3072	438427	116709450	37.0012	0
3034394	3034434	-	CDIF630_02896	CDIF630_02896	sigG	CDS	-	3034417	3035190	-	ATGAGAAAATATGTATAAGTAATCCATGGACTGTAAACATTATTTTAATTTAAATGACCTATATAGGTCATTTTTTTTTACTTCGATACAT	122311	121941	+	CDIF630_00167	CDIF630_00168.EST5UTR.21	rpoA.EST5UTR	CDS	-	121606	122229	+	TTAGAGAGAAGATTAGATAATGTAGTTTACAGAATGGGACTAGCATCTTCTAGAAAAGAAGCTAGACAATTAGTGACTCATGGTCATTTCACTTTAAATGGAAATAAAGTAGACATACCTTCATTAATAGTTAAGGTTGGAGATGTTATAGAAGTTAAAGAGAAATCAAGATCTTCTGCAAAATTCAAAAATTTAGTAGAAGTTAACTCAAGAATAGCTCCTAAGTGGTTAGAAGCTAATGTAGAAGGAATGACAGCAAAAGTAGTTGGTGTTCCAACAAGAGAAGATATAGATCTTGAGATAGCAGAGCACTTAATCATAGAACTTTACTCTAAATAATAAGCACACTTTTAAAAATTATTTTAAAATTTTGTTTACCCTCAGTGGATTACTGAATTT…	424	20663	2480	117127809	969.127	0
3034394	3034434	-	CDIF630_02896	CDIF630_02896	sigG	CDS	-	3034417	3035190	-	ATGAGAAAATATGTATAAGTAATCCATGGACTGTAAACATTATTTTAATTTAAATGACCTATATAGGTCATTTTTTTTTACTTCGATACAT	122311	121941	+	CDIF630_00168	CDIF630_00168.EST5UTR.21	rpoA.EST5UTR	CDS	-	122307	123254	+	TTAGAGAGAAGATTAGATAATGTAGTTTACAGAATGGGACTAGCATCTTCTAGAAAAGAAGCTAGACAATTAGTGACTCATGGTCATTTCACTTTAAATGGAAATAAAGTAGACATACCTTCATTAATAGTTAAGGTTGGAGATGTTATAGAAGTTAAAGAGAAATCAAGATCTTCTGCAAAATTCAAAAATTTAGTAGAAGTTAACTCAAGAATAGCTCCTAAGTGGTTAGAAGCTAATGTAGAAGGAATGACAGCAAAAGTAGTTGGTGTTCCAACAAGAGAAGATATAGATCTTGAGATAGCAGAGCACTTAATCATAGAACTTTACTCTAAATAATAAGCACACTTTTAAAAATTATTTTAAAATTTTGTTTACCCTCAGTGGATTACTGAATTT…	424	20663	2480	117127809	969.127	0
3034394	3034434	-	three_prime_utr_1131	CDIF630_02896	sigG	sRNA	CDIF630nc_168	3034356	3034417	-	ATGAGAAAATATGTATAAGTAATCCATGGACTGTAAACATTATTTTAATTTAAATGACCTATATAGGTCATTTTTTTTTACTTCGATACAT	122311	121941	+	CDIF630_00167	CDIF630_00168.EST5UTR.21	rpoA.EST5UTR	CDS	-	121606	122229	+	TTAGAGAGAAGATTAGATAATGTAGTTTACAGAATGGGACTAGCATCTTCTAGAAAAGAAGCTAGACAATTAGTGACTCATGGTCATTTCACTTTAAATGGAAATAAAGTAGACATACCTTCATTAATAGTTAAGGTTGGAGATGTTATAGAAGTTAAAGAGAAATCAAGATCTTCTGCAAAATTCAAAAATTTAGTAGAAGTTAACTCAAGAATAGCTCCTAAGTGGTTAGAAGCTAATGTAGAAGGAATGACAGCAAAAGTAGTTGGTGTTCCAACAAGAGAAGATATAGATCTTGAGATAGCAGAGCACTTAATCATAGAACTTTACTCTAAATAATAAGCACACTTTTAAAAATTATTTTAAAATTTTGTTTACCCTCAGTGGATTACTGAATTT…	424	20663	2480	117127809	969.127	0
3034394	3034434	-	three_prime_utr_1131	CDIF630_02896	sigG	sRNA	CDIF630nc_168	3034356	3034417	-	ATGAGAAAATATGTATAAGTAATCCATGGACTGTAAACATTATTTTAATTTAAATGACCTATATAGGTCATTTTTTTTTACTTCGATACAT	122311	121941	+	CDIF630_00168	CDIF630_00168.EST5UTR.21	rpoA.EST5UTR	CDS	-	122307	123254	+	TTAGAGAGAAGATTAGATAATGTAGTTTACAGAATGGGACTAGCATCTTCTAGAAAAGAAGCTAGACAATTAGTGACTCATGGTCATTTCACTTTAAATGGAAATAAAGTAGACATACCTTCATTAATAGTTAAGGTTGGAGATGTTATAGAAGTTAAAGAGAAATCAAGATCTTCTGCAAAATTCAAAAATTTAGTAGAAGTTAACTCAAGAATAGCTCCTAAGTGGTTAGAAGCTAATGTAGAAGGAATGACAGCAAAAGTAGTTGGTGTTCCAACAAGAGAAGATATAGATCTTGAGATAGCAGAGCACTTAATCATAGAACTTTACTCTAAATAATAAGCACACTTTTAAAAATTATTTTAAAATTTTGTTTACCCTCAGTGGATTACTGAATTT…	424	20663	2480	117127809	969.127	0
3788402	3788488	-	CDIF630_03545	CDIF630_03545	CDIF630_03545	CDS	-	3787783	3788547	-	ATTATTAGTGTTAATATTTGTTTTTGTTTATGGAATAAAATACATATGTTCTAAATCTGACAATTCAAAAATGCCTATATATAAAGTTGATACAAATGAGAAAAAAATAGCTTTGAGTTTTGATGTAGCATGGGGAA	1745579	1745527	-	five_prime_utr_597	CDIF630_01686.CDIF630_01685.IGR	CDIF630_01686.feoA3.IGR	sRNA	CDIF630nc_159	1745441	1745730	-	AAAAAAAAGATAGGCAAGATGCCTATCATACAAAGTTGGGTATAATTCTTACTTTTGGGGAAAGTAGAATATAGAATAAAAATTAACACTTTGAATCCATATA	424	2293	3730540	113418119	5.62176	2.02662e-151
1306984	1307086	+	CDIF630nc_036	CDIF630_01268.CDIF630_01269.IGR	CDIF630_01268.CDIF630_01269.IGR	sRNA	CDIF630nc_036	1307005	1307131	+	AGCATATGTATCATATGAGGTGTAGAAAGACTAGCTTAAAAACCATAATATAATACCCTATTGTAATGATAACCCTCCCTCACATCCTCAAATAGAGTTATCATTACAAGAATTAATCCATAAATTTAAAATTTATGGTTTTTTTTTATTTAA	2285098	2285042	-	CDIF630_02208	CDIF630_02208	CDIF630_02208	CDS	-	2284943	2285107	-	TCCAAACTTTTCTGCTACATCATTAAAGTCTAAAAATCTAACACTTTCTTTTGGTTTACCAAACATATAACACCTCTCATACATTTTTATATATTTATTATAACTTC	415	82417	63732	117004812	9.24437	7.6982e-235
1074266	1074299	-	three_prime_utr_311	CDIF630_01026.CDIF630_01025.IGR	CDIF630_01026.CDIF630_01025.IGR	sRNA	CDIF630nc_153	1074245	1074424	-	ATTTAAAAGTTATTTCTTTAAATCACCCTTATTGGCGTTTGGGTGATTTTTTATTTTCTCGTAAATGTAAGCTGACACAATTCC	2580498	2580447	+	CDIF630_02477	CDIF630_02477	CDIF630_02477	CDS	-	2580250	2581425	+	ATATCAATCTCAGCTAGAGAAGGAGGCCCTTTTGTCACACCAAGACGCCAATGGTATTTTTATATGTATGTAACACTATTTTGTGTATCTTCTGTCTTTATG	414	654712	53901	116442349	1.36604	0.00669791
3234421	3234453	+	CDIF630nc_090	CDIF630_03054.CDIF630_03055.IGR	cwp2.secA2.IGR	sRNA	CDIF630nc_090	3234421	3234502	+	GGAAGAAAGAAATTTCAAGCATCTCTTTTTTCCGTATTTCTCACACAGAAAAAGAAGCTGATTTTCAGCTTCTTTTTCATTTG	3747451	3747380	-	five_prime_utr_1273	CDIF630_03511.CDIF630_03510.IGR	CDIF630_03511.CDIF630_03510.IGR	5UTR	-	3747143	3747494	-	AAAATAAGAAAAAAGGTCAGAACCGTTAAAATACTAAAATTTAAACAAATTTCTGACACTTTATTTAATTAAATTTGAATATTTCTCACATTATTTATTACTGTTAAGTTTAATTATCATTT	411	4320	72219	117074426	154.23	0
3076359	3076383	-	five_prime_utr_1087	CDIF630_02929.EST5UTR.23	CDIF630_02929.EST5UTR	5UTR	-	3076334	3076383	-	AGAAGAAAAAATATAATCTAAATTATACTTTTGGGGAAGGGGGTTTAAAATGGATATAAAACAGTTGAAATATTT	1745598	1745527	-	five_prime_utr_597	CDIF630_01686.CDIF630_01685.IGR	CDIF630_01686.feoA3.IGR	sRNA	CDIF630nc_159	1745441	1745730	-	AAAAAAAAGATAGGCAAGATGCCTATCATACAAAGTTGGGTATAATTCTTACTTTTGGGGAAAGTAGAATATAGAATAAAAATTAACACTTTGAATCCATATAATTATTGAATTTTGATAAT	408	1264	3730556	113419148	9.81354	1.57089e-220
1610301	1610388	+	CDIF630_01564	CDIF630_01564	CDIF630_01564	CDS	-	1609996	1611924	+	ATTTATTTTCGTATTACCAGCAGTTATATTAATTGGAAGCCAAATTACATTCTTTGAAGGCTTAGCTGTTGGAGTTGGTGGAGTTTTATTTGGTATAGGAATTGCTGCTATAGTTCACAACTATCTAATAGTTGAAGA	2212661	2212617	-	CDIF630nc_071	CDIF630_02134.CDIF630_02133.IGR	CDIF630_02134.CDIF630_02133.IGR	sRNA	CDIF630nc_071	2212616	2212687	-	AAAAAAAAAGAAGGCAGTTGGTGTGAGCTTTAAGCCTTCTTTAAGGAAAAAGTTTATTTATTTTTGTTGATACTTAACATATTATAGTTTTTAGA	405	7848	438449	116704674	13.7362	2.02648e-289
4201783	4201816	-	CDIF630_03933	CDIF630_03933	CDIF630_03933	CDS	-	4201459	4201839	-	AACTCTCTATGTAAATAATCAAGAGGATGCAAAGTTATTTTGGACAGAAAAATTGAACTTTGTAGTAACTTATGAAAAGGAAAT	2644408	2644396	-	NA	CDIF630_02528.AS	CDIF630_02528.AS	sRNA	CDIF630nc_164	NA	NA	-	GAAAAAAGCACTCCCCCAGCAAGAGAATGCTTAGTTATAGCTATAGAAGTGTATTGGTGGTAC	405	4119	652268	116494584	17.5607	0
3360330	3360350	+	five_prime_utr_1189	CDIF630_03155.EST5UTR.76	CDIF630_03155.EST5UTR	5UTR	-	3360316	3360426	+	TTTATAGATATATATTAATTATGGGGAGATTGTGGGAGGTTCTTTTCACAAGACATTTAAGCTATGAAAAT	1317043	1317017	-	NA	CDIF630_01280.CDIF630_01279.IGR	CDIF630_01280.copZ.IGR	sRNA	CDIF630nc_155	NA	NA	-	TAAAAAAAGACCTCTATTGGGGGAGTAATAGAGGTCTAAAAATGGGGGAGATTGAGTATGTTTGATTTTACATTACT	401	6326	216846	116927803	34.1807	0
2707938	2708031	-	CDIF630_02594	CDIF630_02594	grdE	CDS	-	2706801	2708087	-	AGAAGTAAAAGATGGAGTATTATTCATCAATAAGCAAGAGATGCTACAAGAAATTGGTGGAGATGAGCATATTAAATCTATAGATATAGAATTAGCTCGTCCAGGTGAAAGCGTAAGAATAACACCTGTAAAAGATGTTATTGA	2644406	2644396	-	NA	CDIF630_02528.AS	CDIF630_02528.AS	sRNA	CDIF630nc_164	NA	NA	-	GAAAAAAGCACTCCCCCAGCAAGAGAATGCTTAGTTATAGCTATAGAAGTGTATTGGTGGT	400	3270	652273	116495433	21.847	0
3956460	3956543	-	three_prime_utr_1474	CDIF630_03701.EST3UTR.50	dnaE.EST3UTR	3UTR	-	3956449	3956535	-	AAAGCTTGATTTTTTATATAAAAATCTAAATATATTATAATAATATGAAAAATATTGTCCGTTTTGTGATATAATATCACAAAATGGACATTTAAGGACATTTAATTTTTTTAGTCTTGATGGGATTAAAAAGT	941073	941044	+	NA	CDIF630_00901.AS	spoIVB2.AS	AS	-	NA	NA	NA	TATTTGAGAAAAAATATAATAAAAATAAAAATGTTAAAACAATTGTAAATTTTGACTTAGCTAAGTTGGTTTTTTTACTT	399	791	6259940	110890246	8.93552	2.8713e-192
3956460	3956543	-	five_prime_utr_1347	CDIF630_03701.EST3UTR.50	dnaE.EST3UTR	5UTR	-	3956326	3956465	-	AAAGCTTGATTTTTTATATAAAAATCTAAATATATTATAATAATATGAAAAATATTGTCCGTTTTGTGATATAATATCACAAAATGGACATTTAAGGACATTTAATTTTTTTAGTCTTGATGGGATTAAAAAGT	941073	941044	+	NA	CDIF630_00901.AS	spoIVB2.AS	AS	-	NA	NA	NA	TATTTGAGAAAAAATATAATAAAAATAAAAATGTTAAAACAATTGTAAATTTTGACTTAGCTAAGTTGGTTTTTTTACTT	399	791	6259940	110890246	8.93552	2.8713e-192
3956460	3956543	-	CDIF630_03701	CDIF630_03701.EST3UTR.50	dnaE.EST3UTR	CDS	-	3956535	3960104	-	AAAGCTTGATTTTTTATATAAAAATCTAAATATATTATAATAATATGAAAAATATTGTCCGTTTTGTGATATAATATCACAAAATGGACATTTAAGGACATTTAATTTTTTTAGTCTTGATGGGATTAAAAAGT	941073	941044	+	NA	CDIF630_00901.AS	spoIVB2.AS	AS	-	NA	NA	NA	TATTTGAGAAAAAATATAATAAAAATAAAAATGTTAAAACAATTGTAAATTTTGACTTAGCTAAGTTGGTTTTTTTACTT	399	791	6259940	110890246	8.93552	2.8713e-192
94904	95013	+	three_prime_utr_26	CDIF630_00131	CDIF630_00131	3UTR	-	94984	95124	+	TTTATAACAGGGGATTTACTTGAAGTTGCAGGAGGATTTGGTTTACCTACTCCACAATTTGCAGATAATATATTAGGATAATTAAATTACTAATATGCAATGAAAGCTTATGCATTAGTTATAGTAGAAATGATATTTTTATAAAGGCCATAGATATAAT	2644400	2644396	-	NA	CDIF630_02528.AS	CDIF630_02528.AS	sRNA	CDIF630nc_164	NA	NA	-	GAAAAAAGCACTCCCCCAGCAAGAGAATGCTTAGTTATAGCTATAGAAGTGTATT	396	629	652037	116498314	112.484	0
94904	95013	+	CDIF630_00131	CDIF630_00131	CDIF630_00131	CDS	-	94196	94984	+	TTTATAACAGGGGATTTACTTGAAGTTGCAGGAGGATTTGGTTTACCTACTCCACAATTTGCAGATAATATATTAGGATAATTAAATTACTAATATGCAATGAAAGCTTATGCATTAGTTATAGTAGAAATGATATTTTTATAAAGGCCATAGATATAAT	2644400	2644396	-	NA	CDIF630_02528.AS	CDIF630_02528.AS	sRNA	CDIF630nc_164	NA	NA	-	GAAAAAAGCACTCCCCCAGCAAGAGAATGCTTAGTTATAGCTATAGAAGTGTATT	396	629	652037	116498314	112.484	0
1524414	1524695	+	five_prime_utr_507	CDIF630_01484	recA	5UTR	-	1524486	1524534	+	AATGAATAAAAATATAATCATTAGTAGCGTTTTTAAATTGACTAGGTTTGATTTATGTTATATAATTAATATATAACAAGAGAACAAATGTTTGTAGATAAATGAAGGGATGGTATAGAGATGAGTGTAGATCAAGAAAAATTAAAAGCGTTGAATGAAGCTTTAGGTAAAATTGAAAAAGATTTTGGTAAAGGTTCAGTAATGAAATTGGGAGAAGCAACATCTATGTCTATAGATGTTATATCAACAGGAGCGATTGGTTTAGACATAGCTATTGGTATAGGAGGTCTACCTAGAGGGAGAATAGTTGAAGTATATGGTCCAGAATCTTC	1317061	1317017	-	NA	CDIF630_01280.CDIF630_01279.IGR	CDIF630_01280.copZ.IGR	sRNA	CDIF630nc_155	NA	NA	-	TAAAAAAAGACCTCTATTGGGGGAGTAATAGAGGTCTAAAAATGGGGGAGATTGAGTATGTTTGATTTTACATTACTATTATCTCCCCTTTTAAA	386	14187	216861	116919942	14.6691	1.70577e-287
1524414	1524695	+	CDIF630_01484	CDIF630_01484	recA	CDS	-	1524534	1525580	+	AATGAATAAAAATATAATCATTAGTAGCGTTTTTAAATTGACTAGGTTTGATTTATGTTATATAATTAATATATAACAAGAGAACAAATGTTTGTAGATAAATGAAGGGATGGTATAGAGATGAGTGTAGATCAAGAAAAATTAAAAGCGTTGAATGAAGCTTTAGGTAAAATTGAAAAAGATTTTGGTAAAGGTTCAGTAATGAAATTGGGAGAAGCAACATCTATGTCTATAGATGTTATATCAACAGGAGCGATTGGTTTAGACATAGCTATTGGTATAGGAGGTCTACCTAGAGGGAGAATAGTTGAAGTATATGGTCCAGAATCTTC	1317061	1317017	-	NA	CDIF630_01280.CDIF630_01279.IGR	CDIF630_01280.copZ.IGR	sRNA	CDIF630nc_155	NA	NA	-	TAAAAAAAGACCTCTATTGGGGGAGTAATAGAGGTCTAAAAATGGGGGAGATTGAGTATGTTTGATTTTACATTACTATTATCTCCCCTTTTAAA	386	14187	216861	116919942	14.6691	1.70577e-287
3151110	3151494	-	five_prime_utr_1118	CDIF630_02993	CDIF630_02993	5UTR	-	3151478	3151534	-	TAGAGGAGAATATAAAATGAAAAAATGTCTTTACTGTAATAGGGATATAAAGTCACCAAATAATAAATTAGCTATAAAATATGATGACAATATGAATATATATCCATGTCGTGCAGAATGTAAGGAAAAAATTGAAGAATATATAGCAAAAAAACCTACATATAAGTTTATAAATATATTAGAGGTTCTTTTAGGTGTGGGCGGAATATTCTGCTTTTTGAGTAAATGGACTATTGCAGCCCAAGTTGTACTTGGAATTGATGCACTGGTTATATTTTTATTCCCATTGGCAGGATTTAAGATGAATGGAAAGTTAAGTATGGAACAAACTAAGAATCAAAGTAGGTCTATTGCAATATCAATTTTGGCATTTATAGTAATAATAACTGTATTATATTT…	2212658	2212616	-	CDIF630nc_071	CDIF630_02134.CDIF630_02133.IGR	CDIF630_02134.CDIF630_02133.IGR	sRNA	CDIF630nc_071	2212616	2212687	-	TAAAAAAAAAGAAGGCAGTTGGTGTGAGCTTTAAGCCTTCTTTAAGGAAAAAGTTTATTTATTTTTGTTGATACTTAACATATTATAGTTTTT	385	23850	438469	116688672	4.29598	4.28164e-110
3151110	3151494	-	CDIF630_02993	CDIF630_02993	CDIF630_02993	CDS	-	3151077	3151478	-	TAGAGGAGAATATAAAATGAAAAAATGTCTTTACTGTAATAGGGATATAAAGTCACCAAATAATAAATTAGCTATAAAATATGATGACAATATGAATATATATCCATGTCGTGCAGAATGTAAGGAAAAAATTGAAGAATATATAGCAAAAAAACCTACATATAAGTTTATAAATATATTAGAGGTTCTTTTAGGTGTGGGCGGAATATTCTGCTTTTTGAGTAAATGGACTATTGCAGCCCAAGTTGTACTTGGAATTGATGCACTGGTTATATTTTTATTCCCATTGGCAGGATTTAAGATGAATGGAAAGTTAAGTATGGAACAAACTAAGAATCAAAGTAGGTCTATTGCAATATCAATTTTGGCATTTATAGTAATAATAACTGTATTATATTT…	2212658	2212616	-	CDIF630nc_071	CDIF630_02134.CDIF630_02133.IGR	CDIF630_02134.CDIF630_02133.IGR	sRNA	CDIF630nc_071	2212616	2212687	-	TAAAAAAAAAGAAGGCAGTTGGTGTGAGCTTTAAGCCTTCTTTAAGGAAAAAGTTTATTTATTTTTGTTGATACTTAACATATTATAGTTTTT	385	23850	438469	116688672	4.29598	4.28164e-110
1317040	1317087	-	NA	CDIF630_01280.CDIF630_01279.IGR	CDIF630_01280.copZ.IGR	sRNA	CDIF630nc_155	NA	NA	-	GTAAAATCAAACATACTCAATCTCCCCCATTTTTAGACCTCTATTACTCCCCCAATAGAGGTCTTTTTTTAGTTTATCAATTTCTATTCAATTCCCTT	2876093	2876086	-	rs_57	CDIF630_02753.CDIF630_02751.IGR	vanY2.CDIF630_02751.IGR	Riboswitch	-	2876117	2876229	-	AAAAAAAGACCCCAAAACAAACATACCTAATGCTTATTTTGAAGGTCTTGCTATCAAG	383	163553	183442	116803998	1.49107	9.48548e-07
1998319	1998384	+	CDIF630_01929	CDIF630_01929	CDIF630_01929	CDS	-	1996990	1998984	+	ATGATATCTATAGGACAATTAGCTTCTGGGGTAGCACATGAGATAAGAAATCCTTTGGGTATAATAAGAAATAATTGCTATCTCTTAAAAGATAACGTTACAATGGAAGAAGTAAA	1745555	1745527	-	five_prime_utr_597	CDIF630_01686.CDIF630_01685.IGR	CDIF630_01686.feoA3.IGR	sRNA	CDIF630nc_159	1745441	1745730	-	AAAAAAAAGATAGGCAAGATGCCTATCATACAAAGTTGGGTATAATTCTTACTTTTGGGGAAAGTAGAATATAGAATAA	383	635	3730581	113419777	18.3374	5.77302e-285
3224542	3224932	-	CDIF630_03049	CDIF630_03048	CDIF630_03048	CDS	-	3224663	3226240	-	AGAAATTCAGATATAGATACGTTGATGATATTAGCTTCTGCTAATGATACAAAATTGATTAATGATGGATATATAGGAAAACTTATAGATAATTCATCTAATAGTGATATAACTAATAATGGTACTATAGATAAAAAAGTTAATCAGGTTGAAGATTTAGAGGCTAAAGTAGATTCAATTGAAAAAGCTATAGATTCTATAAGTCAAAAAGTCAATAAAATACAAGATATACTAGATAAGCTTGGATTTCTAAAGAAATTTCTTAGCTAAGAATATATATATTTAAGTGAAGTGTGTGTTGTAATTGTTCTAAAGTTATGTAGTTAAACAGGTTTATATACAAATAGATTTATAGATAAATATGTAGTTTAGTATATATTTGAATAAGCTTTGGGGAGG…	1317058	1317016	-	NA	CDIF630_01280.CDIF630_01279.IGR	CDIF630_01280.copZ.IGR	sRNA	CDIF630nc_155	NA	NA	-	CTAAAAAAAGACCTCTATTGGGGGAGTAATAGAGGTCTAAAAATGGGGGAGATTGAGTATGTTTGATTTTACATTACTATTATCTCCCCTTTT	383	2929	216864	116931200	70.5054	0
3966210	3966441	-	five_prime_utr_1351	CDIF630_03708	CDIF630_03708	5UTR	-	3966399	3966538	-	AAAAAGACAAGGGAAAGTATAATTTTTAAGGGGGAAGGATTTATGAGTAAAGGATTCTTGACACCTGGGGAAACTGCACAAGCAACTATAAGTGCAGGCATTAAAAAAGCAAATATTTCGACACAAAACGCAATTCTATTAGGTTTATTTGGAGGAGCATTTATAGGTTTTGGGGCATTGGGGAGTATGATAGTTAGTCAAACTTTTGGCAAGATAGACCCGGGGGTAGCTAGCTTTTTAAGTGCTATGGTCTTTCCAGTAGGTCTTATGCTTGTAGTAGTG	1317058	1317013	-	NA	CDIF630_01280.CDIF630_01279.IGR	CDIF630_01280.copZ.IGR	sRNA	CDIF630nc_155	NA	NA	-	AAACTAAAAAAAGACCTCTATTGGGGGAGTAATAGAGGTCTAAAAATGGGGGAGATTGAGTATGTTTGATTTTACATTACTATTATCTCCCCTTTT	379	11766	216868	116922363	17.3665	7.72236e-308
3966210	3966441	-	CDIF630_03708	CDIF630_03708	CDIF630_03708	CDS	-	3965629	3966399	-	AAAAAGACAAGGGAAAGTATAATTTTTAAGGGGGAAGGATTTATGAGTAAAGGATTCTTGACACCTGGGGAAACTGCACAAGCAACTATAAGTGCAGGCATTAAAAAAGCAAATATTTCGACACAAAACGCAATTCTATTAGGTTTATTTGGAGGAGCATTTATAGGTTTTGGGGCATTGGGGAGTATGATAGTTAGTCAAACTTTTGGCAAGATAGACCCGGGGGTAGCTAGCTTTTTAAGTGCTATGGTCTTTCCAGTAGGTCTTATGCTTGTAGTAGTG	1317058	1317013	-	NA	CDIF630_01280.CDIF630_01279.IGR	CDIF630_01280.copZ.IGR	sRNA	CDIF630nc_155	NA	NA	-	AAACTAAAAAAAGACCTCTATTGGGGGAGTAATAGAGGTCTAAAAATGGGGGAGATTGAGTATGTTTGATTTTACATTACTATTATCTCCCCTTTT	379	11766	216868	116922363	17.3665	7.72236e-308
946417	946495	+	CDIF630_00907	CDIF630_00907	CDIF630_00907	CDS	-	945270	946553	+	GAGGTGATATATTTAGTAGAATAAAAGATAAATATAATGTGGAGAATTTTGAGTATGGGGAAAGTGGTATAACGCTAGATGTAGATTTAGATGAAGAAGATTTTAATATCTATAGAGAGTACATACTAG	1064015	1064008	+	CDIF630nc_028	CDIF630_01016.CDIF630_01017.IGR	CDIF630_01016.CDIF630_01017.IGR	sRNA	CDIF630nc_028	1063951	1064016	+	CAATCACAATCTAGTGTTTGAAGGTAGTCGGAAATCCCCCGCTACCTTCTTTTTTTTA	378	16024	1837798	115297176	1.47993	5.09233e-06
584123	584164	+	rs_10	CDIF630_00615.CDIF630_00617.IGR	CDIF630_00615.sugE.IGR	Riboswitch	-	584147	584253	+	AAAATAGAATAATTAATAGAGTTTTATAGGGTTCCGCAATTATTAATGATTGGTTTGGTCCGAGATAAAACCCACAACATAGTTTTTGTTGT	2656740	2656709	+	CDIF630_02547	CDIF630_02547	CDIF630_02547	CDS	-	2656576	2656752	+	TACACAGTTAGATGATTTTATATTAGAGTACGGAGAAAAAGTTGTGGAATCTTGCTTGCATCAAGTGATGGTATTGGTAAGT	374	15725	35771	117099506	77.8583	0
1657957	1658234	+	five_prime_utr_566	CDIF630_01606	CDIF630_01606	5UTR	-	1657936	1657983	+	AGGAATAACGTTGGAGGAATGGCATTATGAATTTATCTAAAGAATATGTTAATTTGTATGATAATTATTTGAAATATATAAATGAAGTAAACAAAGAGATTAGAAGTATAAAGAACATGAAGAAACGTGTTTTAAAAAGGGGCGATTTTGCTCCGGAAAATGAAGTATTAGAATTGGAAGGAAAAACAATACGCGATATAGATGATGTCGATACAAAAAAACCAAAAAATAAAATCTATAAATTTTCAAATGGGGATGTATATGTAGGGAAATTCTTAGAGGGAAAGATGGAGGGGAAAGGCTCATATACTTTTTTTGTAGATGAAGG	1745583	1745527	-	five_prime_utr_597	CDIF630_01686.CDIF630_01685.IGR	CDIF630_01686.feoA3.IGR	sRNA	CDIF630nc_159	1745441	1745730	-	AAAAAAAAGATAGGCAAGATGCCTATCATACAAAGTTGGGTATAATTCTTACTTTTGGGGAAAGTAGAATATAGAATAAAAATTAACACTTTGAATCCATATAATTA	371	7785	3730593	113412627	1.44877	0.000152011
1657957	1658234	+	CDIF630_01606	CDIF630_01606	CDIF630_01606	CDS	-	1657983	1658792	+	AGGAATAACGTTGGAGGAATGGCATTATGAATTTATCTAAAGAATATGTTAATTTGTATGATAATTATTTGAAATATATAAATGAAGTAAACAAAGAGATTAGAAGTATAAAGAACATGAAGAAACGTGTTTTAAAAAGGGGCGATTTTGCTCCGGAAAATGAAGTATTAGAATTGGAAGGAAAAACAATACGCGATATAGATGATGTCGATACAAAAAAACCAAAAAATAAAATCTATAAATTTTCAAATGGGGATGTATATGTAGGGAAATTCTTAGAGGGAAAGATGGAGGGGAAAGGCTCATATACTTTTTTTGTAGATGAAGG	1745583	1745527	-	five_prime_utr_597	CDIF630_01686.CDIF630_01685.IGR	CDIF630_01686.feoA3.IGR	sRNA	CDIF630nc_159	1745441	1745730	-	AAAAAAAAGATAGGCAAGATGCCTATCATACAAAGTTGGGTATAATTCTTACTTTTGGGGAAAGTAGAATATAGAATAAAAATTAACACTTTGAATCCATATAATTA	371	7785	3730593	113412627	1.44877	0.000152011
2742401	2742486	+	three_prime_utr_1011	CDIF630_02628	CDIF630_02628	3UTR	-	2742470	2743189	+	GACTATGATTTTGACTGGTTGTCAAAATGTTAAGGATATAGATGGTAGAGTTATATGGAATTTATTGTAAAATAGTTTTATAACATTTATATTTAAATAGTGTCTCATTTAAATTGAAAAATCATATTGAGACACT	1745593	1745527	-	five_prime_utr_597	CDIF630_01686.CDIF630_01685.IGR	CDIF630_01686.feoA3.IGR	sRNA	CDIF630nc_159	1745441	1745730	-	AAAAAAAAGATAGGCAAGATGCCTATCATACAAAGTTGGGTATAATTCTTACTTTTGGGGAAAGTAGAATATAGAATAAAAATTAACACTTTGAATCCATATAATTATTGAATTTTG	369	3144	3730595	113417268	3.56816	2.46132e-79
2742401	2742486	+	CDIF630_02628	CDIF630_02628	CDIF630_02628	CDS	-	2741448	2742470	+	GACTATGATTTTGACTGGTTGTCAAAATGTTAAGGATATAGATGGTAGAGTTATATGGAATTTATTGTAAAATAGTTTTATAACATTTATATTTAAATAGTGTCTCATTTAAATTGAAAAATCATATTGAGACACT	1745593	1745527	-	five_prime_utr_597	CDIF630_01686.CDIF630_01685.IGR	CDIF630_01686.feoA3.IGR	sRNA	CDIF630nc_159	1745441	1745730	-	AAAAAAAAGATAGGCAAGATGCCTATCATACAAAGTTGGGTATAATTCTTACTTTTGGGGAAAGTAGAATATAGAATAAAAATTAACACTTTGAATCCATATAATTATTGAATTTTG	369	3144	3730595	113417268	3.56816	2.46132e-79
1745601	1745728	-	five_prime_utr_597	CDIF630_01686.CDIF630_01685.IGR	CDIF630_01686.feoA3.IGR	sRNA	CDIF630nc_159	1745441	1745730	-	AAATTAAATATTGAATTGATATTTAGGTATTTGAAAATACCTTACATAGAGTCAGAAGGCTTTTGCTTTCTGACTTTTTTATTATCAAAATTCAATAATTATATGGATTCAAAGTGTTAATTTTTATTCTATATTCTACTTTCCCCAAAAGTAAGAATTATACCCAACTTTGTATGAT	867599	867524	+	CDIF630_00836	CDIF630_00836.CDIF630_00837.IGT	folD.metV.IGT	CDS	-	866673	867545	+	GTTGGTTCAGTTACAACATCTATACTTGCAAAACATGTAGTTAAGGCTTGTAAATTACAAAACAATAAATAGATATATATATGTGGAAGGTTTAGGGGGGAAGTAGATATGATAATTTCTGAAAAT	368	2113590	10421	115026997	1.92184	2.24812e-22
1745601	1745728	-	five_prime_utr_597	CDIF630_01686.CDIF630_01685.IGR	CDIF630_01686.feoA3.IGR	sRNA	CDIF630nc_159	1745441	1745730	-	AAATTAAATATTGAATTGATATTTAGGTATTTGAAAATACCTTACATAGAGTCAGAAGGCTTTTGCTTTCTGACTTTTTTATTATCAAAATTCAATAATTATATGGATTCAAAGTGTTAATTTTTATTCTATATTCTACTTTCCCCAAAAGTAAGAATTATACCCAACTTTGTATGAT	867599	867524	+	CDIF630_00837	CDIF630_00836.CDIF630_00837.IGT	folD.metV.IGT	CDS	-	867582	868256	+	GTTGGTTCAGTTACAACATCTATACTTGCAAAACATGTAGTTAAGGCTTGTAAATTACAAAACAATAAATAGATATATATATGTGGAAGGTTTAGGGGGGAAGTAGATATGATAATTTCTGAAAAT	368	2113590	10421	115026997	1.92184	2.24812e-22
2212640	2212688	-	CDIF630nc_071	CDIF630_02134.CDIF630_02133.IGR	CDIF630_02134.CDIF630_02133.IGR	sRNA	CDIF630nc_071	2212616	2212687	-	TATCAACAAAAATAAATAAACTTTTTCCTTAAAGAAGGCTTAAAGCTCACACCAACTGCCTTCTTTTTTTTTATAAAAATTTAATTATTTATTTTGATT	3513496	3513447	-	three_prime_utr_1310	CDIF630_03321.CDIF630_03320.IGR	CDIF630_03321.CDIF630_03320.IGR	3UTR	-	3513290	3513650	-	ATTAAAAACATCTACAATAACAATTTAAATCTTTAAGTGATATCCATCTCACACCTAAAGGAGTAGGCTCTCCGCACTATTCTGTAATTCTTCAATACAA	367	407873	14698	116728438	7.14594	2.29531e-170
3615645	3615753	-	five_prime_utr_1238	CDIF630_03402.CDIF630_03401.IGR	CDIF630_03402.bglG2.IGR	sRNA	CDIF630nc_173	3615598	3615753	-	ATGAAATTAAACAAAAAAGAATTTTAATTATGGCGACGTAGTCATAATTTTGAGTATGTTACTGATTAGCAGGCAGAACTCAAGTATATATGTGAAAAATAGAGGGATACTCTATACATATATGCTTGAGTTCTTTTTATTGAAGGGAGGAATATATGA	1317063	1317017	-	NA	CDIF630_01280.CDIF630_01279.IGR	CDIF630_01280.copZ.IGR	sRNA	CDIF630nc_155	NA	NA	-	TAAAAAAAGACCTCTATTGGGGGAGTAATAGAGGTCTAAAAATGGGGGAGATTGAGTATGTTTGATTTTACATTACTATTATCTCCCCTTTTAAATT	366	7829	216881	116926300	25.2038	0
1446726	1446875	+	CDIF630_01412	CDIF630_01412	brnQ-1	CDS	-	1446155	1447447	+	TGGATGCTTTTGCAGCAATAGCACTTGCATCAGTGCTAATAGTATCTTTAAATGATAAAGGATATTCTACTATTAGTGACAAGTTGAAAATGATTGGTAAGGCGGGTGTTCTTGCTTGTGGAGGATTAGCTCTAGTTTATGGAGGATTATGTTTCCTTGGGGCAACTGTATCAACAATGTATGGAACAGATGCAGTACAA	1745597	1745527	-	five_prime_utr_597	CDIF630_01686.CDIF630_01685.IGR	CDIF630_01686.feoA3.IGR	sRNA	CDIF630nc_159	1745441	1745730	-	AAAAAAAAGATAGGCAAGATGCCTATCATACAAAGTTGGGTATAATTCTTACTTTTGGGGAAAGTAGAATATAGAATAAAAATTAACACTTTGAATCCATATAATTATTGAATTTTGATAA	365	4471	3730599	113415941	2.4819	1.35952e-42
591932	592000	-	NA	CDIF630_00626.CDIF630_00625.IGR	cwpV.CDIF630_00625.IGR	AS	-	NA	NA	NA	AAATTTATATTTTAAGGTAAGTTTGATTTTTATGTTAATGAATTGTTATAAAAAATAGGGTTTTGTATAAAAAAAGTAGCCTTTAGAATTAAAAGTGCTACTCTTTTTACAAATAAATT	1307694	1307598	+	CDIF630nc_037	CDIF630_01269.CDIF630_01270.IGR	CDIF630_01269.CDIF630_01270.IGR	sRNA	CDIF630nc_037	1307549	1307694	+	TATAGAAAGAACTAGCTTAAAACATAATATAATTACCCTAAATTTATAATGACAACTCTCCCTCACATCCTCAAATTATAGTTGTCATTATAGAATAACTTGGCTGTTTCAAAAATGTGAAATCATTTTAGAAACAGCTTATTTTTT	364	9342	1688402	115453268	2.66435	2.33888e-50
1037315	1037446	-	three_prime_utr_297	CDIF630_00996.CDIF630_00995.IGR	CDIF630_00996.CDIF630_00995.IGR	sRNA	CDIF630nc_152	1037231	1037481	-	TAGGTAATATGAAAACTTTATATAATAAGTACTCTTATCCACCCTAACCCTTTGAAAATTGTGCTTATTGTAGCAATTTGAATATTGCATATAAAGTTATTCATTTTCCATAAAAGTCGTCTATATTGACGACTGATTATGAAAGTTATATAACTTTCTAATCACTACTTGAGCTGTCCAAA	2471931	2471902	-	CDIF630_02379	CDIF630_02379	CDIF630_02379	CDS	-	2470753	2472012	-	AAAAAAATAAGTAAATCCACCCATTATTAGAACTAAAGCTGCCAATACAATTAAAACACTTCGTTTTTTTTCTTTACCTA	362	8404422	1835	108744757	2.55254	6.81881e-42
2601520	2601599	-	CDIF630_02493	CDIF630_02493	CDIF630_02493	CDS	-	2601398	2601745	-	AAGTTCAATTGGTGTGCATGACCATACAACAGATTTTGAAGTATATTATATACTAAAGGGAAAAGGTAAAGTATTTGATAATGGGGAATTTGTAGAAGTAAATGAGGGTGATGTAGTGTATACAGCTGAT	1745619	1745527	-	five_prime_utr_597	CDIF630_01686.CDIF630_01685.IGR	CDIF630_01686.feoA3.IGR	sRNA	CDIF630nc_159	1745441	1745730	-	AAAAAAAAGATAGGCAAGATGCCTATCATACAAAGTTGGGTATAATTCTTACTTTTGGGGAAAGTAGAATATAGAATAAAAATTAACACTTTGAATCCATATAATTATTGAATTTTGATAATAAAAAAGTCAGAAAGCAAAAG	357	1736	3791300	113357983	6.14869	5.76266e-137
4060976	4061303	-	CDIF630_03800	CDIF630_03801	gtaB2	CDS	-	4060865	4060978	-	ATTTACCACCAGGTAAAGGTGGAGAGGTACAACTTACAGATGCTTTAAAAATATTATCTAAGAAAGAAGCTATGTATGCATACAATTTTGAAGGCAAGAGATATGATGTTGGGGACAAGCTAGGATTTTTAGAAGCTACTGTTGACTTTGCTCTAAAGAAAGAAGACCTTAAGGAAGATTTTATAAAATATTTGAAACATGTATGTAGTGAATTTGATAAAAATAACAATGTGTTATACAATAATACAGATGAAAAAATAGATTTAATTGAAGTCAATGAAGCTAGAGAACTTGAAATTCAAAAATAATTAATGAAAGGTGATGTATGGTGGCAAAATCAAGTCAGAAAAGAATTAATAGAATAATAGCTGTTGGGAT	2644403	2644396	-	NA	CDIF630_02528.AS	CDIF630_02528.AS	sRNA	CDIF630nc_164	NA	NA	-	GAAAAAAGCACTCCCCCAGCAAGAGAATGCTTAGTTATAGCTATAGAAGTGTATTGGT	353	2383	652320	116496320	26.4547	0
4060976	4061303	-	CDIF630_03801	CDIF630_03801	gtaB2	CDS	-	4060996	4061961	-	ATTTACCACCAGGTAAAGGTGGAGAGGTACAACTTACAGATGCTTTAAAAATATTATCTAAGAAAGAAGCTATGTATGCATACAATTTTGAAGGCAAGAGATATGATGTTGGGGACAAGCTAGGATTTTTAGAAGCTACTGTTGACTTTGCTCTAAAGAAAGAAGACCTTAAGGAAGATTTTATAAAATATTTGAAACATGTATGTAGTGAATTTGATAAAAATAACAATGTGTTATACAATAATACAGATGAAAAAATAGATTTAATTGAAGTCAATGAAGCTAGAGAACTTGAAATTCAAAAATAATTAATGAAAGGTGATGTATGGTGGCAAAATCAAGTCAGAAAAGAATTAATAGAATAATAGCTGTTGGGAT	2644403	2644396	-	NA	CDIF630_02528.AS	CDIF630_02528.AS	sRNA	CDIF630nc_164	NA	NA	-	GAAAAAAGCACTCCCCCAGCAAGAGAATGCTTAGTTATAGCTATAGAAGTGTATTGGT	353	2383	652320	116496320	26.4547	0
242615	242773	+	CDIF630_00301	CDIF630_00301	gluD	CDS	-	242087	243352	+	AAGCCAGTTGAATTTGGTGGTTCTTTAGGAAGAACAGCTGCTACTGGATTTGGTGTTGCTGTTACTGCAAGAGAAGCTGCTGCTAAATTAGGAATAGATATGAAAAAAGCTAAAATAGCTGTTCAAGGTATAGGAAACGTTGGTTCTTATACAGTTCTTAACTGTGAAAAACTTGGTGGTACTGTTGTAGCTATGGCTGAATGGTGTAA	2644572	2644396	-	NA	CDIF630_02529.CDIF630_02528.IGR	CDIF630_02529.CDIF630_02528.IGR	sRNA	CDIF630nc_165	NA	NA	-	GAAAAAAGCACTCCCCCAGCAAGAGAATGCTTAGTTATAGCTATAGAAGTGTATTGGTGGTACACTTCTATTTTTTTATTATATCATATAAATTATGTTATCAAAAAGAACTATTTAAATCGATTTTAAGGTGTGTTGAATAAGGTTCTTGATAGTTTATATATTGATGAATTTCAAAAAAATAAGCACTCTTTATTATAAGGAGTGCTTTGGTGTATGTTAATCTT	350	2188	786724	116362114	23.6597	0
2212640	2212678	-	CDIF630nc_071	CDIF630_02134.CDIF630_02133.IGR	CDIF630_02134.CDIF630_02133.IGR	sRNA	CDIF630nc_071	2212616	2212687	-	AATAAATAAACTTTTTCCTTAAAGAAGGCTTAAAGCTCACACCAACTGCCTTCTTTTTTTTTATAAAAATTTAATTATTTATTTTGATT	2742394	2742311	+	CDIF630_02628	CDIF630_02628	CDIF630_02628	CDS	-	2741448	2742470	+	ACTGGTGTTGATGTAGTTAAGATGCTTGGATTGGGTGCTGATGCTGTTTTGATGGGAAGACCTTTTGTTACTGCTTCTTTTGGCGGTGGTCTTGATGGTGTGGAGTTTTTTATAGAGAAGGTTAGGAATGAGTT	345	407895	46713	116696423	2.11296	2.71779e-28
1318466	1318786	+	five_prime_utr_436	CDIF630_01282	CDIF630_01282	5UTR	-	1318464	1318535	+	AGGGACTAAAAATGGATAATAATGTTATGAATTTATGACTATAAAAATTTGTTGGGGGGAGTGATAGTAGTGAAAAAAGCTATAGCAGCTTTAGGAATTGGGGCAGTAGCAGTATCTGTTAGCTCCATAAATGCAAGTGCTCTTGAAAAGGGAACAGTAACAGCAAGTGCCTTGAATATAAGAAGTGGACCAAGTTCTGATTGCGATAAGGTAGCAAAATTATACAAGGGAAAAACTGTAGAGATTTTAGAAAAGTCTAATGGATGGTATAAAGTAAGGGTATCGAGTTCTGTTGTTGGATGGGGAAGTGCAAAATACATATCAACAAGTGGTTCGTCTGAAGGTACATCAAGTCAAAATAATTCAACTTC	1745579	1745527	-	five_prime_utr_597	CDIF630_01686.CDIF630_01685.IGR	CDIF630_01686.feoA3.IGR	sRNA	CDIF630nc_159	1745441	1745730	-	AAAAAAAAGATAGGCAAGATGCCTATCATACAAAGTTGGGTATAATTCTTACTTTTGGGGAAAGTAGAATATAGAATAAAAATTAACACTTTGAATCCATATA	344	4157	3730620	113416255	2.51578	5.14654e-41
1318466	1318786	+	CDIF630_01282	CDIF630_01282	CDIF630_01282	CDS	-	1318535	1319809	+	AGGGACTAAAAATGGATAATAATGTTATGAATTTATGACTATAAAAATTTGTTGGGGGGAGTGATAGTAGTGAAAAAAGCTATAGCAGCTTTAGGAATTGGGGCAGTAGCAGTATCTGTTAGCTCCATAAATGCAAGTGCTCTTGAAAAGGGAACAGTAACAGCAAGTGCCTTGAATATAAGAAGTGGACCAAGTTCTGATTGCGATAAGGTAGCAAAATTATACAAGGGAAAAACTGTAGAGATTTTAGAAAAGTCTAATGGATGGTATAAAGTAAGGGTATCGAGTTCTGTTGTTGGATGGGGAAGTGCAAAATACATATCAACAAGTGGTTCGTCTGAAGGTACATCAAGTCAAAATAATTCAACTTC	1745579	1745527	-	five_prime_utr_597	CDIF630_01686.CDIF630_01685.IGR	CDIF630_01686.feoA3.IGR	sRNA	CDIF630nc_159	1745441	1745730	-	AAAAAAAAGATAGGCAAGATGCCTATCATACAAAGTTGGGTATAATTCTTACTTTTGGGGAAAGTAGAATATAGAATAAAAATTAACACTTTGAATCCATATA	344	4157	3730620	113416255	2.51578	5.14654e-41
1333282	1333381	+	five_prime_utr_441	CDIF630_01296	minC	5UTR	-	1333282	1333302	+	ATATCACTCTGGAGGTTGTTATGTCTTTAAGAGAAATTTGTAGTCAAGAACTAGTAGAGTTCAAGGGTAATAAAAGAGGGATAATAGTAAATATAAAAAGAGAAGCTCCATTTGAGGAAATACAGGAAAAAATAATAAACAAATTGGAAG	2981307	2981205	-	CDIF630nc_083	CDIF630_02845.CDIF630_02844.IGR	ltaE.dapF.IGR	sRNA	CDIF630nc_083	2981204	2981334	-	AAAAAAATTCCCATAAACTTATAATTTATGGGAAAAGTTTTGTAATGACAACTATAATTTGAGGATGTGAGGGAGAGTTGCCATTACAATTAGGGTAATTATATTATGTTTTTAAGCTAGTTCTTTCTATGTTTATATATTAATATTTCTATA	344	6311	1478745	115665976	4.26356	2.13353e-95
1333282	1333381	+	CDIF630_01296	CDIF630_01296	minC	CDS	-	1333302	1333985	+	ATATCACTCTGGAGGTTGTTATGTCTTTAAGAGAAATTTGTAGTCAAGAACTAGTAGAGTTCAAGGGTAATAAAAGAGGGATAATAGTAAATATAAAAAGAGAAGCTCCATTTGAGGAAATACAGGAAAAAATAATAAACAAATTGGAAG	2981307	2981205	-	CDIF630nc_083	CDIF630_02845.CDIF630_02844.IGR	ltaE.dapF.IGR	sRNA	CDIF630nc_083	2981204	2981334	-	AAAAAAATTCCCATAAACTTATAATTTATGGGAAAAGTTTTGTAATGACAACTATAATTTGAGGATGTGAGGGAGAGTTGCCATTACAATTAGGGTAATTATATTATGTTTTTAAGCTAGTTCTTTCTATGTTTATATATTAATATTTCTATA	344	6311	1478745	115665976	4.26356	2.13353e-95
473528	473595	+	CDIF630_00524	CDIF630_00523.CDIF630_00524.IGT	hadA.hadI.IGT	CDS	-	473566	474366	+	TTAGTAATTCTAGATTTTTTAAAAGGAGAATGCTAAAGATGTACACAATGGGATTAGATATAGGTTCAACTGCATCAAAGGGAGTAATCTTAAAGAATGGGGAAGATATTGTAGCTTC	2644408	2644396	-	NA	CDIF630_02528.AS	CDIF630_02528.AS	sRNA	CDIF630nc_164	NA	NA	-	GAAAAAAGCACTCCCCCAGCAAGAGAATGCTTAGTTATAGCTATAGAAGTGTATTGGTGGTAC	337	4359	652336	116494344	13.8063	3.30156e-239
3522901	3522959	-	CDIF630_03328	CDIF630_03328	CDIF630_03328	CDS	-	3522207	3523058	-	AAGCTTTCTGTATCAGAATTGGCGTCAAACTCAAAAACAAGTACAGCAAGTATAGTTAGGTTTTCTAGAAAAATGGGATATTCGGGTTTTGGGGATTTAAAAATTGAGA	1745592	1745527	-	five_prime_utr_597	CDIF630_01686.CDIF630_01685.IGR	CDIF630_01686.feoA3.IGR	sRNA	CDIF630nc_159	1745441	1745730	-	AAAAAAAAGATAGGCAAGATGCCTATCATACAAAGTTGGGTATAATTCTTACTTTTGGGGAAAGTAGAATATAGAATAAAAATTAACACTTTGAATCCATATAATTATTGAATTTT	334	446	3730630	113419966	22.7677	2.24457e-270
2656478	2656582	+	five_prime_utr_942	CDIF630_02547	CDIF630_02547	5UTR	-	2656425	2656576	+	AGGGACTAACGCTTATAAAATAAGTTATGTCAGCCAGTTGCCAAAAAGATATTTTCTTTTTGTTTTTCATGAAAGTTTTTTAGGGGGATAAATACATTATGTTTAGAGATAAAATGGATAAATGTACACATATGTTAACTGCTTATATTGGTAGT	1317057	1317017	-	NA	CDIF630_01280.CDIF630_01279.IGR	CDIF630_01280.copZ.IGR	sRNA	CDIF630nc_155	NA	NA	-	TAAAAAAAGACCTCTATTGGGGGAGTAATAGAGGTCTAAAAATGGGGGAGATTGAGTATGTTTGATTTTACATTACTATTATCTCCCCTTT	333	6938	216914	116927191	25.8725	0
2656478	2656582	+	CDIF630_02547	CDIF630_02547	CDIF630_02547	CDS	-	2656576	2656752	+	AGGGACTAACGCTTATAAAATAAGTTATGTCAGCCAGTTGCCAAAAAGATATTTTCTTTTTGTTTTTCATGAAAGTTTTTTAGGGGGATAAATACATTATGTTTAGAGATAAAATGGATAAATGTACACATATGTTAACTGCTTATATTGGTAGT	1317057	1317017	-	NA	CDIF630_01280.CDIF630_01279.IGR	CDIF630_01280.copZ.IGR	sRNA	CDIF630nc_155	NA	NA	-	TAAAAAAAGACCTCTATTGGGGGAGTAATAGAGGTCTAAAAATGGGGGAGATTGAGTATGTTTGATTTTACATTACTATTATCTCCCCTTT	333	6938	216914	116927191	25.8725	0
1013105	1013198	+	CDIF630_00972	CDIF630_00972	oppB	sRNA	CDIF630nc_151	1013091	1014077	+	ATTGAAAAAGTTGTTGCAGTTTATTTTAGTAATGTTTTTATTATCTTTTATTGTTTTTTACATGGCAAGACTTGCTCCAGGAGACCCATTAATCTCTTACTATGGGGATGGAGTAGAAAGAATGAGTACACAAGAAAAAGAAAA	2644595	2644570	-	NA	CDIF630_02529.CDIF630_02528.IGR	CDIF630_02529.CDIF630_02528.IGR	sRNA	CDIF630nc_165	NA	NA	-	CAAAAAAATAAGCACTCTTTATTATAAGGAGTGCTTTGGTGTATGTTAATCTTCTATCTAATACAATTATAACATG	329	36258	134072	116980717	7.91714	1.13955e-165
17761	18010	+	NA	CDIF630_00018.CDIF630_00019.IGR	CDIF630_00018.CDIF630_00019.IGR	IGR	-	NA	NA	NA	AAATCTTTGATTTACTTAGTAGCCTCTTACAATGCACTTATAGCTTAAATTTATACAAGCTTTGTGCGTTAGCACTTTAAGCAACAGAATAAACTGAACGCATGTGAAGTTTGTTTGTTGGCGCTGTGCGTTAGCACTTTAAGTAACGAAATAATCTTAGTGAATACGAAGGTTGTTCGTTGACGTGGTGCATTAGCACTTTTAAGCAACGGAATTTATTCGTTAGCGCCGTGCTTTAGCACTTTGAAAACTGCATATATATTTAGTGATATGACATCTAATTTGTAATATATAAAGCTG	15562	15535	+	NA	G2DFA-154.EST3UTR.37	G2DFA-154.EST3UTR	IGR	-	NA	NA	NA	CGAGGACTTGACCAATATTATTTGATGTCATTCATTAAGATATATGTGCAGTTTTTAGAGTGCTAACTCTATATTTTT	325	33911	445	117116695	2522.33	0
3160605	3160777	-	CDIF630_03000	CDIF630_03001	CDIF630_03001	CDS	-	3159818	3160624	-	TAATAAGCTGGTTAATAGGTTTTGCAGCGTCGTATTATAGTTCAAAAATAAATTTCTTAATACCTCCGATAAATGGAATTGTAGTGAGTATGGTTATTTATTATATATTAATGAAATGTTTTGGAATCAAAGATAAATAAAGGGGGCAATTACATGGGTCGTAAGGTGAAAATAGGTATAATTCAACAACACAGTGTACTTGGAAATGTTAAAAAAAATATAG	1745577	1745527	-	five_prime_utr_597	CDIF630_01686.CDIF630_01685.IGR	CDIF630_01686.feoA3.IGR	sRNA	CDIF630nc_159	1745441	1745730	-	AAAAAAAAGATAGGCAAGATGCCTATCATACAAAGTTGGGTATAATTCTTACTTTTGGGGAAAGTAGAATATAGAATAAAAATTAACACTTTGAATCCATA	323	2179	3730641	113418233	4.50656	1.39929e-91
3160605	3160777	-	CDIF630_03001	CDIF630_03001	CDIF630_03001	CDS	-	3160638	3161870	-	TAATAAGCTGGTTAATAGGTTTTGCAGCGTCGTATTATAGTTCAAAAATAAATTTCTTAATACCTCCGATAAATGGAATTGTAGTGAGTATGGTTATTTATTATATATTAATGAAATGTTTTGGAATCAAAGATAAATAAAGGGGGCAATTACATGGGTCGTAAGGTGAAAATAGGTATAATTCAACAACACAGTGTACTTGGAAATGTTAAAAAAAATATAG	1745577	1745527	-	five_prime_utr_597	CDIF630_01686.CDIF630_01685.IGR	CDIF630_01686.feoA3.IGR	sRNA	CDIF630nc_159	1745441	1745730	-	AAAAAAAAGATAGGCAAGATGCCTATCATACAAAGTTGGGTATAATTCTTACTTTTGGGGAAAGTAGAATATAGAATAAAAATTAACACTTTGAATCCATA	323	2179	3730641	113418233	4.50656	1.39929e-91
3961112	3961599	-	CDIF630_03702	CDIF630_03703	CDIF630_03703	CDS	-	3960261	3961208	-	CTTTTACTAAGGAAGTTCAATGGAGATTGGGTGTTACCCAAGGGAAAAGTAGAAGAAGGGGAAAATAACCAAGAGGCAGCATTACGTGAAGTAAGTGAAGAAACTGGAGTAAAAGCAGATATATTGAAATATTTAGGTGAAATACACTATACATTCAAAGAAAACTGGGATGAAAATAGAGCAGTTCATAAAACAGTTTTTTGGTATTTGATGCAAGCAAAGAATATGGATACTATTCCACAAAAAGAGGAAGGCTTTATTGATGCTAAATTTATCCACCTAGATAGAGTAGTAGACTTAGCTAGGTATGATGATGAAAAGGAGATAATAAAGGTTGCCTTACAAGAAATAAAAAAAAGGTTAAAGAAAAATTAGTTAATAGGTGATAGATATGTCTTT…	1745577	1745527	-	five_prime_utr_597	CDIF630_01686.CDIF630_01685.IGR	CDIF630_01686.feoA3.IGR	sRNA	CDIF630nc_159	1745441	1745730	-	AAAAAAAAGATAGGCAAGATGCCTATCATACAAAGTTGGGTATAATTCTTACTTTTGGGGAAAGTAGAATATAGAATAAAAATTAACACTTTGAATCCATA	318	5451	3730646	113414961	1.77352	2.40075e-13
3961112	3961599	-	CDIF630_03703	CDIF630_03703	CDIF630_03703	CDS	-	3961225	3961650	-	CTTTTACTAAGGAAGTTCAATGGAGATTGGGTGTTACCCAAGGGAAAAGTAGAAGAAGGGGAAAATAACCAAGAGGCAGCATTACGTGAAGTAAGTGAAGAAACTGGAGTAAAAGCAGATATATTGAAATATTTAGGTGAAATACACTATACATTCAAAGAAAACTGGGATGAAAATAGAGCAGTTCATAAAACAGTTTTTTGGTATTTGATGCAAGCAAAGAATATGGATACTATTCCACAAAAAGAGGAAGGCTTTATTGATGCTAAATTTATCCACCTAGATAGAGTAGTAGACTTAGCTAGGTATGATGATGAAAAGGAGATAATAAAGGTTGCCTTACAAGAAATAAAAAAAAGGTTAAAGAAAAATTAGTTAATAGGTGATAGATATGTCTTT…	1745577	1745527	-	five_prime_utr_597	CDIF630_01686.CDIF630_01685.IGR	CDIF630_01686.feoA3.IGR	sRNA	CDIF630nc_159	1745441	1745730	-	AAAAAAAAGATAGGCAAGATGCCTATCATACAAAGTTGGGTATAATTCTTACTTTTGGGGAAAGTAGAATATAGAATAAAAATTAACACTTTGAATCCATA	318	5451	3730646	113414961	1.77352	2.40075e-13
907803	908255	+	CDIF630_00873	CDIF630_00873.EST5UTR.52	CDIF630_00873.EST5UTR	CDS	-	907896	908699	+	AGTAGTTCTGTTGAAAGGATTTATGTAGACAATTTATTAATATGTAGTATTTAAAAATAAGTACTATAATTTTATTTAATGGGAATGATTATTATGAATAAAAAGGGTTTTACACTAATTGAATTGTTAGTAGTTATATCTATAATAGGCATTTTAGTTATAGTAGCTATTCCAGCATTGTTTAGAAATATAGAAAAAAGTAAAGCAGTTACATGTCTTTCTAATAGAGAAAATATAAAGACTCAAATTGTTATTGCAATGGCTGAGGAATCAAGTAAGGGCAAGAATGAAGTCATGAAAGAGGTATTAGAAAACAAAGATGGTAAGTACTTTGAAACAGAACCAAAGTGTAAGTCAGGTGGAATATATTCAGCAACGTTTGATGATGGTTATGATGGA…	1317057	1317017	-	NA	CDIF630_01280.CDIF630_01279.IGR	CDIF630_01280.copZ.IGR	sRNA	CDIF630nc_155	NA	NA	-	TAAAAAAAGACCTCTATTGGGGGAGTAATAGAGGTCTAAAAATGGGGGAGATTGAGTATGTTTGATTTTACATTACTATTATCTCCCCTTT	317	3377	216930	116930752	50.5985	0
2644592	2644629	-	NA	CDIF630_02529.CDIF630_02528.IGR	CDIF630_02529.CDIF630_02528.IGR	sRNA	CDIF630nc_165	NA	NA	-	TAGATAGAAGATTAACATACACCAAAGCACTCCTTATAATAAAGAGTGCTTATTTTTTTGAAATTCATCAATATATAAACTATCAAGA	1928194	1927938	+	three_prime_utr_633	CDIF630_01851.CDIF630_01852.IGR	maa2.CDIF630_01852.IGR	3UTR	-	1928092	1928333	+	GTTTAGTGGATTGCAGAATATGCATATAGAATGATTCTTGTAAATTAAGTTAGACATAGGAAATATATAATTTGTATTGGATGATTAATTTTATGGTGTATGCTTTTAACTTCTATAATGGGAAAGTAAAGATGTACTCCCAATACATCTTTACTTTAGCAGAAGTTATAGTTACTTATAAAGTACAAAAAATTATATATTTATTAGAGTAGATAAATCTAAAAAGGTTTTTCTAGAAAAATTTAGTTTTAATTGTATCTACTTACTAATAATAAGACTTGATGTAAGCAGGTTTCAACTACCGTTT	317	134476	14860	117001723	18.5604	5.76089e-266
2644592	2644629	-	NA	CDIF630_02529.CDIF630_02528.IGR	CDIF630_02529.CDIF630_02528.IGR	sRNA	CDIF630nc_165	NA	NA	-	TAGATAGAAGATTAACATACACCAAAGCACTCCTTATAATAAAGAGTGCTTATTTTTTTGAAATTCATCAATATATAAACTATCAAGA	1928194	1927938	+	CDIF630nc_063	CDIF630_01851.CDIF630_01852.IGR	maa2.CDIF630_01852.IGR	sRNA	CDIF630nc_063	1927806	1928092	+	GTTTAGTGGATTGCAGAATATGCATATAGAATGATTCTTGTAAATTAAGTTAGACATAGGAAATATATAATTTGTATTGGATGATTAATTTTATGGTGTATGCTTTTAACTTCTATAATGGGAAAGTAAAGATGTACTCCCAATACATCTTTACTTTAGCAGAAGTTATAGTTACTTATAAAGTACAAAAAATTATATATTTATTAGAGTAGATAAATCTAAAAAGGTTTTTCTAGAAAAATTTAGTTTTAATTGTATCTACTTACTAATAATAAGACTTGATGTAAGCAGGTTTCAACTACCGTTT	317	134476	14860	117001723	18.5604	5.76089e-266
3548628	3549074	-	CDIF630_03352	CDIF630_03352	xynD	CDS	-	3548571	3549380	-	AAAACAGGCTTGATGGGACCAGTAGCAGGTTTAGGAGATAGTTTATTTGTCGTTATTCCGTGGACAATTTTTGGAGCTATAGCAGCTAATATGGCGATAGATGGAAGTCCATTTGGAATCTTACTGTGGATTGTAGTGAGTGTAGCATTGAAATTATTAAGTATACCACTATTTAATGCTGGTTATACATCAGGTACTAAGCTAATATCTTCAATTGAAAAAAGTTTAAAGATTTTAACTGAGAGTACATCTATTTTAGGTTTAATGGTTGTAGGTGCATTAATACCTTCAGTTGTAAAAGCTAATGTTGCTTTGAACTTTCAACAAGGTGATTTTACAATGAAAGGTCAAGAAATATTAGACCAAATTATGCCTGGATTAGTTCCTGCAATTCTAGTT…	3547646	3547479	-	three_prime_utr_1325	CDIF630_03350.CDIF630_03349.IGR	xynA.xylR.IGR	3UTR	-	3546308	3547644	-	TGAAATATAAGGGTTATGACTATATACAGCCATAACCCTTTAAATTATACATTCTAAAATTAGATTTATTATATAGTTTATGCAAGATTAGCTATATTTTTTAAAAATTGTATATCAATTAAATATTAACATAAGTATTTCGTTTTAAATATTAATATAATCTTCCTACTCATCATCAGATAATAAACTTGCATTTTGTTCAACCATAGAAATATTAT	317	8417	1788	117140854	2467.42	0
3548628	3549074	-	CDIF630_03352	CDIF630_03352	xynD	CDS	-	3548571	3549380	-	AAAACAGGCTTGATGGGACCAGTAGCAGGTTTAGGAGATAGTTTATTTGTCGTTATTCCGTGGACAATTTTTGGAGCTATAGCAGCTAATATGGCGATAGATGGAAGTCCATTTGGAATCTTACTGTGGATTGTAGTGAGTGTAGCATTGAAATTATTAAGTATACCACTATTTAATGCTGGTTATACATCAGGTACTAAGCTAATATCTTCAATTGAAAAAAGTTTAAAGATTTTAACTGAGAGTACATCTATTTTAGGTTTAATGGTTGTAGGTGCATTAATACCTTCAGTTGTAAAAGCTAATGTTGCTTTGAACTTTCAACAAGGTGATTTTACAATGAAAGGTCAAGAAATATTAGACCAAATTATGCCTGGATTAGTTCCTGCAATTCTAGTT…	3547646	3547479	-	CDIF630_03350	CDIF630_03350.CDIF630_03349.IGR	xynA.xylR.IGR	CDS	-	3547644	3548015	-	TGAAATATAAGGGTTATGACTATATACAGCCATAACCCTTTAAATTATACATTCTAAAATTAGATTTATTATATAGTTTATGCAAGATTAGCTATATTTTTTAAAAATTGTATATCAATTAAATATTAACATAAGTATTTCGTTTTAAATATTAATATAATCTTCCTACTCATCATCAGATAATAAACTTGCATTTTGTTCAACCATAGAAATATTAT	317	8417	1788	117140854	2467.42	0
1816029	1816083	+	rs_25	CDIF630_01748.CDIF630_01751.IGR	CDIF630_01748.hom2.IGR	Riboswitch	-	1815866	1816101	+	GTGTAAAGTGGATTTTATCAATAAATGATAAAATCAAATTGGGTGGAACCGCGAGTATGGACTCGTCCCTTTATATAGGGATGAGTCTATTTTTATTGCAATAAA	1317059	1317017	-	NA	CDIF630_01280.CDIF630_01279.IGR	CDIF630_01280.copZ.IGR	sRNA	CDIF630nc_155	NA	NA	-	TAAAAAAAGACCTCTATTGGGGGAGTAATAGAGGTCTAAAAATGGGGGAGATTGAGTATGTTTGATTTTACATTACTATTATCTCCCCTTTTA	316	61172	216931	116872957	2.78309	1.01509e-47
1745602	1745728	-	five_prime_utr_597	CDIF630_01686.CDIF630_01685.IGR	CDIF630_01686.feoA3.IGR	sRNA	CDIF630nc_159	1745441	1745730	-	AAATTAAATATTGAATTGATATTTAGGTATTTGAAAATACCTTACATAGAGTCAGAAGGCTTTTGCTTTCTGACTTTTTTATTATCAAAATTCAATAATTATATGGATTCAAAGTGTTAATTTTTATTCTATATTCTACTTTCCCCAAAAGTAAGAATTATACCCAACTTTGTATGA	1900498	1900462	-	three_prime_utr_621	CDIF630_01829.EST3UTR.25	CDIF630_01829.EST3UTR	3UTR	-	1900462	1900512	-	TAAAAAAGAGACTATGAGAAAATTTACTCATAGTCTCCTAAATAATGTATTTATTTTCTTCCTGCAACCCATTTTAATCCCCAATGA	313	2113645	4827	115032591	3.52903	3.34785e-67
1435007	1435299	+	CDIF630_01401	CDIF630_01401	CDIF630_01401	CDS	-	1434306	1435376	+	AATAAGAGTTGGGCTTCAAGCTACTGATGATATACAAATTGGAAAAGCTGTTTTAGCAGGACCATATCATCCTGCATTTAGAGAGTTGGTAGAAGCAGATATGATAAAAGATTATTTAGAATTTGTTATTTTGCAAAATAAAAATATAAAGCAAATGTTGGTCAAATCTAATAAAAAGAATATTTCTAAAATCATAGGAAATAAAAAAACAAATGTTAAATATATGGAAGAAAAATTTGGTGTGCTTTTAAAAACACAAGAATCAGATTTAGATATAAATCAATTAGAAATTGTGTTAGATGGGAAAAGTTTAATTAGTGCTAATATGAGAGACATTCATAGA	2212659	2212616	-	CDIF630nc_071	CDIF630_02134.CDIF630_02133.IGR	CDIF630_02134.CDIF630_02133.IGR	sRNA	CDIF630nc_071	2212616	2212687	-	TAAAAAAAAAGAAGGCAGTTGGTGTGAGCTTTAAGCCTTCTTTAAGGAAAAAGTTTATTTATTTTTGTTGATACTTAACATATTATAGTTTTTA	312	7900	438542	116704622	10.51	1.94674e-189
1745559	1745600	-	five_prime_utr_597	CDIF630_01686.CDIF630_01685.IGR	CDIF630_01686.feoA3.IGR	sRNA	CDIF630nc_159	1745441	1745730	-	CTATATTCTACTTTCCCCAAAAGTAAGAATTATACCCAACTTTGTATGATAGGCATCTTGCCTATCTTTTTTTTGTAAAAGTAACAAGGTAA	541974	541901	+	CDIF630_00579	CDIF630_00579	CDIF630_00579	CDS	-	541768	542130	+	AAAATGTTCTTTGCGTTTTTCCTATAAAGAAGTTGGGTTGGAATTAGCGCAAATAGGAAATGTTTTACTATTATCTGGTTCTGATGATGCTCTTAAACCATTTATAGAAACAAAATCTACTTTT	311	730282	30652	116390131	1.61706	2.08573e-08
3513418	3513491	-	three_prime_utr_1310	CDIF630_03321.CDIF630_03320.IGR	CDIF630_03321.CDIF630_03320.IGR	3UTR	-	3513290	3513650	-	GGATATCACTTAAAGATTTAAATTGTTATTGTAGATGTTTTTAATATAAAACAAGATTAATAAGTGTATTGTAAGCTTTAAGTGAAATTGATACTATAATGAGTTACTTAGATTTTAAAATATA	2212650	2212616	-	CDIF630nc_071	CDIF630_02134.CDIF630_02133.IGR	CDIF630_02134.CDIF630_02133.IGR	sRNA	CDIF630nc_071	2212616	2212687	-	TAAAAAAAAAGAAGGCAGTTGGTGTGAGCTTTAAGCCTTCTTTAAGGAAAAAGTTTATTTATTTTTGTTGATACTTAACATATTA	310	3084	438544	116709438	26.751	2.72299e-302
2981224	2981300	-	CDIF630nc_083	CDIF630_02845.CDIF630_02844.IGR	ltaE.dapF.IGR	sRNA	CDIF630nc_083	2981204	2981334	-	ACCCTAATTGTAATGGCAACTCTCCCTCACATCCTCAAATTATAGTTGTCATTACAAAACTTTTCCCATAAATTATAAGTTTATGGGAATTTTTTTATGTTATAATAGTTTAAGCGTTAATTTACGA	428177	428129	+	CDIF630_00475	CDIF630_00475	CDIF630_00475	CDS	-	428149	429090	+	AATACTATAAGATACATGATTAAAAATAAATATTTGAGGGATTTCGGTTTTGAGAAAGGAGACACGACTTATGAGGTGGATATTAGTTTTTATATTTTT	308	1340090	4639	115806339	5.73753	9.68792e-116
2598526	2598700	-	CDIF630_02490	CDIF630_02490	CDIF630_02490	CDS	-	2597438	2598973	-	TCAGGGACTTTAAAAATAGATGGAAATAAAATGACAGCATTAAAGGTTGGGTATTCTTCTGTGGGTATCATGAAAAATTCAAGAGTATTAAAAAAGGCTACTATAAAAGTAGTAGATCCAGAGGTAGAATCACTAGATATGGAGATTAATGGGGATTTAAAACATGTTGGTGATAGTGCTACTATAGAAAGTACAATAGAAGTTGATTATGATAAGTTTAAAAAA	1745652	1745526	-	five_prime_utr_597	CDIF630_01686.CDIF630_01685.IGR	CDIF630_01686.feoA3.IGR	sRNA	CDIF630nc_159	1745441	1745730	-	CAAAAAAAAGATAGGCAAGATGCCTATCATACAAAGTTGGGTATAATTCTTACTTTTGGGGAAAGTAGAATATAGAATAAAAATTAACACTTTGAATCCATATAATTATTGAATTTTGATAATAAAAAAGTCAGAAAGCAAAAGCCTTCTGACTCTATGTAAGGTATTTTCAAATAC	304	2488	3791353	113357231	3.65324	1.51896e-66
3800136	3800247	-	CDIF630_03556	CDIF630_03556	CDIF630_03556	CDS	-	3799963	3801399	-	AAAGAAATAGAAGCTACATTTATAGAAGGAATGGGGTGTGTAGGAGGCTGTGTAGGAGGTCCGAAGCGTATTTTAAGTGTGGAAGAAGGTACTAAGAATGTTGATGAATATAGTGAAAGTACGAATATGGAAACTCCATTTGATAATTTAAATGTATTACAA	2212660	2212616	-	CDIF630nc_071	CDIF630_02134.CDIF630_02133.IGR	CDIF630_02134.CDIF630_02133.IGR	sRNA	CDIF630nc_071	2212616	2212687	-	TAAAAAAAAAGAAGGCAGTTGGTGTGAGCTTTAAGCCTTCTTTAAGGAAAAAGTTTATTTATTTTTGTTGATACTTAACATATTATAGTTTTTAG	295	12850	438559	116699672	6.10886	4.0104e-119
1376301	1376394	+	CDIF630_01339	CDIF630_01339	CDIF630_01339	CDS	-	1376078	1376617	+	GTGAAATAGTTGGGATTGCAACGATTGATTCTAATCAAAAAGCAAAAGGAAAGCATGTTGGAGTATTAGGAATTGTTGTAAAAGAAAAATATTGGGGAATTGGATTGGGTAAAAGGCTTATGTTAGACCTTATAGAATGGTGTA	1745578	1745527	-	five_prime_utr_597	CDIF630_01686.CDIF630_01685.IGR	CDIF630_01686.feoA3.IGR	sRNA	CDIF630nc_159	1745441	1745730	-	AAAAAAAAGATAGGCAAGATGCCTATCATACAAAGTTGGGTATAATTCTTACTTTTGGGGAAAGTAGAATATAGAATAAAAATTAACACTTTGAATCCATAT	294	1149	3730670	113419263	7.77906	7.32775e-135
1401813	1401894	+	CDIF630_01367	CDIF630_01367	CDIF630_01367	CDS	-	1401196	1402020	+	AAAAGCAAGGGCTATGATGGGAGATACTGGTTCAAACGTCCTTGGAATATCTATTGGAATGCTCATTTCTTTTGGGTATCCATTTAACATTAGATTAGGATGGTTAATATTTGTAGTTATTATGCATATATT	1064014	1064004	+	CDIF630nc_028	CDIF630_01016.CDIF630_01017.IGR	CDIF630_01016.CDIF630_01017.IGR	sRNA	CDIF630nc_028	1063951	1064016	+	AAACCAATCACAATCTAGTGTTTGAAGGTAGTCGGAAATCCCCCGCTACCTTCTTTTTTTT	293	920	1837883	115312280	19.9819	3.24159e-239
2285502	2285587	-	NA	CDIF630_02209.CDIF630_02208.IGR	CDIF630_02209.CDIF630_02208.IGR	AS	-	NA	NA	NA	AGCTTTATTTTCTAAGTTCACTTCTTATTAAGTTTTTAGAATTGCATATATAAATATAAATTTTTAAATAATATAGCAGTTTTAAATTATTTACATCATAGATTGTATTGAGAATAGTATATTGTCATTATTAAAT	1064014	1064007	+	CDIF630nc_028	CDIF630_01016.CDIF630_01017.IGR	CDIF630_01016.CDIF630_01017.IGR	sRNA	CDIF630nc_028	1063951	1064016	+	CCAATCACAATCTAGTGTTTGAAGGTAGTCGGAAATCCCCCGCTACCTTCTTTTTTTT	291	874	1837885	115312326	20.89	3.87334e-242
1835908	1835981	+	five_prime_utr_638	CDIF630_01769	CDIF630_01769	5UTR	-	1835883	1835962	+	ATCAATCTTTGATAAACAAGATTTTAAATTTGTAGCGTCTAGGAGGATTTTATTATGAAAGCAAATGTTAATCAAGATACTTGTATAGGTTGTGGATTATGTCCATCAATATGTCCAGAAGTAT	1307694	1307335	+	CDIF630_01269	CDIF630_01269.CDIF630_01270.IGR	CDIF630_01269.CDIF630_01270.IGR	CDS	-	1307246	1307467	+	CATAGTAAAAAGTTTGAAATAGTAGAGGAAAATGAGGATTGTGTAATATTTGAATGTTACACTTGTGGAACTATATCTATATTAAAGTATTGTGAGAACTGTAAAGAATTTGTATTTGTAAATATTCCAAATAATGTGGAGACATATGAGTATTGTTGTGGAAAATGTAATAATAAAATTTAATATAATATAAACATATGTAATTTCATATATCATTTATACCAATCTCATATAAAATTCATATATAAAATGTATTATATAAATATAGAAAGAACTAGCTTAAAACATAATATAATTACCCTAAATTTATAATGACAACTCTCCCTCACATCCTCAAATTATAGTTGTCATTATAGAATAACTTGGCTGTTTCAAAAATGTGAAATCATTTTAGAAACA…	290	6833	1691466	115452787	2.89686	1.03616e-45
1835908	1835981	+	CDIF630_01769	CDIF630_01769	CDIF630_01769	CDS	-	1835962	1836150	+	ATCAATCTTTGATAAACAAGATTTTAAATTTGTAGCGTCTAGGAGGATTTTATTATGAAAGCAAATGTTAATCAAGATACTTGTATAGGTTGTGGATTATGTCCATCAATATGTCCAGAAGTAT	1307694	1307335	+	CDIF630_01269	CDIF630_01269.CDIF630_01270.IGR	CDIF630_01269.CDIF630_01270.IGR	CDS	-	1307246	1307467	+	CATAGTAAAAAGTTTGAAATAGTAGAGGAAAATGAGGATTGTGTAATATTTGAATGTTACACTTGTGGAACTATATCTATATTAAAGTATTGTGAGAACTGTAAAGAATTTGTATTTGTAAATATTCCAAATAATGTGGAGACATATGAGTATTGTTGTGGAAAATGTAATAATAAAATTTAATATAATATAAACATATGTAATTTCATATATCATTTATACCAATCTCATATAAAATTCATATATAAAATGTATTATATAAATATAGAAAGAACTAGCTTAAAACATAATATAATTACCCTAAATTTATAATGACAACTCTCCCTCACATCCTCAAATTATAGTTGTCATTATAGAATAACTTGGCTGTTTCAAAAATGTGAAATCATTTTAGAAACA…	290	6833	1691466	115452787	2.89686	1.03616e-45
1835908	1835981	+	five_prime_utr_638	CDIF630_01769	CDIF630_01769	5UTR	-	1835883	1835962	+	ATCAATCTTTGATAAACAAGATTTTAAATTTGTAGCGTCTAGGAGGATTTTATTATGAAAGCAAATGTTAATCAAGATACTTGTATAGGTTGTGGATTATGTCCATCAATATGTCCAGAAGTAT	1307694	1307335	+	CDIF630nc_037	CDIF630_01269.CDIF630_01270.IGR	CDIF630_01269.CDIF630_01270.IGR	sRNA	CDIF630nc_037	1307549	1307694	+	CATAGTAAAAAGTTTGAAATAGTAGAGGAAAATGAGGATTGTGTAATATTTGAATGTTACACTTGTGGAACTATATCTATATTAAAGTATTGTGAGAACTGTAAAGAATTTGTATTTGTAAATATTCCAAATAATGTGGAGACATATGAGTATTGTTGTGGAAAATGTAATAATAAAATTTAATATAATATAAACATATGTAATTTCATATATCATTTATACCAATCTCATATAAAATTCATATATAAAATGTATTATATAAATATAGAAAGAACTAGCTTAAAACATAATATAATTACCCTAAATTTATAATGACAACTCTCCCTCACATCCTCAAATTATAGTTGTCATTATAGAATAACTTGGCTGTTTCAAAAATGTGAAATCATTTTAGAAACA…	290	6833	1691466	115452787	2.89686	1.03616e-45
1835908	1835981	+	CDIF630_01769	CDIF630_01769	CDIF630_01769	CDS	-	1835962	1836150	+	ATCAATCTTTGATAAACAAGATTTTAAATTTGTAGCGTCTAGGAGGATTTTATTATGAAAGCAAATGTTAATCAAGATACTTGTATAGGTTGTGGATTATGTCCATCAATATGTCCAGAAGTAT	1307694	1307335	+	CDIF630nc_037	CDIF630_01269.CDIF630_01270.IGR	CDIF630_01269.CDIF630_01270.IGR	sRNA	CDIF630nc_037	1307549	1307694	+	CATAGTAAAAAGTTTGAAATAGTAGAGGAAAATGAGGATTGTGTAATATTTGAATGTTACACTTGTGGAACTATATCTATATTAAAGTATTGTGAGAACTGTAAAGAATTTGTATTTGTAAATATTCCAAATAATGTGGAGACATATGAGTATTGTTGTGGAAAATGTAATAATAAAATTTAATATAATATAAACATATGTAATTTCATATATCATTTATACCAATCTCATATAAAATTCATATATAAAATGTATTATATAAATATAGAAAGAACTAGCTTAAAACATAATATAATTACCCTAAATTTATAATGACAACTCTCCCTCACATCCTCAAATTATAGTTGTCATTATAGAATAACTTGGCTGTTTCAAAAATGTGAAATCATTTTAGAAACA…	290	6833	1691466	115452787	2.89686	1.03616e-45
4057800	4058080	-	CDIF630_03797	CDIF630_03797	CDIF630_03797	CDS	-	4057501	4058394	-	TATAATATTTTCATTGGTCATAGCAATGTTACTTTCTGCTGGATTATTCATTTTTATACCTACATTGGTAGGAGGAGCTTTTTCTAAAGTAATGCCTAATGATTTTATGCTTAATTTAATAGAAGGAATCATAAGGATAGCTATATTATTTGCATATATAGTATTGATTTCACGAAGTAAGGATATAGAAAGAGTCTTTCAATATCATGGAGCAGAACATAAATCTATATATTGCTATGAAAATGATTTAGAACTTACAGTAGAGAATGCTAGAAAATTTAAAAGATTACATCCTAGATGTGGTACAAATTTCCTATTTATAGTTATGGCT	2644407	2644395	-	NA	CDIF630_02528.AS	CDIF630_02528.AS	sRNA	CDIF630nc_164	NA	NA	-	TGAAAAAAGCACTCCCCCAGCAAGAGAATGCTTAGTTATAGCTATAGAAGTGTATTGGTGGTA	285	1055	652388	116497648	48.2396	0
3513502	3513561	-	three_prime_utr_1310	CDIF630_03321.CDIF630_03320.IGR	CDIF630_03321.CDIF630_03320.IGR	3UTR	-	3513290	3513650	-	AAAAAATAATAATGATTGTATTGAAGAATTACAGAATAGTGCGGAGAGCCTACTCCTTTAGGTGTGAGATGGATATCACTTAAAGATTTAAATTGTTATTGTAGATGTTT	2212649	2212615	-	CDIF630nc_071	CDIF630_02134.CDIF630_02133.IGR	CDIF630_02134.CDIF630_02133.IGR	sRNA	CDIF630nc_071	2212616	2212687	-	ATAAAAAAAAAGAAGGCAGTTGGTGTGAGCTTTAAGCCTTCTTTAAGGAAAAAGTTTATTTATTTTTGTTGATACTTAACATATT	284	19246	438570	116693276	3.92631	4.03625e-72
3784410	3784900	-	CDIF630_03542	CDIF630_03542	CDIF630_03542	CDS	-	3782828	3785011	-	GATACAATACTTAATGGAGAAGAACAATCAAATGGTCAGACACCAGATGTAGAGAAACCATCAGACGGTCAGGTACCAGGTGGGGAGAAACCATCAGACAGTCAAGTACCAGATGGGGAGAAACCATCAGACGGTCAGGTACCAGATGGGGAGAAACCATCAGATGGTCAGATACCAGATGGGGAGAAACCATCAGATGGTCAGATACCAGATGGAGAGAAACCATCAGATGGTCAGATACCAGATGGGGAGAAACCATCAGATGGTCAGATGCCAGATGGAGAGAAGACATCAGATAGTCAGACGCCAGATGTAGAGAAACCATCAGATGGTCAGATGCCAGATGGGGAGAAACCATTAGATGAGCAAACTCCAGAAGAAGAAAAACCATTGGAAGAA…	1317057	1317017	-	NA	CDIF630_01280.CDIF630_01279.IGR	CDIF630_01280.copZ.IGR	sRNA	CDIF630nc_155	NA	NA	-	TAAAAAAAGACCTCTATTGGGGGAGTAATAGAGGTCTAAAAATGGGGGAGATTGAGTATGTTTGATTTTACATTACTATTATCTCCCCTTT	284	3620	216963	116930509	42.2817	0
1124319	1124498	+	five_prime_utr_378	CDIF630_01108	CDIF630_01108	5UTR	-	1124365	1124400	+	AATATTTGTTGTTGGAATGTAAATATTAAAATGGTATAATTTAGGTAACAAATCTTAAATTATACTCTTGGAGGTATATTTATGGAAAGATTTGTTTACAAGGGGGAATTTAATATGAATAATTATTCAATTATGTTTGAAAATAAGTCTATTTTAGATTTAAAACAAACATGCTATTTAGATAGCTTATATAATTTATTTGAAGAAAAAATTCAGTATGTAACTAAAAC	1317060	1317017	-	NA	CDIF630_01280.CDIF630_01279.IGR	CDIF630_01280.copZ.IGR	sRNA	CDIF630nc_155	NA	NA	-	TAAAAAAAGACCTCTATTGGGGGAGTAATAGAGGTCTAAAAATGGGGGAGATTGAGTATGTTTGATTTTACATTACTATTATCTCCCCTTTTAA	283	47157	216964	116886972	3.2331	1.73254e-54
1124319	1124498	+	CDIF630_01108	CDIF630_01108	CDIF630_01108	CDS	-	1124400	1124996	+	AATATTTGTTGTTGGAATGTAAATATTAAAATGGTATAATTTAGGTAACAAATCTTAAATTATACTCTTGGAGGTATATTTATGGAAAGATTTGTTTACAAGGGGGAATTTAATATGAATAATTATTCAATTATGTTTGAAAATAAGTCTATTTTAGATTTAAAACAAACATGCTATTTAGATAGCTTATATAATTTATTTGAAGAAAAAATTCAGTATGTAACTAAAAC	1317060	1317017	-	NA	CDIF630_01280.CDIF630_01279.IGR	CDIF630_01280.copZ.IGR	sRNA	CDIF630nc_155	NA	NA	-	TAAAAAAAGACCTCTATTGGGGGAGTAATAGAGGTCTAAAAATGGGGGAGATTGAGTATGTTTGATTTTACATTACTATTATCTCCCCTTTTAA	283	47157	216964	116886972	3.2331	1.73254e-54
2363410	2363446	-	CDIF630_02286	CDIF630_02286	CDIF630_02286	CDS	-	2363258	2363833	-	ACTAAGATTATTGTAGATGGAAAATTAAAAACTGTTATGGATAGGGGGTCTAGTAAGTATTTTAGTAATTCTAATGCAATAGATGTA	399325	399282	+	CDIF630nc_006	CDIF630_00455.CDIF630_00456.IGR	cbiO.pcrA.IGR	sRNA	CDIF630nc_006	399224	399325	+	CTATTTTAAAAAAATAGATTTATATATAATAACCCTTAACCTAGACCCCTTAAAGGTGCCTTATGATTCCCCAAATCATAAGGTTATTTTTTTT	283	3374	650524	116497195	15.0208	2.18323e-209
2709212	2709299	-	CDIF630_02596	CDIF630_02596	trxB3	CDS	-	2708771	2709718	-	TTTCTTTGAAGATTTTGAAGTATTTGTTGTAGGTGGAGGAGACAGTGCATTAGAAGAAGCAATGTATTTAACTAAATTTGCTAGAAAAGTAACAATTGTACATAGAAGACAAGGATTTAGATGTGCTAAGAGTGTTGA	1317057	1317017	-	NA	CDIF630_01280.CDIF630_01279.IGR	CDIF630_01280.copZ.IGR	sRNA	CDIF630nc_155	NA	NA	-	TAAAAAAAGACCTCTATTGGGGGAGTAATAGAGGTCTAAAAATGGGGGAGATTGAGTATGTTTGATTTTACATTACTATTATCTCCCCTTT	283	6945	216964	116927184	21.9605	1.47724e-255
4126748	4126800	-	CDIF630_03862	CDIF630_03862	CDIF630_03862	CDS	-	4126128	4126874	-	TTTTTGTTTTGGTATAGATGCAGTTTTATTAGCCAATTTTACTAAAATAAAAAAAGATGCCAAAGTAGTAGATTTGGGTACTGGAACTGGCATTATACCTATT	1074253	1074242	-	three_prime_utr_311	CDIF630_01025.AS	CDIF630_01025.AS	sRNA	CDIF630nc_153	1074245	1074424	-	GAAAATAAAAAATCACCCAAACGCCAATAAGGGTGATTTAAAGAAATAACTTTTAAATTCTA	282	2532	5267250	111881312	2.3657	6.75058e-28
1629654	1629699	+	NA	CDIF630_01580.CDIF630_01581.IGR	CDIF630_01580.CDIF630_01581.IGR	CRISPR	-	NA	NA	+	TAGTTTTGCAGTGAGCGATATTTGTTACAAAGTAGGGCTTAACGCTTGAAATATAAGGTGTTGAGGGCATGTGATAAGCTTTATCATTTGCACTAC	1745652	1745527	-	five_prime_utr_597	CDIF630_01686.CDIF630_01685.IGR	CDIF630_01686.feoA3.IGR	sRNA	CDIF630nc_159	1745441	1745730	-	AAAAAAAAGATAGGCAAGATGCCTATCATACAAAGTTGGGTATAATTCTTACTTTTGGGGAAAGTAGAATATAGAATAAAAATTAACACTTTGAATCCATATAATTATTGAATTTTGATAATAAAAAAGTCAGAAAGCAAAAGCCTTCTGACTCTATGTAAGGTATTTTCAAATAC	280	388	3791377	113359331	21.5768	7.77658e-221
2656509	2656582	+	five_prime_utr_942	CDIF630_02547	CDIF630_02547	5UTR	-	2656425	2656576	+	AGCCAGTTGCCAAAAAGATATTTTCTTTTTGTTTTTCATGAAAGTTTTTTAGGGGGATAAATACATTATGTTTAGAGATAAAATGGATAAATGTACACATATGTTAACTGCTTATATTGGTAGT	2981295	2981205	-	CDIF630nc_083	CDIF630_02845.CDIF630_02844.IGR	ltaE.dapF.IGR	sRNA	CDIF630nc_083	2981204	2981334	-	AAAAAAATTCCCATAAACTTATAATTTATGGGAAAAGTTTTGTAATGACAACTATAATTTGAGGATGTGAGGGAGAGTTGCCATTACAATTAGGGTAATTATATTATGTTTTTAAGCTAGTTCTTTCTATGTTTATATATT	278	6759	1476105	115668234	3.22299	3.21254e-52
2656509	2656582	+	CDIF630_02547	CDIF630_02547	CDIF630_02547	CDS	-	2656576	2656752	+	AGCCAGTTGCCAAAAAGATATTTTCTTTTTGTTTTTCATGAAAGTTTTTTAGGGGGATAAATACATTATGTTTAGAGATAAAATGGATAAATGTACACATATGTTAACTGCTTATATTGGTAGT	2981295	2981205	-	CDIF630nc_083	CDIF630_02845.CDIF630_02844.IGR	ltaE.dapF.IGR	sRNA	CDIF630nc_083	2981204	2981334	-	AAAAAAATTCCCATAAACTTATAATTTATGGGAAAAGTTTTGTAATGACAACTATAATTTGAGGATGTGAGGGAGAGTTGCCATTACAATTAGGGTAATTATATTATGTTTTTAAGCTAGTTCTTTCTATGTTTATATATT	278	6759	1476105	115668234	3.22299	3.21254e-52
3177464	3177786	-	three_prime_utr_1190	CDIF630_03013.CDIF630_03012.IGR	agrB.CDIF630_03012.IGR	sRNA	CDIF630nc_169	3177427	3177809	-	TTAAGTTATGAAAAAGTTTATTGTAAGATTTATGAAGTTTGCTAGCTCATTGGCACTTAGCACTGCTATTTTGTCAGCTAATAGTACCTGTCCTTGGATTATTCATCAGCCTAAAGTACCCAAAGAAATCAGCAATCTAAAGAAGACAAATTAAATACAAGCACTTATTTATACAAAATTATCAGGAAAAAAGAAATTATTATATTTTAATAAGATTAAAACAATATAAAATCAGATACAAAATTTATTTTATTTATTTTATAGGAGCCTAATACCTATTTGGTAATATATTAGTGCGCCAATTTAGGGGGATATAGTGTATTTAATGAAATGACTTACGGAGAGTAAGTCATTTTTGTATTGTATGTATTTT	3988658	3988655	-	CDIF630nc_105	CDIF630_03723.CDIF630_03722.IGR	CDIF630_03723.CDIF630_03722.IGR	sRNA	CDIF630nc_105	3988653	3988733	-	TAAAAAAGACCTCTATGGGGGATAGAGGTCTTTAAGTGGGGGAGATTGAGTAAT	278	6568	43762	117100768	113.259	0
8789	8895	+	CDIF630_00007	CDIF630_00007	CDIF630_00007	CDS	-	8561	8857	+	GATATAAAGATTTCAGAAGAAGATATAGTAATAAGTAAAAGCTTTGATGATGAGGGAGATGTTAACTAATGAATGCATGGGGGTGGCAAATTGGAGCAGTGTTAGTAGGAAGCTCTGCTCTTATAGTAGCAATTTATTTAGCTAAAACTCTAAACAG	1317053	1317017	-	NA	CDIF630_01280.CDIF630_01279.IGR	CDIF630_01280.copZ.IGR	sRNA	CDIF630nc_155	NA	NA	-	TAAAAAAAGACCTCTATTGGGGGAGTAATAGAGGTCTAAAAATGGGGGAGATTGAGTATGTTTGATTTTACATTACTATTATCTCCC	277	1874	216970	116932255	79.6608	0
8789	8895	+	CDIF630_00008	CDIF630_00007	CDIF630_00007	CDS	-	8857	9117	+	GATATAAAGATTTCAGAAGAAGATATAGTAATAAGTAAAAGCTTTGATGATGAGGGAGATGTTAACTAATGAATGCATGGGGGTGGCAAATTGGAGCAGTGTTAGTAGGAAGCTCTGCTCTTATAGTAGCAATTTATTTAGCTAAAACTCTAAACAG	1317053	1317017	-	NA	CDIF630_01280.CDIF630_01279.IGR	CDIF630_01280.copZ.IGR	sRNA	CDIF630nc_155	NA	NA	-	TAAAAAAAGACCTCTATTGGGGGAGTAATAGAGGTCTAAAAATGGGGGAGATTGAGTATGTTTGATTTTACATTACTATTATCTCCC	277	1874	216970	116932255	79.6608	0
1745602	1745638	-	five_prime_utr_597	CDIF630_01686.CDIF630_01685.IGR	CDIF630_01686.feoA3.IGR	sRNA	CDIF630nc_159	1745441	1745730	-	TTCAATAATTATATGGATTCAAAGTGTTAATTTTTATTCTATATTCTACTTTCCCCAAAAGTAAGAATTATACCCAACTTTGTATGA	3966419	3966305	-	five_prime_utr_1351	CDIF630_03708	CDIF630_03708	5UTR	-	3966399	3966538	-	AGAATTGCGTTTTGTGTCGAAATATTTGCTTTTTTAATGCCTGCACTTATAGTTGCTTGTGCAGTTTCCCCAGGTGTCAAGAATCCTTTACTCATAAATCCTTCCCCCTTAAAAATTATACTTTCCCTTGTCTTTTTATGGCAATAATTATATAATAACAATATG	276	2092585	6164	115052351	2.46183	3.52666e-31
1745602	1745638	-	five_prime_utr_597	CDIF630_01686.CDIF630_01685.IGR	CDIF630_01686.feoA3.IGR	sRNA	CDIF630nc_159	1745441	1745730	-	TTCAATAATTATATGGATTCAAAGTGTTAATTTTTATTCTATATTCTACTTTCCCCAAAAGTAAGAATTATACCCAACTTTGTATGA	3966419	3966305	-	CDIF630_03708	CDIF630_03708	CDIF630_03708	CDS	-	3965629	3966399	-	AGAATTGCGTTTTGTGTCGAAATATTTGCTTTTTTAATGCCTGCACTTATAGTTGCTTGTGCAGTTTCCCCAGGTGTCAAGAATCCTTTACTCATAAATCCTTCCCCCTTAAAAATTATACTTTCCCTTGTCTTTTTATGGCAATAATTATATAATAACAATATG	276	2092585	6164	115052351	2.46183	3.52666e-31
12376	12470	+	NA	CDIF630_00012.CDIF630_00013.IGR	CDIF630_00012.CDIF630_00013.IGR	IGR	-	NA	NA	NA	AGCACTTTTAGCAACAGAATAAACTGAACGCATGTGAAGTTTGTTTGCTGGCGCTGTGCATTAGCACTTTAAGCAACGGAATTTATTCGTTGGCGCTGTGCGTTAGCACTTTGAAAACTGCATATATATATTTAGTGATATGACA	15563	15538	+	NA	G2DFA-154.EST3UTR.38	G2DFA-154.EST3UTR	IGR	-	NA	NA	NA	GGACTTGACCAATATTATTTGATGTCATTCATTAAGATATATGTGCAGTTTTTAGAGTGCTAACTCTATATTTTTA	275	31781	495	117118825	2047.32	0
2285418	2285460	-	NA	CDIF630_02209.CDIF630_02208.IGR	CDIF630_02209.CDIF630_02208.IGR	AS	-	NA	NA	NA	TTATTAAATCTTTTATACATTTTTTATTTTAAATAAATTAATATTAAGGTGATTATATTTACATATTTGTATTTTTATGAACTAGAATATTCT	2981285	2981205	-	CDIF630nc_083	CDIF630_02845.CDIF630_02844.IGR	ltaE.dapF.IGR	sRNA	CDIF630nc_083	2981204	2981334	-	AAAAAAATTCCCATAAACTTATAATTTATGGGAAAAGTTTTGTAATGACAACTATAATTTGAGGATGTGAGGGAGAGTTGCCATTACAATTAGGGTAATTATATTATGTTTTTAAGCTAGTTCTTTCTATG	274	505	1476109	115674488	42.5185	2.75768e-299
1511432	1511702	+	CDIF630_01473	CDIF630_01473	CDIF630_01473	CDS	-	1510937	1511782	+	TTTTTAAAGCAGAGTGGAAGAGTTCCAGTTGCAACTGCTTTGATAGGAAATATGTTAAATATAAAGCCTATATTTTTCTTTGATAATGGGGAAGCTAAGTTGGTAAATAAGGTTAGAGGAATAAAGAATATAGCAAGTAAATTGGTCGATATAATTTTAGAAATGAATGAAGGGTCTTTAGAAGGAAAAATCGTCACAATAGGTTGTGGAGATAATTTACACGATTGTGAAATATTAAAAGATGAAGTAAATAAAAGAATAAAAGCAAGAAGAGTATTATTTACTCGAGGAGGAGTTTCTATTTGCTCTCATACAGGGCCA	1317058	1317017	-	NA	CDIF630_01280.CDIF630_01279.IGR	CDIF630_01280.copZ.IGR	sRNA	CDIF630nc_155	NA	NA	-	TAAAAAAAGACCTCTATTGGGGGAGTAATAGAGGTCTAAAAATGGGGGAGATTGAGTATGTTTGATTTTACATTACTATTATCTCCCCTTTT	269	1988	216978	116932141	72.9212	0
1745601	1745648	-	five_prime_utr_597	CDIF630_01686.CDIF630_01685.IGR	CDIF630_01686.feoA3.IGR	sRNA	CDIF630nc_159	1745441	1745730	-	ATTATCAAAATTCAATAATTATATGGATTCAAAGTGTTAATTTTTATTCTATATTCTACTTTCCCCAAAAGTAAGAATTATACCCAACTTTGTATGAT	946593	946503	+	CDIF630_00907	CDIF630_00907	CDIF630_00907	CDS	-	945270	946553	+	ATGTGGAGAATTTTGAGTATGGGGAAAGTGGTATAACGCTAGATGTAGATTTAGATGAAGAAGATTTTAATATCTATAGAGAGTACATACTAGAAAAATAGGTTGAATATGGATATAAACTGGGAAAATATAGATAATCTT	268	2092593	9150	115049365	1.61032	3.37995e-06
1745601	1745648	-	five_prime_utr_597	CDIF630_01686.CDIF630_01685.IGR	CDIF630_01686.feoA3.IGR	sRNA	CDIF630nc_159	1745441	1745730	-	ATTATCAAAATTCAATAATTATATGGATTCAAAGTGTTAATTTTTATTCTATATTCTACTTTCCCCAAAAGTAAGAATTATACCCAACTTTGTATGAT	946593	946503	+	CDIF630_00908	CDIF630_00907	CDIF630_00907	CDS	-	946561	947238	+	ATGTGGAGAATTTTGAGTATGGGGAAAGTGGTATAACGCTAGATGTAGATTTAGATGAAGAAGATTTTAATATCTATAGAGAGTACATACTAGAAAAATAGGTTGAATATGGATATAAACTGGGAAAATATAGATAATCTT	268	2092593	9150	115049365	1.61032	3.37995e-06
1745603	1745728	-	five_prime_utr_597	CDIF630_01686.CDIF630_01685.IGR	CDIF630_01686.feoA3.IGR	sRNA	CDIF630nc_159	1745441	1745730	-	AAATTAAATATTGAATTGATATTTAGGTATTTGAAAATACCTTACATAGAGTCAGAAGGCTTTTGCTTTCTGACTTTTTTATTATCAAAATTCAATAATTATATGGATTCAAAGTGTTAATTTTTATTCTATATTCTACTTTCCCCAAAAGTAAGAATTATACCCAACTTTGTATG	1658790	1658601	+	CDIF630_01606	CDIF630_01606	CDIF630_01606	CDS	-	1657983	1658792	+	GCTATAATAGTAAAGGGGAAGTACTTTATGAAGGAGAATGGAAGAATAATTTGATTCATGGTAAGGGAACTTATATATGGGAAAAAGGTAAAAAGTATATAGGTGAATTTATGCATGGTAAAAAACATGGGCAAGGAACTTTTTATCTAAATAATGAATTGGTTTATGAAGGGACTTGGAAATTTGATAAGCCATCTATATTTGATAGAACATTAGATGAAATATTTTCCTTGAGACTGT	266	2113692	2770	115034648	5.22623	1.51159e-89
1524340	1524499	+	three_prime_utr_464	CDIF630_01483.CDIF630_01484.IGR	pgsA.recA.IGR	3UTR	-	1524246	1524356	+	GTATACCTCTTTTCATTTTAAGAATATTTTCTTTTGTGTATATAATTATTAATAATGGTTTATAAATAAAATGTAATGAATAAAAATATAATCATTAGTAGCGTTTTTAAATTGACTAGGTTTGATTTATGTTATATAATTAATATATAACAAGAGAACAAATGTTTGTAGATAAATGAAGGGATGGTATAGAGATGAGTGTAGATCAAG	1064014	1064012	+	CDIF630nc_028	CDIF630_01016.CDIF630_01017.IGR	CDIF630_01016.CDIF630_01017.IGR	sRNA	CDIF630nc_028	1063951	1064016	+	CACAATCTAGTGTTTGAAGGTAGTCGGAAATCCCCCGCTACCTTCTTTTTTTT	265	4572	1837911	115308628	3.63644	8.46167e-59
1524340	1524499	+	five_prime_utr_507	CDIF630_01483.CDIF630_01484.IGR	pgsA.recA.IGR	5UTR	-	1524486	1524534	+	GTATACCTCTTTTCATTTTAAGAATATTTTCTTTTGTGTATATAATTATTAATAATGGTTTATAAATAAAATGTAATGAATAAAAATATAATCATTAGTAGCGTTTTTAAATTGACTAGGTTTGATTTATGTTATATAATTAATATATAACAAGAGAACAAATGTTTGTAGATAAATGAAGGGATGGTATAGAGATGAGTGTAGATCAAG	1064014	1064012	+	CDIF630nc_028	CDIF630_01016.CDIF630_01017.IGR	CDIF630_01016.CDIF630_01017.IGR	sRNA	CDIF630nc_028	1063951	1064016	+	CACAATCTAGTGTTTGAAGGTAGTCGGAAATCCCCCGCTACCTTCTTTTTTTT	265	4572	1837911	115308628	3.63644	8.46167e-59
2580396	2580473	+	CDIF630_02477	CDIF630_02477	CDIF630_02477	CDS	-	2580250	2581425	+	GATATCAATCTCAGCTAGAGAAGGAGGCCCTTTTGTCACACCAAGACGCCAATGGTATTTTTATATGTATGTAACACTATTTTGTGTATCTTCTGTCTTTATGTTTGTATTTTCTTATCTTTGGAATA	2644573	2644571	-	NA	CDIF630_02529.CDIF630_02528.IGR	CDIF630_02529.CDIF630_02528.IGR	sRNA	CDIF630nc_165	NA	NA	-	AAAAAAATAAGCACTCTTTATTATAAGGAGTGCTTTGGTGTATGTTAATCTTC	265	56925	134136	116960050	4.05915	1.12054e-69
2824315	2824371	-	three_prime_utr_1042	CDIF630_02706.CDIF630_02707.IGT	dnaJ.dnaK.IGT	3UTR	-	2824293	2824479	-	ATCATAGATTATATAACTTAAAGTAGAATATAAGAATTAATGATAGCTTGTAGTTTATTATTCTACAAGCTATCGTTTTGTAAAATGAAGGTGGTGTCAATTTTTGA	1745601	1745527	-	five_prime_utr_597	CDIF630_01686.CDIF630_01685.IGR	CDIF630_01686.feoA3.IGR	sRNA	CDIF630nc_159	1745441	1745730	-	AAAAAAAAGATAGGCAAGATGCCTATCATACAAAGTTGGGTATAATTCTTACTTTTGGGGAAAGTAGAATATAGAATAAAAATTAACACTTTGAATCCATATAATTATTGAATTTTGATAATAAA	263	319	3791394	113359400	24.6504	9.48776e-218
175924	175999	+	five_prime_utr_114	CDIF630_00241	CDIF630_00241	5UTR	-	175922	175947	+	AGAAATATATTTGGAGGTGCAAAATGAAGAAAAAGCTGTTAGAAAAAGATGGTTTTTATTTATCTTTGTTTGTATGTGTTTGTTTATTAGCAGTAGGTGGAGTTTGGTTTACAAATAATAATGTAG	2212648	2212617	-	CDIF630nc_071	CDIF630_02134.CDIF630_02133.IGR	CDIF630_02134.CDIF630_02133.IGR	sRNA	CDIF630nc_071	2212616	2212687	-	AAAAAAAAAGAAGGCAGTTGGTGTGAGCTTTAAGCCTTCTTTAAGGAAAAAGTTTATTTATTTTTGTTGATACTTAACATAT	262	11186	438592	116701336	6.2322	3.78254e-107
175924	175999	+	CDIF630_00241	CDIF630_00241	CDIF630_00241	CDS	-	175947	176615	+	AGAAATATATTTGGAGGTGCAAAATGAAGAAAAAGCTGTTAGAAAAAGATGGTTTTTATTTATCTTTGTTTGTATGTGTTTGTTTATTAGCAGTAGGTGGAGTTTGGTTTACAAATAATAATGTAG	2212648	2212617	-	CDIF630nc_071	CDIF630_02134.CDIF630_02133.IGR	CDIF630_02134.CDIF630_02133.IGR	sRNA	CDIF630nc_071	2212616	2212687	-	AAAAAAAAAGAAGGCAGTTGGTGTGAGCTTTAAGCCTTCTTTAAGGAAAAAGTTTATTTATTTTTGTTGATACTTAACATAT	262	11186	438592	116701336	6.2322	3.78254e-107
2981257	2981311	-	CDIF630nc_083	CDIF630_02845.CDIF630_02844.IGR	ltaE.dapF.IGR	sRNA	CDIF630nc_083	2981204	2981334	-	ATAATATAATTACCCTAATTGTAATGGCAACTCTCCCTCACATCCTCAAATTATAGTTGTCATTACAAAACTTTTCCCATAAATTATAAGTTTATGGGAATTTTT	834308	834305	+	five_prime_utr_289	CDIF630_00814.EST5UTR.52	pheS.EST5UTR	5UTR	-	833708	834335	+	TACCGCGAAACTATAGCCTTTCGTCCCTAGACAGGGATTGAGGGGCTTTTTTTA	260	1611540	2714	115536862	6.8682	9.96322e-113
3771503	3771593	-	CDIF630_03530	CDIF630_03530	CDIF630_03530	CDS	-	3771320	3771889	-	AATAGTTGACCAATTTAATGTTATTACAGATTGTGAAAAAGCTTCATCTGAAATACAAAGAGTGTTAAAGGGCAATGGAGAGGTTATATTAGAGGATTTAAATTTAAAGAATTTAAAAGTTAAGTTAAACTATCTTAAACA	1064014	1064006	+	CDIF630nc_028	CDIF630_01016.CDIF630_01017.IGR	CDIF630_01016.CDIF630_01017.IGR	sRNA	CDIF630nc_028	1063951	1064016	+	ACCAATCACAATCTAGTGTTTGAAGGTAGTCGGAAATCCCCCGCTACCTTCTTTTTTTT	260	4285	1837916	115308915	3.8068	3.00853e-61
1905271	1905496	+	CDIF630_01834	CDIF630_01834	CDIF630_01834	CDS	-	1903791	1905521	+	ATTGTTCTCCAATTTCAGATACAACAATACTTTCTTCAATGGGAGCTGGCTGTAATCATATAGACCATGTTAACACTCAAATGCCATATGCTATATTTACAGCAGTAATCACTATTGTATTTGGGTATATACCAGCTGGACTTGGATTGCCAATATATATAGTATTACCAGTGGCAATAGCTGCTATATTTGTAGGTATTCAAATAATTGGTAAGAAAGTTGATGAAGCGGAAATAGAACTTGTAGAATAAAGATATAAATAAGTTTCACCTTTTA	1745587	1745527	-	five_prime_utr_597	CDIF630_01686.CDIF630_01685.IGR	CDIF630_01686.feoA3.IGR	sRNA	CDIF630nc_159	1745441	1745730	-	AAAAAAAAGATAGGCAAGATGCCTATCATACAAAGTTGGGTATAATTCTTACTTTTGGGGAAAGTAGAATATAGAATAAAAATTAACACTTTGAATCCATATAATTATTGA	257	1871	3730707	113418541	4.17592	7.44433e-66
2981224	2981334	-	CDIF630nc_083	CDIF630_02845.CDIF630_02844.IGR	ltaE.dapF.IGR	sRNA	CDIF630nc_083	2981204	2981334	-	ATAGAAAGAACTAGCTTAAAAACATAATATAATTACCCTAATTGTAATGGCAACTCTCCCTCACATCCTCAAATTATAGTTGTCATTACAAAACTTTTCCCATAAATTATAAGTTTATGGGAATTTTTTTATGTTATAATAGTTTAAGCGTTAATTTACGA	1127022	1126914	-	CDIF630nc_035	CDIF630_01113.CDIF630_01111.IGR	CDIF630_01113.CDIF630_01111.IGR	sRNA	CDIF630nc_035	1126918	1127063	-	AGAAAAGTAAAAAGCCACTCTGGCAGGAGTGACTTTGAGCTTGATGTGAAAATCAAGCTTAATAAAAAACAACATTAATATTTAGTTAATGAAACTTCACTCTAGGCTAATAGATTGTAGTTTCTTTTTTTGTTTTTGATACGAATTTACATCTTTATT	257	1611543	8149	115531427	2.26093	1.61965e-23
2219610	2219796	-	CDIF630_02141	CDIF630_02141	accD	CDS	-	2219238	2220092	-	AGTAGACTCTTATAAGGAAAAAACAAAAGAGTCAGAAGCTGTTGTCACAGGTTATGGAAGAATAAATGGAATTAAAACAGTTATTTGTGTAATGAATCCTGATTTTATGATGGGAAGTATGGGTTCTATTGTTGGGGAAAAAATAACTTATTCAATAGAGTATGCTGCTGAAAATAATTTACCTATAATTATTTGTTCTGCTTCAGGAGGAGCTAGAATGCAAGAAGGTATGGTATC	1745600	1745527	-	five_prime_utr_597	CDIF630_01686.CDIF630_01685.IGR	CDIF630_01686.feoA3.IGR	sRNA	CDIF630nc_159	1745441	1745730	-	AAAAAAAAGATAGGCAAGATGCCTATCATACAAAGTTGGGTATAATTCTTACTTTTGGGGAAAGTAGAATATAGAATAAAAATTAACACTTTGAATCCATATAATTATTGAATTTTGATAATAA	256	4264	3730708	113416148	1.82518	3.94787e-11
1016629	1016770	+	three_prime_utr_289	CDIF630_00974.CDIF630_00975.IGT	oppA.oppD.IGT	3UTR	-	1016653	1016710	+	CATAGCTGACTGGACAATTGAATAATACTGAAATTAATTAGAAACCTTAGGGATAAAAATATATCCCTAAGGTTTGAATAGCATAGGGGTTGATGGTTTTTGGAACATTTATTGGAGGTTAATAATCTATCTGTAAGTTTTAAAGTAGAAGAAGGAGAAGTTCAGGCTGTAAGAAATGTATCTTTTAATCTA	3000452	3000437	+	CDIF630nc_085	CDIF630_02859.CDIF630_02862.IGR	CDIF630_02859.trpS.IGR	sRNA	CDIF630nc_085	3000253	3000454	+	TTCTACTTTCCCCAAAGTAAGAATAATCTAACCCCTTTGAGATGAGCAAAAGCTCATCTTTTTTTA	254	5971	228231	116916920	21.7916	5.38112e-228
1016629	1016770	+	CDIF630_00975	CDIF630_00974.CDIF630_00975.IGT	oppA.oppD.IGT	CDS	-	1016740	1017753	+	CATAGCTGACTGGACAATTGAATAATACTGAAATTAATTAGAAACCTTAGGGATAAAAATATATCCCTAAGGTTTGAATAGCATAGGGGTTGATGGTTTTTGGAACATTTATTGGAGGTTAATAATCTATCTGTAAGTTTTAAAGTAGAAGAAGGAGAAGTTCAGGCTGTAAGAAATGTATCTTTTAATCTA	3000452	3000437	+	CDIF630nc_085	CDIF630_02859.CDIF630_02862.IGR	CDIF630_02859.trpS.IGR	sRNA	CDIF630nc_085	3000253	3000454	+	TTCTACTTTCCCCAAAGTAAGAATAATCTAACCCCTTTGAGATGAGCAAAAGCTCATCTTTTTTTA	254	5971	228231	116916920	21.7916	5.38112e-228
1016629	1016770	+	CDIF630_00974	CDIF630_00974.CDIF630_00975.IGT	oppA.oppD.IGT	CDS	-	1015085	1016653	+	CATAGCTGACTGGACAATTGAATAATACTGAAATTAATTAGAAACCTTAGGGATAAAAATATATCCCTAAGGTTTGAATAGCATAGGGGTTGATGGTTTTTGGAACATTTATTGGAGGTTAATAATCTATCTGTAAGTTTTAAAGTAGAAGAAGGAGAAGTTCAGGCTGTAAGAAATGTATCTTTTAATCTA	3000452	3000437	+	CDIF630nc_085	CDIF630_02859.CDIF630_02862.IGR	CDIF630_02859.trpS.IGR	sRNA	CDIF630nc_085	3000253	3000454	+	TTCTACTTTCCCCAAAGTAAGAATAATCTAACCCCTTTGAGATGAGCAAAAGCTCATCTTTTTTTA	254	5971	228231	116916920	21.7916	5.38112e-228
1319602	1319640	+	CDIF630_01282	CDIF630_01282	CDIF630_01282	CDS	-	1318535	1319809	+	AATTTCTATGGGGAATTATGCACCAGGAGATTTAGTTTATTTTGACACTGATGGTGATGGAACAACTAATCATGTAGGTATATATGTAG	1064014	1063976	+	CDIF630nc_028	CDIF630_01016.CDIF630_01017.IGR	CDIF630_01016.CDIF630_01017.IGR	sRNA	CDIF630nc_028	1063951	1064016	+	AGCTTATGGTGGGTATAAATAAAATACCAAACCAATCACAATCTAGTGTTTGAAGGTAGTCGGAAATCCCCCGCTACCTTCTTTTTTTT	254	463	2098274	115052385	30.0806	2.55686e-240
3170528	3170783	-	CDIF630_03008	CDIF630_03008	apt	CDS	-	3170473	3170985	-	ATGCTTTAGGAGTAGGATTTGTTCCAATTAGAAAACCTGGAAAGTTACCAGGTGAAGTTGAGAGTTATGAGTATGGATTAGAGTATGGTACAGATACTTTAGAGATACATAAGGATGCAATTAAAAAGGGTCAAAAAGTAGCAATAGTAGATGATTTATTGGCTACTGGTGGAACTATGGAAGCCGCTGCCAAGCTTGTAGAAAAATTAGGTGGAGAAGTAGTTTCTATGCAATTTTTGATTGAGCTAAAATTCTTAAATGGGAGAGAAAAGTTGTCTAACTATGATGTTAATTCTCTTATAAAAT	1317057	1317017	-	NA	CDIF630_01280.CDIF630_01279.IGR	CDIF630_01280.copZ.IGR	sRNA	CDIF630nc_155	NA	NA	-	TAAAAAAAGACCTCTATTGGGGGAGTAATAGAGGTCTAAAAATGGGGGAGATTGAGTATGTTTGATTTTACATTACTATTATCTCCCCTTT	254	3089	216993	116931040	44.3098	1.35384e-301
1397157	1397207	+	five_prime_utr_461	CDIF630_01363.EST5UTR.58	spo0A.EST5UTR	5UTR	-	1397082	1397236	+	AGTAGATAATTAGGAAGCAATTGTGTAAAAAGTTTAGTTTTCTGTAATAAGAAGATGTTTTTTAATGGGGGGATTTTTAGTGGAAAAAATCAAAATAGTTT	1708916	1708906	+	five_prime_utr_582	CDIF630_01654.EST5UTR.85	metN.EST5UTR	Riboswitch	-	1708764	1708870	+	GTTGATAGATGAGTATAAATAGCTTTCTAAGCCTGAGTTTATACTCGGGCTTTTATTTTGT	252	183516	97512	116870096	1.64578	1.18103e-06
1307549	1307666	+	CDIF630nc_037	CDIF630_01269.CDIF630_01270.IGR	CDIF630_01269.CDIF630_01270.IGR	sRNA	CDIF630nc_037	1307549	1307694	+	ATAGAAAGAACTAGCTTAAAACATAATATAATTACCCTAAATTTATAATGACAACTCTCCCTCACATCCTCAAATTATAGTTGTCATTATAGAATAACTTGGCTGTTTCAAAAATGTGAAATCATTTTAGAAACAGCTTATTTTTTTATAAAAATAAAGAAGGCAACG	1126926	1126914	-	CDIF630nc_035	CDIF630_01113.CDIF630_01111.IGR	CDIF630_01113.CDIF630_01111.IGR	sRNA	CDIF630nc_035	1126918	1127063	-	AGAAAAGTAAAAAGCCACTCTGGCAGGAGTGACTTTGAGCTTGATGTGAAAATCAAGCTTAAT	251	1838921	8111	115304093	1.94035	3.15517e-14
1863504	1863687	+	five_prime_utr_650	CDIF630_01800	fprAnorR	5UTR	-	1863542	1863569	+	TTTTGTTTAAAATATAACAAGCAGGGTATAAAGAGACTAAATAACTATTTTAGGAGGAGTACGGTATGTCATTGAAATCACTAAAAATAAAAGAAAATTTATATTGGGTAGGTTCGCTTGACCCTGATTTAAGAGTATTTGACATAATTATGTATACACCTTATGGAACTACTTATAATTCATATGTATTAAAAGGAACAGAAAAAACAGTTTTATTTGAGACAGTTAAAGATA	1745587	1745527	-	five_prime_utr_597	CDIF630_01686.CDIF630_01685.IGR	CDIF630_01686.feoA3.IGR	sRNA	CDIF630nc_159	1745441	1745730	-	AAAAAAAAGATAGGCAAGATGCCTATCATACAAAGTTGGGTATAATTCTTACTTTTGGGGAAAGTAGAATATAGAATAAAAATTAACACTTTGAATCCATATAATTATTGA	251	4254	3730713	113416158	1.79374	5.38664e-10
1863504	1863687	+	CDIF630_01800	CDIF630_01800	fprAnorR	CDS	-	1863569	1866100	+	TTTTGTTTAAAATATAACAAGCAGGGTATAAAGAGACTAAATAACTATTTTAGGAGGAGTACGGTATGTCATTGAAATCACTAAAAATAAAAGAAAATTTATATTGGGTAGGTTCGCTTGACCCTGATTTAAGAGTATTTGACATAATTATGTATACACCTTATGGAACTACTTATAATTCATATGTATTAAAAGGAACAGAAAAAACAGTTTTATTTGAGACAGTTAAAGATA	1745587	1745527	-	five_prime_utr_597	CDIF630_01686.CDIF630_01685.IGR	CDIF630_01686.feoA3.IGR	sRNA	CDIF630nc_159	1745441	1745730	-	AAAAAAAAGATAGGCAAGATGCCTATCATACAAAGTTGGGTATAATTCTTACTTTTGGGGAAAGTAGAATATAGAATAAAAATTAACACTTTGAATCCATATAATTATTGA	251	4254	3730713	113416158	1.79374	5.38664e-10
3034415	3034562	-	CDIF630_02896	CDIF630_02896	sigG	CDS	-	3034417	3035190	-	TAAATAGTAGAGAAAAGTTGGTATTAGATTTAAGGTTTTACAAAGGAAGAACTCAGATAGAAGTTGCTGATGAAATCGGTATATCTCAAGCACAAGTATCAAGAATTGAAAAAAATGCTTTAAAAAATATGAGAAAATATGTATAAGTAATCCATGGACTGTAAACATTATTTTAATTTAAATGACCTATATAGGTCA	1579786	1579617	-	five_prime_utr_529	CDIF630_01537.CDIF630_01536.IGR	CDIF630_01537.CDIF630_01536.IGR	5UTR	-	1579644	1579780	-	AAACAATTCTTTCTCCTAAAGTATCCATAAACACTCTCCATTCAATTAATGTCAAAAAGACTTTTTAAGATGTAAATAGTTTCAAATTAAAGGTCAAAATGACATAAAAACCATTGACTTAAGGTCAAAATGACTTTATAATTAACTTAATGATACGAATTTACATCCTAATTTTAGCACAAAGTAATCAAAAAATCTTATTTAGTATTAAATAAATTTA	251	25364	12211	117113550	94.91	0
3034415	3034562	-	CDIF630_02896	CDIF630_02896	sigG	CDS	-	3034417	3035190	-	TAAATAGTAGAGAAAAGTTGGTATTAGATTTAAGGTTTTACAAAGGAAGAACTCAGATAGAAGTTGCTGATGAAATCGGTATATCTCAAGCACAAGTATCAAGAATTGAAAAAAATGCTTTAAAAAATATGAGAAAATATGTATAAGTAATCCATGGACTGTAAACATTATTTTAATTTAAATGACCTATATAGGTCA	1579786	1579617	-	CDIF630_01536	CDIF630_01537.CDIF630_01536.IGR	CDIF630_01537.CDIF630_01536.IGR	CDS	-	1579225	1579644	-	AAACAATTCTTTCTCCTAAAGTATCCATAAACACTCTCCATTCAATTAATGTCAAAAAGACTTTTTAAGATGTAAATAGTTTCAAATTAAAGGTCAAAATGACATAAAAACCATTGACTTAAGGTCAAAATGACTTTATAATTAACTTAATGATACGAATTTACATCCTAATTTTAGCACAAAGTAATCAAAAAATCTTATTTAGTATTAAATAAATTTA	251	25364	12211	117113550	94.91	0
3034415	3034562	-	three_prime_utr_1131	CDIF630_02896	sigG	sRNA	CDIF630nc_168	3034356	3034417	-	TAAATAGTAGAGAAAAGTTGGTATTAGATTTAAGGTTTTACAAAGGAAGAACTCAGATAGAAGTTGCTGATGAAATCGGTATATCTCAAGCACAAGTATCAAGAATTGAAAAAAATGCTTTAAAAAATATGAGAAAATATGTATAAGTAATCCATGGACTGTAAACATTATTTTAATTTAAATGACCTATATAGGTCA	1579786	1579617	-	five_prime_utr_529	CDIF630_01537.CDIF630_01536.IGR	CDIF630_01537.CDIF630_01536.IGR	5UTR	-	1579644	1579780	-	AAACAATTCTTTCTCCTAAAGTATCCATAAACACTCTCCATTCAATTAATGTCAAAAAGACTTTTTAAGATGTAAATAGTTTCAAATTAAAGGTCAAAATGACATAAAAACCATTGACTTAAGGTCAAAATGACTTTATAATTAACTTAATGATACGAATTTACATCCTAATTTTAGCACAAAGTAATCAAAAAATCTTATTTAGTATTAAATAAATTTA	251	25364	12211	117113550	94.91	0
3034415	3034562	-	three_prime_utr_1131	CDIF630_02896	sigG	sRNA	CDIF630nc_168	3034356	3034417	-	TAAATAGTAGAGAAAAGTTGGTATTAGATTTAAGGTTTTACAAAGGAAGAACTCAGATAGAAGTTGCTGATGAAATCGGTATATCTCAAGCACAAGTATCAAGAATTGAAAAAAATGCTTTAAAAAATATGAGAAAATATGTATAAGTAATCCATGGACTGTAAACATTATTTTAATTTAAATGACCTATATAGGTCA	1579786	1579617	-	CDIF630_01536	CDIF630_01537.CDIF630_01536.IGR	CDIF630_01537.CDIF630_01536.IGR	CDS	-	1579225	1579644	-	AAACAATTCTTTCTCCTAAAGTATCCATAAACACTCTCCATTCAATTAATGTCAAAAAGACTTTTTAAGATGTAAATAGTTTCAAATTAAAGGTCAAAATGACATAAAAACCATTGACTTAAGGTCAAAATGACTTTATAATTAACTTAATGATACGAATTTACATCCTAATTTTAGCACAAAGTAATCAAAAAATCTTATTTAGTATTAAATAAATTTA	251	25364	12211	117113550	94.91	0
1355658	1355853	+	CDIF630_01320	CDIF630_01320	etfA4	CDS	-	1355458	1356678	+	TGAATGGAGGGGAATTGCAGTATATGTTGAACATCATAATGGAAATATACATCCTGTAACGTACGAGCTTATAGGTAAAGCTCGTGAGATGGCATCAAAAATAAAACAACCTGTGTATTGTGTATTTGTAGGAAAAGACATAAAAGATAAGTGCAGTAATTTGATTTCTTATGGGGTGGATGAAGTATTTGTATATGATGAAGATGAATTTAAAGATTTTAGGATAGAACCATATTCAAAAGCAAT	1317059	1317017	-	NA	CDIF630_01280.CDIF630_01279.IGR	CDIF630_01280.copZ.IGR	sRNA	CDIF630nc_155	NA	NA	-	TAAAAAAAGACCTCTATTGGGGGAGTAATAGAGGTCTAAAAATGGGGGAGATTGAGTATGTTTGATTTTACATTACTATTATCTCCCCTTTTA	250	14288	216997	116919841	9.42764	3.42514e-141
4153947	4154000	-	three_prime_utr_1538	CDIF630_03888	CDIF630_03888	3UTR	-	4153926	4153956	-	AAGTTGCAAGTTTTTAGAGATCAAGATAAATTACAAATAAGTTAAAATTATACCTATTTAAAAATAGGTGTAATTTTTTTTTTGCTCCTTAAATATAAATATAG	1745529	1745527	-	five_prime_utr_597	CDIF630_01686.CDIF630_01685.IGR	CDIF630_01686.feoA3.IGR	sRNA	CDIF630nc_159	1745441	1745730	-	AAAAAAAAGATAGGCAAGATGCCTATCATACAAAGTTGGGTATAATTCTTACT	250	2487	3730714	113417925	3.056	3.26203e-41
4153947	4154000	-	CDIF630_03888	CDIF630_03888	CDIF630_03888	CDS	-	4153956	4154222	-	AAGTTGCAAGTTTTTAGAGATCAAGATAAATTACAAATAAGTTAAAATTATACCTATTTAAAAATAGGTGTAATTTTTTTTTTGCTCCTTAAATATAAATATAG	1745529	1745527	-	five_prime_utr_597	CDIF630_01686.CDIF630_01685.IGR	CDIF630_01686.feoA3.IGR	sRNA	CDIF630nc_159	1745441	1745730	-	AAAAAAAAGATAGGCAAGATGCCTATCATACAAAGTTGGGTATAATTCTTACT	250	2487	3730714	113417925	3.056	3.26203e-41
803169	803476	+	CDIF630_00789	CDIF630_00789	CDIF630_00789	CDS	-	803225	803725	+	AGAATCATATAAAATAAGTTAACTACAATCACAAATTAAAAAGGGGAAATGTTAAGTTGATAGAAGGCATAAAATTTATAAAGGCAGAAGAAAAGTATATTTATTCGTATTGGCAAACTTTTGATAAAATAGCAAAAGAGAGGAAATATCTAGCTATGGATGAAGCCTTTCCTTTTGAAGAAACAGTTGAATTTATAAAAAATATTATAAATAAAAACTTACCACAACTGTTTATAATTGATTTAGAATCAGATAACTGTATTGGTTGGTGTGACGTTTTACCTAAAACTGAAAAAGTTGGTTATTTAGGCATGGGTATTCTTAAAGAGTATAGGGAAAAAGGTATCGGAAGTAGTCT	2212661	2212617	-	CDIF630nc_071	CDIF630_02134.CDIF630_02133.IGR	CDIF630_02134.CDIF630_02133.IGR	sRNA	CDIF630nc_071	2212616	2212687	-	AAAAAAAAAGAAGGCAGTTGGTGTGAGCTTTAAGCCTTCTTTAAGGAAAAAGTTTATTTATTTTTGTTGATACTTAACATATTATAGTTTTTAGA	249	8730	438605	116703792	7.58921	1.52605e-119
2644592	2644628	-	NA	CDIF630_02529.CDIF630_02528.IGR	CDIF630_02529.CDIF630_02528.IGR	sRNA	CDIF630nc_165	NA	NA	-	AGATAGAAGATTAACATACACCAAAGCACTCCTTATAATAAAGAGTGCTTATTTTTTTGAAATTCATCAATATATAAACTATCAAGA	1745708	1745601	-	five_prime_utr_597	CDIF630_01686.CDIF630_01685.IGR	CDIF630_01686.feoA3.IGR	sRNA	CDIF630nc_159	1745441	1745730	-	AATAAAAATTAACACTTTGAATCCATATAATTATTGAATTTTGATAATAAAAAAGTCAGAAAGCAAAAGCCTTCTGACTCTATGTAAGGTATTTTCAAATACCTAAATATCAATTCAATATTTAATTTATACTTAAATTATATATTAACAATATTAGC	248	134545	60994	116955589	3.53442	6.03993e-54
1720302	1720394	+	CDIF630_01663	CDIF630_01663	sigA2	CDS	-	1719622	1720506	+	AGAAGAACTACTTACAGGTCTTGGAGAGCAAGAACAGCAAGTTTTAAGAATGAGATTTGGAATTGATGATGATGACCCTAAAACACTAGAACAGATTGGAAAGGTATTTGGAGTTACCAGAGAACGAATAAGACAGATAGAAG	1064014	1064011	+	CDIF630nc_028	CDIF630_01016.CDIF630_01017.IGR	CDIF630_01016.CDIF630_01017.IGR	sRNA	CDIF630nc_028	1063951	1064016	+	TCACAATCTAGTGTTTGAAGGTAGTCGGAAATCCCCCGCTACCTTCTTTTTTTT	247	7965	1837929	115305235	1.9455	4.67435e-14
1063951	1063970	+	CDIF630nc_028	CDIF630_01016.EST3UTR.70	CDIF630_01016.EST3UTR	sRNA	CDIF630nc_028	1063951	1064016	+	ACCAAACCAATCACAATCTAGTGTTTGAAGGTAGTCGGAAATCCCCCGCTACCTTCTTTTTTTTATTGTT	3360387	3360368	+	five_prime_utr_1189	CDIF630_03155.EST5UTR.64	CDIF630_03155.EST5UTR	5UTR	-	3360316	3360426	+	ATTATGGTGAAATTTATAGATATATATTAATTATGGGGAGATTGTGGGAGGTTCTTTTCACAAGACATTT	246	1672560	6015	115472555	2.82356	2.62786e-36
1734411	1734547	-	five_prime_utr_593	CDIF630_01677	CDIF630_01677	5UTR	-	1734476	1734547	-	AGATTTATGAGTGAAATAATATCTGCTATTTACTGAATATTTTTATTTTTCGTTTTTTAGGGGGATTAGTTGTGTTTAAAGATAAGATTGATGAATGTGTTCATATAATGACTGCATATATTGCTAGTTTAAAAGAATACTATTCATTCATAGAAACTCAAATTGGTGATTTTATTAAAAAATATGG	1317062	1317016	-	NA	CDIF630_01280.CDIF630_01279.IGR	CDIF630_01280.copZ.IGR	sRNA	CDIF630nc_155	NA	NA	-	CTAAAAAAAGACCTCTATTGGGGGAGTAATAGAGGTCTAAAAATGGGGGAGATTGAGTATGTTTGATTTTACATTACTATTATCTCCCCTTTTAAAT	244	35739	217003	116898390	3.67782	5.49422e-56
1734411	1734547	-	CDIF630_01677	CDIF630_01677	CDIF630_01677	CDS	-	1734294	1734476	-	AGATTTATGAGTGAAATAATATCTGCTATTTACTGAATATTTTTATTTTTCGTTTTTTAGGGGGATTAGTTGTGTTTAAAGATAAGATTGATGAATGTGTTCATATAATGACTGCATATATTGCTAGTTTAAAAGAATACTATTCATTCATAGAAACTCAAATTGGTGATTTTATTAAAAAATATGG	1317062	1317016	-	NA	CDIF630_01280.CDIF630_01279.IGR	CDIF630_01280.copZ.IGR	sRNA	CDIF630nc_155	NA	NA	-	CTAAAAAAAGACCTCTATTGGGGGAGTAATAGAGGTCTAAAAATGGGGGAGATTGAGTATGTTTGATTTTACATTACTATTATCTCCCCTTTTAAAT	244	35739	217003	116898390	3.67782	5.49422e-56
1013132	1013198	+	CDIF630_00972	CDIF630_00972	oppB	sRNA	CDIF630nc_151	1013091	1014077	+	AGTAATGTTTTTATTATCTTTTATTGTTTTTTACATGGCAAGACTTGCTCCAGGAGACCCATTAATCTCTTACTATGGGGATGGAGTAGAAAGAATGAGTACACAAGAAAAAGAAAA	3000452	3000407	+	CDIF630nc_085	CDIF630_02859.CDIF630_02862.IGR	CDIF630_02859.trpS.IGR	sRNA	CDIF630nc_085	3000253	3000454	+	AAAGTTGACATCAGTTAACTTTTACCTTTATTCTACTTTCCCCAAAGTAAGAATAATCTAACCCCTTTGAGATGAGCAAAAGCTCATCTTTTTTTA	243	36344	228242	116886547	3.42407	2.52343e-50
1936358	1936427	-	CDIF630_01861	CDIF630_01861	pcp	CDS	-	1936331	1936972	-	GTCTTTAGAAGAAATAGTAAAAGGCTTAGAATTAGCTATAGAAGCTTGTATTATATATAAAGAAGATGTAAAAGAAATTGGTGGTGAAATTTCATAATAAATTTTTTAGTATTTTTATAA	2644572	2644396	-	NA	CDIF630_02529.CDIF630_02528.IGR	CDIF630_02529.CDIF630_02528.IGR	sRNA	CDIF630nc_165	NA	NA	-	GAAAAAAGCACTCCCCCAGCAAGAGAATGCTTAGTTATAGCTATAGAAGTGTATTGGTGGTACACTTCTATTTTTTTATTATATCATATAAATTATGTTATCAAAAAGAACTATTTAAATCGATTTTAAGGTGTGTTGAATAAGGTTCTTGATAGTTTATATATTGATGAATTTCAAAAAAATAAGCACTCTTTATTATAAGGAGTGCTTTGGTGTATGTTAATCTT	242	153	786832	116364149	233.917	0
2769820	2770279	-	five_prime_utr_979	CDIF630_02655.CDIF630_02654.IGR	CDIF630_02655.CDIF630_02654.IGR	5UTR	-	2770139	2770183	-	AATAAATATCTTTAAGCGAGAGAACTTAGTAAAAAATATATCGTATTCAATAAAAAATCTGTTTACAGAATGGTATATATAGTTATATAATATACTATATAAGATGCGAAAAGATAAAAAGTATAGCACAATGAAAGAAGGTGATTATTATTCAGCTTAATGAAAGACAACTAAAAATTATAGATATAGTTAAGGAAAATGAACCAATAACGAGTGAAAGTATTGCCTCCAGCTTGAATGTGACTCGTGCTACACTTAGATCTGATTTAGCTATATTAACAATGACAGGAATATTAGACGCAAGACCAAAAGTTGGATATTTTTATTCAGGAGTTAGTGAAATAAATTTAATTGGTAAAAGTGTAAAAGAAAAAACAGTAGAGGATATAATGAGCATGC…	2644408	2644396	-	NA	CDIF630_02528.AS	CDIF630_02528.AS	sRNA	CDIF630nc_164	NA	NA	-	GAAAAAAGCACTCCCCCAGCAAGAGAATGCTTAGTTATAGCTATAGAAGTGTATTGGTGGTAC	242	232	652431	116498471	186.257	0
2769820	2770279	-	CDIF630_02654	CDIF630_02655.CDIF630_02654.IGR	CDIF630_02655.CDIF630_02654.IGR	CDS	-	2769501	2770139	-	AATAAATATCTTTAAGCGAGAGAACTTAGTAAAAAATATATCGTATTCAATAAAAAATCTGTTTACAGAATGGTATATATAGTTATATAATATACTATATAAGATGCGAAAAGATAAAAAGTATAGCACAATGAAAGAAGGTGATTATTATTCAGCTTAATGAAAGACAACTAAAAATTATAGATATAGTTAAGGAAAATGAACCAATAACGAGTGAAAGTATTGCCTCCAGCTTGAATGTGACTCGTGCTACACTTAGATCTGATTTAGCTATATTAACAATGACAGGAATATTAGACGCAAGACCAAAAGTTGGATATTTTTATTCAGGAGTTAGTGAAATAAATTTAATTGGTAAAAGTGTAAAAGAAAAAACAGTAGAGGATATAATGAGCATGC…	2644408	2644396	-	NA	CDIF630_02528.AS	CDIF630_02528.AS	sRNA	CDIF630nc_164	NA	NA	-	GAAAAAAGCACTCCCCCAGCAAGAGAATGCTTAGTTATAGCTATAGAAGTGTATTGGTGGTAC	242	232	652431	116498471	186.257	0
3016258	3016274	-	five_prime_utr_1066	CDIF630_02878	CDIF630_02878	5UTR	-	3016245	3016274	-	ATGAAAGTAATTTTATAGGGGGAGAGTCTTTGAAAAAAGTAAAATATACCAGATTAGTGATACTTGG	1307694	1307619	+	CDIF630nc_037	CDIF630_01269.CDIF630_01270.IGR	CDIF630_01269.CDIF630_01270.IGR	sRNA	CDIF630nc_037	1307549	1307694	+	ACATAATATAATTACCCTAAATTTATAATGACAACTCTCCCTCACATCCTCAAATTATAGTTGTCATTATAGAATAACTTGGCTGTTTCAAAAATGTGAAATCATTTTAGAAACAGCTTATTTTTT	242	3196	1686833	115461105	5.18289	5.51932e-81
3177481	3177541	-	three_prime_utr_1190	CDIF630_03013.CDIF630_03012.IGR	agrB.CDIF630_03012.IGR	sRNA	CDIF630nc_169	3177427	3177809	-	TATTTTATTTATTTTATAGGAGCCTAATACCTATTTGGTAATATATTAGTGCGCCAATTTAGGGGGATATAGTGTATTTAATGAAATGACTTACGGAGAGTAAGTCATTTT	1064014	1064008	+	CDIF630nc_028	CDIF630_01016.CDIF630_01017.IGR	CDIF630_01016.CDIF630_01017.IGR	sRNA	CDIF630nc_028	1063951	1064016	+	CAATCACAATCTAGTGTTTGAAGGTAGTCGGAAATCCCCCGCTACCTTCTTTTTTTT	240	5826	1837936	115307374	2.58445	1.49044e-29
4149619	4149664	-	CDIF630_03883	CDIF630_03883	sleB	CDS	-	4149301	4149807	-	AATAAATTTATCTGATAATGACTTGATGTTATTATCTAAGTTGGTTGCAGGAGAAGCTAGAGGAGAAAGCTATGAGGGACAGGTTGCTGTAGCAGC	2644404	2644396	-	NA	CDIF630_02528.AS	CDIF630_02528.AS	sRNA	CDIF630nc_164	NA	NA	-	GAAAAAAGCACTCCCCCAGCAAGAGAATGCTTAGTTATAGCTATAGAAGTGTATTGGTG	240	1241	652433	116497462	34.5319	1.78413e-254
861502	861579	+	CDIF630_00832	CDIF630_00832	cooS	CDS	-	860911	862830	+	ATAGATAGTTTAATACACATGAGTCTTAGAACTTCTATGGCTGATGGTTGGGGTGGTTCTATGATAGGTACTCGTCTAAGCGATATCTTATTTGGAACTCCAGTGCCAAGAAGAACAGAGGCGAATTT	1745599	1745527	-	five_prime_utr_597	CDIF630_01686.CDIF630_01685.IGR	CDIF630_01686.feoA3.IGR	sRNA	CDIF630nc_159	1745441	1745730	-	AAAAAAAAGATAGGCAAGATGCCTATCATACAAAGTTGGGTATAATTCTTACTTTTGGGGAAAGTAGAATATAGAATAAAAATTAACACTTTGAATCCATATAATTATTGAATTTTGATAATA	237	1799	3730727	113418613	4.00505	2.39558e-57
656602	656687	+	five_prime_utr_244	CDIF630_00677	CDIF630_00677	5UTR	-	656630	656706	+	AATAAGAGTCTGTTTCATATACTTTAATGTGTATTTACTTTAACACTTGTTGTGTAAAAGTCATATTATATCATTAAAGTTAAATATGGGGAGGTGGGGGAATATTGAAATATAATAATACATCTGAAATAAATCC	1317043	1317017	-	NA	CDIF630_01280.CDIF630_01279.IGR	CDIF630_01280.copZ.IGR	sRNA	CDIF630nc_155	NA	NA	-	TAAAAAAAGACCTCTATTGGGGGAGTAATAGAGGTCTAAAAATGGGGGAGATTGAGTATGTTTGATTTTACATTACT	236	2330	217011	116931799	54.5767	6.83755e-300
3076353	3076485	-	five_prime_utr_1087	CDIF630_02929.EST5UTR.15	CDIF630_02929.EST5UTR	5UTR	-	3076334	3076383	-	TGTATAAGAAAAATTTATAGGATAAAAATTTATAGTAGATTTAGAAAAATATTTTGTTAAAATATTAATGAAATTATGTTGATTTTCCTATAAAATATCATTAGAAGAAAAAATATAATCTAAATTATACTTTTGGGGAAGGGGGTTTAAAATGGATATAAAACAGTTGAAATATTTTGTTGA	1317060	1317017	-	NA	CDIF630_01280.CDIF630_01279.IGR	CDIF630_01280.copZ.IGR	sRNA	CDIF630nc_155	NA	NA	-	TAAAAAAAGACCTCTATTGGGGGAGTAATAGAGGTCTAAAAATGGGGGAGATTGAGTATGTTTGATTTTACATTACTATTATCTCCCCTTTTAA	234	1498	217013	116932631	84.1694	0
4099410	4099476	-	CDIF630_03835	CDIF630_03835	pepT2	CDS	-	4098777	4099892	-	ATGTGAGGAATGTGGATTAGTTGGAGCTAAAAATTTAGACTATGGAAAAATAGATTCTGAATATGCATTTATATTAGATAGTGGTGGTTCTCCAGGTGAAATAATAGTAAAAGCTCC	1064014	1064007	+	CDIF630nc_028	CDIF630_01016.CDIF630_01017.IGR	CDIF630_01016.CDIF630_01017.IGR	sRNA	CDIF630nc_028	1063951	1064016	+	CCAATCACAATCTAGTGTTTGAAGGTAGTCGGAAATCCCCCGCTACCTTCTTTTTTTT	233	1889	1837943	115311311	7.73863	7.67557e-110
2212638	2212685	-	CDIF630nc_071	CDIF630_02134.CDIF630_02133.IGR	CDIF630_02134.CDIF630_02133.IGR	sRNA	CDIF630nc_071	2212616	2212687	-	CAACAAAAATAAATAAACTTTTTCCTTAAAGAAGGCTTAAAGCTCACACCAACTGCCTTCTTTTTTTTTATAAAAATTTAATTATTTATTTTGATTAA	1126898	1126823	+	NA	CDIF630_01111.CDIF630_01113.IGR	CDIF630_01111.CDIF630_01113.IGR	CDS	-	NA	NA	+	CTTGTAAGAAACTACAATCCAAGAGTGGAGCTTCATTTTCTACATTCCATCCCTTAAAAGGAAGGAGGTGGAGAAATGAGCGAATTTTTACTAGGAGTGTTAGCTAGTTTAACAGCTAGCTTTATT	231	408009	38795	116704341	1.70315	4.71054e-07
1969971	1970037	+	CDIF630_01897	CDIF630_01897	mobA	CDS	-	1969461	1970078	+	AGAAGCTTTATAGATAAAATAGATAAAAGTTATATATACTTTGATGAAGAAGATTTATTTTTAAATGTAAACACTGTTGATGAGTATAAAAAATTAACTAAAGTTTAATTAGCTATG	1066363	1066247	-	CDIF630nc_029	CDIF630_01019.CDIF630_01018.IGR	dinB.CDIF630_01018.IGR	sRNA	CDIF630nc_029	1066247	1066410	-	TAAAAAAATATGGGCTGTTTTAAAGTAATAGTTTGAGCAGTCCATTACAATTATAATAAAATCAGTAGGCTGTCTTGTATAAGACAGTCTTTTGTTTTTAAAACATCCCATAAATTAAATATATATACTGTTATCCATAAGGAATTTTAAATTTAGTTCCTTGGAAT	230	2165	642569	116506412	19.2619	1.30172e-191
2611403	2611467	-	CDIF630_02500	CDIF630_02500	CDIF630_02500	CDS	-	2610760	2612286	-	AGACAATATAATGATGGAAGTGAAAATTTACTGATTTTTGGAGGAGGAGACCATAAAGTTGGTCAGGGAGGAACTGAGAAAGAAATATTTGATGATTTAGAGCATTATGGTAAAG	1317060	1317017	-	NA	CDIF630_01280.CDIF630_01279.IGR	CDIF630_01280.copZ.IGR	sRNA	CDIF630nc_155	NA	NA	-	TAAAAAAAGACCTCTATTGGGGGAGTAATAGAGGTCTAAAAATGGGGGAGATTGAGTATGTTTGATTTTACATTACTATTATCTCCCCTTTTAA	230	3689	217017	116930440	33.5933	1.15146e-246
2947105	2947173	-	CDIF630_02812	CDIF630_02812	yloV	CDS	-	2946439	2948082	-	ATGAAGTTACAACATGAAAATACATTACTGGATGTAGAAGAAAAGAAAGAAAATGATAGTGAACCTTTAGAAGAAGAAAAAGAGTTTGGGTTTATAGCTACTTCTATGGGTGAAGGTTT	1745558	1745527	-	five_prime_utr_597	CDIF630_01686.CDIF630_01685.IGR	CDIF630_01686.feoA3.IGR	sRNA	CDIF630nc_159	1745441	1745730	-	AAAAAAAAGATAGGCAAGATGCCTATCATACAAAGTTGGGTATAATTCTTACTTTTGGGGAAAGTAGAATATAGAATAAAAA	230	973	3730734	113419439	7.18635	2.03041e-98
3094979	3095177	-	five_prime_utr_1092	CDIF630_02946	hpt1	5UTR	-	3095134	3095164	-	CTATAATATATAAGTTAATAGAAGGAAAGCGGGAGGATACAAAATGTACAAAGTTACAGGAAAAATGTTGACAGAAGAACAAATAAAAGAAAAAGTTTATGAATTAGGAAAAAAGATAGAAGAAGACTTTAAAGGCGAAGATTTACTAGTGGTAGGTATACTTAAAGGAGCTAGTGTATTTGTTTCAGATTTAATAAGATGTATAGATTTGGATGTAAATATAGATTTTATGAGTGTTACAAGTTATGG	1307741	1307697	-	CDIF630nc_038	CDIF630_01270.CDIF630_01269.IGR	CDIF630_01270.CDIF630_01269.IGR	sRNA	CDIF630nc_038	1307677	1307780	-	TAAAAATAAAGAAGGCAACGGGAAGCCTTCTTTCGTGTAAAAAAAGTTTAATTTTTTGTTAAGATTTGTTTGTTATTTTATATTACCTTTATAAT	229	591	171506	116979050	264.288	0
3094979	3095177	-	CDIF630_02946	CDIF630_02946	hpt1	CDS	-	3094607	3095134	-	CTATAATATATAAGTTAATAGAAGGAAAGCGGGAGGATACAAAATGTACAAAGTTACAGGAAAAATGTTGACAGAAGAACAAATAAAAGAAAAAGTTTATGAATTAGGAAAAAAGATAGAAGAAGACTTTAAAGGCGAAGATTTACTAGTGGTAGGTATACTTAAAGGAGCTAGTGTATTTGTTTCAGATTTAATAAGATGTATAGATTTGGATGTAAATATAGATTTTATGAGTGTTACAAGTTATGG	1307741	1307697	-	CDIF630nc_038	CDIF630_01270.CDIF630_01269.IGR	CDIF630_01270.CDIF630_01269.IGR	sRNA	CDIF630nc_038	1307677	1307780	-	TAAAAATAAAGAAGGCAACGGGAAGCCTTCTTTCGTGTAAAAAAAGTTTAATTTTTTGTTAAGATTTGTTTGTTATTTTATATTACCTTTATAAT	229	591	171506	116979050	264.288	0
3000344	3000386	+	CDIF630nc_085	CDIF630_02859.CDIF630_02862.IGR	CDIF630_02859.trpS.IGR	sRNA	CDIF630nc_085	3000253	3000454	+	ATGCAAAAAAGACAAAGTTGACATCAGTTAACTTTTACCTTTATTCTACTTTCCCCAAAGTAAGAATAATCTAACCCCTTTGAGATGAGCAAA	734127	734114	+	CDIF630_00737	CDIF630_00737	CDIF630_00737	CDS	-	732842	734143	+	AGTGTAGAGATGGACAGACTAGGCATAAGCATTTTTGTTACTTTGGGGATAAGTTACATTTTCA	228	153842	5059	116992247	34.273	3.67416e-247
1903516	1903690	+	rs_28	CDIF630_01832.CDIF630_01834.IGR	lplA.CDIF630_01834.IGR	Riboswitch	-	1903471	1903647	+	AAGCACAGAGAGTTATTAGGAAAGGAGATATTGCCGAAGTTTTATAATCGATGCTTTAAGATTATATTGCTGGGGGTACATAGAAAATATGTACAACTGTCACAGGTTTATTTGTGGTGAGCTATCATTTAAGGAATTATATTATATTTATTTTTACTATTGTTGATATATTGTAATGTTTAAGCCTTGAGTGTTTACCACTCAAGGCTTTTTTAGTTTTATTGT	2212659	2212614	-	CDIF630nc_071	CDIF630_02134.CDIF630_02133.IGR	CDIF630_02134.CDIF630_02133.IGR	sRNA	CDIF630nc_071	2212616	2212687	-	TATAAAAAAAAAGAAGGCAGTTGGTGTGAGCTTTAAGCCTTCTTTAAGGAAAAAGTTTATTTATTTTTGTTGATACTTAACATATTATAGTTTTTA	226	6116	438628	116706406	9.83194	3.90924e-130
3426150	3426175	-	five_prime_utr_1201	CDIF630_03248.CDIF630_03247.IGR	CDIF630_03248.CDIF630_03247.IGR	5UTR	-	3425965	3426175	-	ATAGCAGAGATTGTGTTTAAGGGATTTTGAAAGGGGGGATTTATAATAATCATTTTATCTAAAAGATAAAATGGTT	1317059	1317017	-	NA	CDIF630_01280.CDIF630_01279.IGR	CDIF630_01280.copZ.IGR	sRNA	CDIF630nc_155	NA	NA	-	TAAAAAAAGACCTCTATTGGGGGAGTAATAGAGGTCTAAAAATGGGGGAGATTGAGTATGTTTGATTTTACATTACTATTATCTCCCCTTTTA	225	2330	217022	116931799	52.0302	2.49323e-281
1388111	1388133	+	CDIF630_01354	CDIF630_01354	ispA	CDS	-	1387798	1388685	+	ATGGAGAAGCTATGGGGATTTTAGCAGGAGATGCTTTGTTAAACTATGCTTTTGAAGTAATGCTTGCAGGCTC	2644405	2644396	-	NA	CDIF630_02528.AS	CDIF630_02528.AS	sRNA	CDIF630nc_164	NA	NA	-	GAAAAAAGCACTCCCCCAGCAAGAGAATGCTTAGTTATAGCTATAGAAGTGTATTGGTGG	224	108	652449	116498595	370.338	0
1766108	1766170	+	five_prime_utr_609	CDIF630_01703.CDIF630_01704.IGR	sseA1.nfnA.IGR	5UTR	-	1766061	1766313	+	AGTGTTTATTGGCATTTACAAGAAATTTGTTAATATCAACTATTTGTAGTTTGGGCAGTTATAATTATTATAGGGGGGATGTCCAATACAAAACAATCAACCAAGAACTAATA	854831	854808	+	CDIF630nc_020	CDIF630_00827.EST5UTR.70	CDIF630_00827.EST5UTR	sRNA	CDIF630nc_020	854750	854830	+	GATTACAATGATTTTTGTACACTACTATCCCCCTATATATGACAGCTTCTTAAACGGGCTGTCTCTTTTTTTTT	224	6188	357549	116787415	11.8238	3.38204e-145
2282354	2282368	+	CDIF630_02204	CDIF630_02204	CDIF630_02204	CDS	-	2282268	2282444	+	ACAGTTAGATGATTTTATATTAGAGTACGGAGAAAATGTAGTAGAGTCTTGTTTACACCAAGTAA	584271	584163	+	rs_10	CDIF630_00615.CDIF630_00617.IGR	CDIF630_00615.sugE.IGR	Riboswitch	-	584147	584253	+	TATTATAGATAAAATAGAATAATTAATAGAGTTTTATAGGGTTCCGCAATTATTAATGATTGGTTTGGTCCGAGATAAAACCCACAACATAGTTTTTGTTGTGAACACGGAAGGACAAAAACCTGGGAGATATTTTATAATATTTCTCAGGTTATTTTA	222	1600	16217	117133337	1002.17	0
2656509	2656570	+	five_prime_utr_942	CDIF630_02547	CDIF630_02547	5UTR	-	2656425	2656576	+	AGCCAGTTGCCAAAAAGATATTTTCTTTTTGTTTTTCATGAAAGTTTTTTAGGGGGATAAATACATTATGTTTAGAGATAAAATGGATAAATGTACACATATGTTAACTGCT	1307694	1307589	+	CDIF630nc_037	CDIF630_01269.CDIF630_01270.IGR	CDIF630_01269.CDIF630_01270.IGR	sRNA	CDIF630nc_037	1307549	1307694	+	TTATATAAATATAGAAAGAACTAGCTTAAAACATAATATAATTACCCTAAATTTATAATGACAACTCTCCCTCACATCCTCAAATTATAGTTGTCATTATAGAATAACTTGGCTGTTTCAAAAATGTGAAATCATTTTAGAAACAGCTTATTTTTT	219	6818	1688547	115455792	2.19629	8.71012e-18
3514121	3514218	-	five_prime_utr_1218	CDIF630_03321	CDIF630_03321	5UTR	-	3514186	3514219	-	TATAGCAGATAGTTTTGGCAAGGTGGATTTAGTTGTCAAAACTATTTTTTTTATTAAGGATGGTGATGTTTTTGTTTAAGATTGATGATTATATAATGTATGGTATGACAGGAGTCTGCAAAGTCATGGATATAACAAATGAACGATT	2212666	2212617	-	CDIF630nc_071	CDIF630_02134.CDIF630_02133.IGR	CDIF630_02134.CDIF630_02133.IGR	sRNA	CDIF630nc_071	2212616	2212687	-	AAAAAAAAAGAAGGCAGTTGGTGTGAGCTTTAAGCCTTCTTTAAGGAAAAAGTTTATTTATTTTTGTTGATACTTAACATATTATAGTTTTTAGAAGCAG	219	23501	438635	116689021	2.47905	1.08869e-24
3514121	3514218	-	CDIF630_03321	CDIF630_03321	CDIF630_03321	CDS	-	3513650	3514186	-	TATAGCAGATAGTTTTGGCAAGGTGGATTTAGTTGTCAAAACTATTTTTTTTATTAAGGATGGTGATGTTTTTGTTTAAGATTGATGATTATATAATGTATGGTATGACAGGAGTCTGCAAAGTCATGGATATAACAAATGAACGATT	2212666	2212617	-	CDIF630nc_071	CDIF630_02134.CDIF630_02133.IGR	CDIF630_02134.CDIF630_02133.IGR	sRNA	CDIF630nc_071	2212616	2212687	-	AAAAAAAAAGAAGGCAGTTGGTGTGAGCTTTAAGCCTTCTTTAAGGAAAAAGTTTATTTATTTTTGTTGATACTTAACATATTATAGTTTTTAGAAGCAG	219	23501	438635	116689021	2.47905	1.08869e-24
3966202	3966298	-	CDIF630_03708	CDIF630_03708	CDIF630_03708	CDS	-	3965629	3966399	-	TTTATTTGGAGGAGCATTTATAGGTTTTGGGGCATTGGGGAGTATGATAGTTAGTCAAACTTTTGGCAAGATAGACCCGGGGGTAGCTAGCTTTTTAAGTGCTATGGTCTTTCCAGTAGGTCTTATGCTTGTAGTAGTGGCAGGAGC	1745581	1745527	-	five_prime_utr_597	CDIF630_01686.CDIF630_01685.IGR	CDIF630_01686.feoA3.IGR	sRNA	CDIF630nc_159	1745441	1745730	-	AAAAAAAAGATAGGCAAGATGCCTATCATACAAAGTTGGGTATAATTCTTACTTTTGGGGAAAGTAGAATATAGAATAAAAATTAACACTTTGAATCCATATAAT	216	3871	3730748	113416541	1.69633	1.00657e-05
3836681	3836764	-	CDIF630_03588	CDIF630_03588	CDIF630_03588	CDS	-	3836668	3836985	-	ACTTGTTGTAAACAAAATAAAGAATTTTGTGCTAGATGAGATTTGGGTAGAAAATCTAGTAAAAGAGAATATAGAAGTTATATTTGTAGAAAGCTAGGAATAACCCTAGCTTTTTTATATTACAATCTAAGAGA	1307699	1307697	-	CDIF630nc_038	CDIF630_01270.CDIF630_01269.IGR	CDIF630_01270.CDIF630_01269.IGR	sRNA	CDIF630nc_038	1307677	1307780	-	TAAAAATAAAGAAGGCAACGGGAAGCCTTCTTTCGTGTAAAAAAAGTTTAATT	215	42691	161378	116947092	3.64962	2.86063e-48
2270584	2270698	+	five_prime_utr_790	CDIF630_02189	CDIF630_02189	5UTR	-	2270538	2270689	+	AAAGCTATAGGGACTAAGACTTATGAAATGAGTTATGTCAGCCAGTTGCCAAAGAGATATTTTCTTTTTGTTTTTATGAATGTTTTTTAGGGGGATATATGATATATGTTTATGGATAAAATGGATAGATGTACACATATACTAACTGCATATATATGCAGTTCA	854831	854800	+	CDIF630nc_020	CDIF630_00827.EST5UTR.70	CDIF630_00827.EST5UTR	sRNA	CDIF630nc_020	854750	854830	+	AGATAGTAGATTACAATGATTTTTGTACACTACTATCCCCCTATATATGACAGCTTCTTAAACGGGCTGTCTCTTTTTTTTT	212	21709	360816	116768639	3.16036	4.35587e-38
2270584	2270698	+	CDIF630_02189	CDIF630_02189	CDIF630_02189	CDS	-	2270689	2270865	+	AAAGCTATAGGGACTAAGACTTATGAAATGAGTTATGTCAGCCAGTTGCCAAAGAGATATTTTCTTTTTGTTTTTATGAATGTTTTTTAGGGGGATATATGATATATGTTTATGGATAAAATGGATAGATGTACACATATACTAACTGCATATATATGCAGTTCA	854831	854800	+	CDIF630nc_020	CDIF630_00827.EST5UTR.70	CDIF630_00827.EST5UTR	sRNA	CDIF630nc_020	854750	854830	+	AGATAGTAGATTACAATGATTTTTGTACACTACTATCCCCCTATATATGACAGCTTCTTAAACGGGCTGTCTCTTTTTTTTT	212	21709	360816	116768639	3.16036	4.35587e-38
591944	592143	-	NA	CDIF630_00626.CDIF630_00625.IGR	cwpV.CDIF630_00625.IGR	AS	-	NA	NA	NA	TTCTAATTCTAAAGGATACTTAATATCTAATTTTAAAGAGGTTTCTAACTATAATGATTTCATAATTAATTTGTAATTATTTTGTTACATTGCAGTCATTATGTAAGGAATAAAGAAATTTTCTTATTGATTGAAAAATTTGTAAATTTATATTTTAAGGTAAGTTTGATTTTTATGTTAATGAATTGTTATAAAAAATAGGGTTTTGTATAAAAAAAGTAGCCTTTAGAATTAAAAGTGCTACTCTTTT	399325	399251	+	CDIF630nc_006	CDIF630_00455.CDIF630_00456.IGR	cbiO.pcrA.IGR	sRNA	CDIF630nc_006	399224	399325	+	CTTAATACAAATAAATAATTAAGCCCTAAACCTATTTTAAAAAAATAGATTTATATATAATAACCCTTAACCTAGACCCCTTAAAGGTGCCTTATGATTCCCCAAATCATAAGGTTATTTTTTTT	209	14750	650598	116485819	2.53697	1.61019e-24
1355325	1355429	+	CDIF630_01319	CDIF630_01319	etfB4	CDS	-	1354656	1355444	+	ACTCAAGTTGTAAGAATATTTCCTCCAAAGCCAAATACAGATAAAAATATTGTAAGAGGAAATGCAGATGAACTAAGTTTTGCACTTGTAAATAAATTAGAGGAATTAAAGTTGGTGTAAGGGGGAGTAATAAATGTCAAAGATAGTTGTAAATC	1745578	1745527	-	five_prime_utr_597	CDIF630_01686.CDIF630_01685.IGR	CDIF630_01686.feoA3.IGR	sRNA	CDIF630nc_159	1745441	1745730	-	AAAAAAAAGATAGGCAAGATGCCTATCATACAAAGTTGGGTATAATTCTTACTTTTGGGGAAAGTAGAATATAGAATAAAAATTAACACTTTGAATCCATAT	209	2310	3730755	113418102	2.75055	9.67057e-28
3055532	3055566	-	CDIF630_02915	CDIF630_02915	CDIF630_02915	CDS	-	3055531	3056796	-	ATAGAGCTTGATACTGTATACTTCTTGAGAAATTAATGGAGGAGATGTCTATGGAAAAAATAGTTAATGATATATTGAAAGAAGA	1317053	1317017	-	NA	CDIF630_01280.CDIF630_01279.IGR	CDIF630_01280.copZ.IGR	sRNA	CDIF630nc_155	NA	NA	-	TAAAAAAAGACCTCTATTGGGGGAGTAATAGAGGTCTAAAAATGGGGGAGATTGAGTATGTTTGATTTTACATTACTATTATCTCCC	209	2481	217038	116931648	45.3854	2.27027e-249
2212644	2212687	-	CDIF630nc_071	CDIF630_02134.CDIF630_02133.IGR	CDIF630_02134.CDIF630_02133.IGR	sRNA	CDIF630nc_071	2212616	2212687	-	ATCAACAAAAATAAATAAACTTTTTCCTTAAAGAAGGCTTAAAGCTCACACCAACTGCCTTCTTTTTTTTTATAAAAATTTAATTATTTATTTT	3514190	3514059	-	five_prime_utr_1218	CDIF630_03321	CDIF630_03321	5UTR	-	3514186	3514219	-	ATTCCATTTGTAAATCGTTCATTTGTTATATCCATGACTTTGCAGACTCCTGTCATACCATACATTATATAATCATCAATCTTAAACAAAAACATCACCATCCTTAATAAAAAAAATAGTTTTGACAACTAAATCCACCTTGCCAAAACTATCTGCTATATATTATATTTTAACACATTTTA	207	408033	23137	116719999	2.55925	8.46629e-25
2212644	2212687	-	CDIF630nc_071	CDIF630_02134.CDIF630_02133.IGR	CDIF630_02134.CDIF630_02133.IGR	sRNA	CDIF630nc_071	2212616	2212687	-	ATCAACAAAAATAAATAAACTTTTTCCTTAAAGAAGGCTTAAAGCTCACACCAACTGCCTTCTTTTTTTTTATAAAAATTTAATTATTTATTTT	3514190	3514059	-	CDIF630_03321	CDIF630_03321	CDIF630_03321	CDS	-	3513650	3514186	-	ATTCCATTTGTAAATCGTTCATTTGTTATATCCATGACTTTGCAGACTCCTGTCATACCATACATTATATAATCATCAATCTTAAACAAAAACATCACCATCCTTAATAAAAAAAATAGTTTTGACAACTAAATCCACCTTGCCAAAACTATCTGCTATATATTATATTTTAACACATTTTA	207	408033	23137	116719999	2.55925	8.46629e-25
4040202	4040357	-	CDIF630_03774	CDIF630_03774	alr	CDS	-	4040073	4041230	-	ACTAGAATCCAAAAAAATCCAAAGGTTCTTATTAAGGGAGAAGTGTTTGATGTAGTTGGTAGAATATGTATGGATCAAATAATGGTTAGAATTGACAAAGATATAGACATAAAAGTTGGAGATGAGGTTATACTATTTGGAGAAGGCGAAGTTACAGCTGAGCGTATAGCTAAAGACTTAGGAACTATAAACTATGAAGTGTTATG	2212648	2212617	-	CDIF630nc_071	CDIF630_02134.CDIF630_02133.IGR	CDIF630_02134.CDIF630_02133.IGR	sRNA	CDIF630nc_071	2212616	2212687	-	AAAAAAAAAGAAGGCAGTTGGTGTGAGCTTTAAGCCTTCTTTAAGGAAAAAGTTTATTTATTTTTGTTGATACTTAACATAT	206	7452	438648	116705070	7.35475	1.11934e-95
3161836	3161890	-	five_prime_utr_1122	CDIF630_03001	CDIF630_03001	5UTR	-	3161870	3161952	-	AAAGAAAGGGAGGGATAATATTGCAAGAGAGAGAAGAATTAGTTTTAAATCCAGTTCCAAAAGAGGAAAGAGTTGGATGGTTAGCTCCATTGTTTAATATGCTTG	2644399	2644396	-	NA	CDIF630_02528.AS	CDIF630_02528.AS	sRNA	CDIF630nc_164	NA	NA	-	GAAAAAAGCACTCCCCCAGCAAGAGAATGCTTAGTTATAGCTATAGAAGTGTAT	205	2025	652228	116496918	18.0819	3.7438e-165
3161836	3161890	-	CDIF630_03001	CDIF630_03001	CDIF630_03001	CDS	-	3160638	3161870	-	AAAGAAAGGGAGGGATAATATTGCAAGAGAGAGAAGAATTAGTTTTAAATCCAGTTCCAAAAGAGGAAAGAGTTGGATGGTTAGCTCCATTGTTTAATATGCTTG	2644399	2644396	-	NA	CDIF630_02528.AS	CDIF630_02528.AS	sRNA	CDIF630nc_164	NA	NA	-	GAAAAAAGCACTCCCCCAGCAAGAGAATGCTTAGTTATAGCTATAGAAGTGTAT	205	2025	652228	116496918	18.0819	3.7438e-165
2552134	2552178	+	five_prime_utr_906	CDIF630_02449	CDIF630_02449	5UTR	-	2552114	2552187	+	ATTAGACCATGTTCTATGGCCTTATTTTAATATAAAACGATTGGAGATAGGCTATGATTGTGATTGAAGGTAGCGATAAATTTAAGATTGCAAAA	1064014	1064007	+	CDIF630nc_028	CDIF630_01016.CDIF630_01017.IGR	CDIF630_01016.CDIF630_01017.IGR	sRNA	CDIF630nc_028	1063951	1064016	+	CCAATCACAATCTAGTGTTTGAAGGTAGTCGGAAATCCCCCGCTACCTTCTTTTTTTT	202	462	1837974	115312738	27.4314	7.56821e-186
3715611	3715632	+	five_prime_utr_1265	CDIF630_03480.EST5UTR.24	CDIF630_03480.EST5UTR	5UTR	-	3715608	3715656	+	TATTTTCATATGAAATTATTATTTATATAGGGGGATTTTTTTAATATGAGCAAAAGTGAATTAACAGCAGAA	854829	854807	+	CDIF630nc_020	CDIF630_00827.EST5UTR.72	CDIF630_00827.EST5UTR	sRNA	CDIF630nc_020	854750	854830	+	AGATTACAATGATTTTTGTACACTACTATCCCCCTATATATGACAGCTTCTTAAACGGGCTGTCTCTTTTTTT	202	1877	357571	116791726	35.1509	3.75434e-218
1730080	1730199	+	CDIF630_01673	CDIF630_01673	CDIF630_01673	CDS	-	1729871	1730770	+	AAGCAGAGAGTATAAATTCTCATTTTATGTTGTTGGTTTTTTAATGGCATTTGGTGCTTTTTTTGGCAGATTTGTTTGTGGTTGGCTTTGTCCCTTTGGACTTGTACAAGATTTACTACATAAAGTACCCTTTCCAGTAAAGATAAAAAAAGTTTATGGTGATAAATATC	1064014	1064008	+	CDIF630nc_028	CDIF630_01016.CDIF630_01017.IGR	CDIF630_01016.CDIF630_01017.IGR	sRNA	CDIF630nc_028	1063951	1064016	+	CAATCACAATCTAGTGTTTGAAGGTAGTCGGAAATCCCCCGCTACCTTCTTTTTTTT	201	248	1837975	115312952	50.8491	1.30296e-225
1973462	1973500	+	CDIF630_01902	CDIF630_01902.CDIF630_01903.IGT	moaC.CDIF630_01903.IGT	CDS	-	1972993	1973463	+	AAATTAATAATATATTGGGTTAAAATTTGGAGGAAATATGGCGAAGGTAGTGTCAATAAATATAAGTGAGAAAAAAGGTGTAATTAAAG	1745536	1745527	-	five_prime_utr_597	CDIF630_01686.CDIF630_01685.IGR	CDIF630_01686.feoA3.IGR	sRNA	CDIF630nc_159	1745441	1745730	-	AAAAAAAAGATAGGCAAGATGCCTATCATACAAAGTTGGGTATAATTCTTACTTTTGGGG	199	689	3730765	113419723	8.78061	9.77611e-98
1973462	1973500	+	CDIF630_01903	CDIF630_01902.CDIF630_01903.IGT	moaC.CDIF630_01903.IGT	CDS	-	1973499	1973930	+	AAATTAATAATATATTGGGTTAAAATTTGGAGGAAATATGGCGAAGGTAGTGTCAATAAATATAAGTGAGAAAAAAGGTGTAATTAAAG	1745536	1745527	-	five_prime_utr_597	CDIF630_01686.CDIF630_01685.IGR	CDIF630_01686.feoA3.IGR	sRNA	CDIF630nc_159	1745441	1745730	-	AAAAAAAAGATAGGCAAGATGCCTATCATACAAAGTTGGGTATAATTCTTACTTTTGGGG	199	689	3730765	113419723	8.78061	9.77611e-98
3005674	3005761	+	three_prime_utr_1119	CDIF630_02866	CDIF630_02866	3UTR	-	3005713	3005783	+	ATTAAACAAGCATGACAAAGAAATATGTGTAGTTGGTTAATTCTAAAATCAATTTGATAAAATTAAAAAGCCATATAAAAATGTTTTAAACATTTTTATATGGCTTTAATTTCTCAATCTATTATTTATTTCAATCCA	1109354	1109306	-	CDIF630nc_033	CDIF630_01088.CDIF630_01087.IGR	CDIF630_01088.CDIF630_01087.IGR	sRNA	CDIF630nc_033	1109306	1109412	-	CAAAATAAAAAATCACCCAGACGCCAATAAGGGTGATTTAAAAAAATAATTCTTTAAATCAATTTTGATGGAAATAGCTACTCTTGTATAAAGTAAATT	198	325	1259610	115891243	56.0527	5.94706e-236
3005674	3005761	+	CDIF630_02866	CDIF630_02866	CDIF630_02866	CDS	-	3004637	3005713	+	ATTAAACAAGCATGACAAAGAAATATGTGTAGTTGGTTAATTCTAAAATCAATTTGATAAAATTAAAAAGCCATATAAAAATGTTTTAAACATTTTTATATGGCTTTAATTTCTCAATCTATTATTTATTTCAATCCA	1109354	1109306	-	CDIF630nc_033	CDIF630_01088.CDIF630_01087.IGR	CDIF630_01088.CDIF630_01087.IGR	sRNA	CDIF630nc_033	1109306	1109412	-	CAAAATAAAAAATCACCCAGACGCCAATAAGGGTGATTTAAAAAAATAATTCTTTAAATCAATTTTGATGGAAATAGCTACTCTTGTATAAAGTAAATT	198	325	1259610	115891243	56.0527	5.94706e-236
636758	636763	+	five_prime_utr_235	CDIF630_00660.EST5UTR.35	CDIF630_00660.EST5UTR	5UTR	-	636753	636798	+	AATGACTATTGTGATAACTATATTTGAGGAGCGATTTTATATGGAGATAAAATTAT	3016245	3016242	-	five_prime_utr_1066	CDIF630_02878	CDIF630_02878	5UTR	-	3016245	3016274	-	TCAAAGACTCTCCCCCTATAAAATTACTTTCATTATAAGTACTTCTTCTAAAAA	197	82283	3172	117065724	88.3594	1.29433e-291
636758	636763	+	five_prime_utr_235	CDIF630_00660.EST5UTR.35	CDIF630_00660.EST5UTR	5UTR	-	636753	636798	+	AATGACTATTGTGATAACTATATTTGAGGAGCGATTTTATATGGAGATAAAATTAT	3016245	3016242	-	CDIF630_02878	CDIF630_02878	CDIF630_02878	CDS	-	3015610	3016245	-	TCAAAGACTCTCCCCCTATAAAATTACTTTCATTATAAGTACTTCTTCTAAAAA	197	82283	3172	117065724	88.3594	1.29433e-291
2270584	2270685	+	five_prime_utr_790	CDIF630_02189	CDIF630_02189	5UTR	-	2270538	2270689	+	AAAGCTATAGGGACTAAGACTTATGAAATGAGTTATGTCAGCCAGTTGCCAAAGAGATATTTTCTTTTTGTTTTTATGAATGTTTTTTAGGGGGATATATGATATATGTTTATGGATAAAATGGATAGATGTACACATATACTAACTGCATA	3034397	3034357	-	three_prime_utr_1131	CDIF630_02896.EST3UTR.23	sigG.EST3UTR	sRNA	CDIF630nc_168	3034356	3034417	-	AAAAAAAATGACCTATATAGGTCATTTAAATTAAAATAATGTTTACAGTCCATGGATTACTTATACATATTTTCTCATATTTTTTAAAGCA	197	21724	6980	117122475	152.164	0
1600338	1600626	-	three_prime_utr_497	CDIF630_01556	CDIF630_01556	3UTR	-	1600037	1600574	-	TATTTGAAACAGAGGACTATTATGAATTTTTAAGAATGTTATTATTTATATAAATTTCATATCATAAATTAAGGAGTTGATTAAGATAAGTAATAAAAGAAGGATTCCTTTAGGCGAATTTATTTCTGTATTTTTATTTTTTGCTGTTTTTTTTGGTATAACTTTTTGTATTTTCACGGTTATAGGAATTGGCTTCTTATCATTCTTAGGATTTGAATATAAATCTCTTGGAGCTGTATTAATTTTCTTTTTAATATATTTTTGTATAACCACTCCAATTGATTTTCTATGCACTACTATTTTAGATATATTCAGATATGTAAACAAATTACCATACTC	1126216	1126141	+	three_prime_utr_328	CDIF630_01110	CDIF630_01110	3UTR	-	1126151	1126217	+	ATTTGAATACTTTAAAATAATTCCTAGAGCAGAAATAGAGGAAAGAGTGTTTGATAAGTAATTTACACTAATTTATACAAATTAATATATACCAAAAGTACTCTTTTTGTAAGAGTGCTATTTTTT	196	9705	52786	117088689	44.7978	6.79068e-235
1600338	1600626	-	CDIF630_01556	CDIF630_01556	CDIF630_01556	CDS	-	1600574	1601368	-	TATTTGAAACAGAGGACTATTATGAATTTTTAAGAATGTTATTATTTATATAAATTTCATATCATAAATTAAGGAGTTGATTAAGATAAGTAATAAAAGAAGGATTCCTTTAGGCGAATTTATTTCTGTATTTTTATTTTTTGCTGTTTTTTTTGGTATAACTTTTTGTATTTTCACGGTTATAGGAATTGGCTTCTTATCATTCTTAGGATTTGAATATAAATCTCTTGGAGCTGTATTAATTTTCTTTTTAATATATTTTTGTATAACCACTCCAATTGATTTTCTATGCACTACTATTTTAGATATATTCAGATATGTAAACAAATTACCATACTC	1126216	1126141	+	three_prime_utr_328	CDIF630_01110	CDIF630_01110	3UTR	-	1126151	1126217	+	ATTTGAATACTTTAAAATAATTCCTAGAGCAGAAATAGAGGAAAGAGTGTTTGATAAGTAATTTACACTAATTTATACAAATTAATATATACCAAAAGTACTCTTTTTGTAAGAGTGCTATTTTTT	196	9705	52786	117088689	44.7978	6.79068e-235
1600338	1600626	-	three_prime_utr_497	CDIF630_01556	CDIF630_01556	3UTR	-	1600037	1600574	-	TATTTGAAACAGAGGACTATTATGAATTTTTAAGAATGTTATTATTTATATAAATTTCATATCATAAATTAAGGAGTTGATTAAGATAAGTAATAAAAGAAGGATTCCTTTAGGCGAATTTATTTCTGTATTTTTATTTTTTGCTGTTTTTTTTGGTATAACTTTTTGTATTTTCACGGTTATAGGAATTGGCTTCTTATCATTCTTAGGATTTGAATATAAATCTCTTGGAGCTGTATTAATTTTCTTTTTAATATATTTTTGTATAACCACTCCAATTGATTTTCTATGCACTACTATTTTAGATATATTCAGATATGTAAACAAATTACCATACTC	1126216	1126141	+	CDIF630_01110	CDIF630_01110	CDIF630_01110	CDS	-	1125447	1126151	+	ATTTGAATACTTTAAAATAATTCCTAGAGCAGAAATAGAGGAAAGAGTGTTTGATAAGTAATTTACACTAATTTATACAAATTAATATATACCAAAAGTACTCTTTTTGTAAGAGTGCTATTTTTT	196	9705	52786	117088689	44.7978	6.79068e-235
1600338	1600626	-	CDIF630_01556	CDIF630_01556	CDIF630_01556	CDS	-	1600574	1601368	-	TATTTGAAACAGAGGACTATTATGAATTTTTAAGAATGTTATTATTTATATAAATTTCATATCATAAATTAAGGAGTTGATTAAGATAAGTAATAAAAGAAGGATTCCTTTAGGCGAATTTATTTCTGTATTTTTATTTTTTGCTGTTTTTTTTGGTATAACTTTTTGTATTTTCACGGTTATAGGAATTGGCTTCTTATCATTCTTAGGATTTGAATATAAATCTCTTGGAGCTGTATTAATTTTCTTTTTAATATATTTTTGTATAACCACTCCAATTGATTTTCTATGCACTACTATTTTAGATATATTCAGATATGTAAACAAATTACCATACTC	1126216	1126141	+	CDIF630_01110	CDIF630_01110	CDIF630_01110	CDS	-	1125447	1126151	+	ATTTGAATACTTTAAAATAATTCCTAGAGCAGAAATAGAGGAAAGAGTGTTTGATAAGTAATTTACACTAATTTATACAAATTAATATATACCAAAAGTACTCTTTTTGTAAGAGTGCTATTTTTT	196	9705	52786	117088689	44.7978	6.79068e-235
1719802	1719899	+	CDIF630_01663	CDIF630_01663	sigA2	CDS	-	1719622	1720506	+	ATAAATTCAAATTATAGGTTGGTAGTGAGCATAGCAAAGAGATATAAAAGAGATAGTATTGATATGTTGGATTTAATTCAAGCAGGAAATATAGGACTTATAAAAGCTGTAGAAAAGTACGATTATAAAAAAGGATACAAATTTAGCA	2212659	2212617	-	CDIF630nc_071	CDIF630_02134.CDIF630_02133.IGR	CDIF630_02134.CDIF630_02133.IGR	sRNA	CDIF630nc_071	2212616	2212687	-	AAAAAAAAAGAAGGCAGTTGGTGTGAGCTTTAAGCCTTCTTTAAGGAAAAAGTTTATTTATTTTTGTTGATACTTAACATATTATAGTTTTTA	196	11769	438658	116700753	4.43062	1.05809e-55
2212649	2212684	-	CDIF630nc_071	CDIF630_02134.CDIF630_02133.IGR	CDIF630_02134.CDIF630_02133.IGR	sRNA	CDIF630nc_071	2212616	2212687	-	AACAAAAATAAATAAACTTTTTCCTTAAAGAAGGCTTAAAGCTCACACCAACTGCCTTCTTTTTTTTTATAAAAATTTAATTATTT	2870895	2870852	-	rs_56	CDIF630_02749.CDIF630_02747.IGR	ycsE.argH.IGR	Riboswitch	-	2870721	2870932	-	AAAGTGTTATCATTAGGCTCACACCATCCCCCAATTCGCTGAGATTTTCTCTATATCTACTCTCTTTTTCACTGAATCTAAATTTTTATATTTT	196	408044	1695	116741441	33.083	3.07013e-206
2357315	2357392	-	five_prime_utr_831	CDIF630_02280	CDIF630_02280	5UTR	-	2357326	2357382	-	AGAATATCTTATGATATTAAATTGTAAGTGTATAATATTATTTAGTTACTAGATTGGGGGGAAATGATGAATAAAGTCTATATTGTAACAACATATACAGGAACTATATTATCTTACTTAATAAGGAA	1745573	1745527	-	five_prime_utr_597	CDIF630_01686.CDIF630_01685.IGR	CDIF630_01686.feoA3.IGR	sRNA	CDIF630nc_159	1745441	1745730	-	AAAAAAAAGATAGGCAAGATGCCTATCATACAAAGTTGGGTATAATTCTTACTTTTGGGGAAAGTAGAATATAGAATAAAAATTAACACTTTGAATC	195	1776	3730769	113418636	3.33793	7.02277e-36
2357315	2357392	-	CDIF630_02280	CDIF630_02280	CDIF630_02280	CDS	-	2356763	2357326	-	AGAATATCTTATGATATTAAATTGTAAGTGTATAATATTATTTAGTTACTAGATTGGGGGGAAATGATGAATAAAGTCTATATTGTAACAACATATACAGGAACTATATTATCTTACTTAATAAGGAA	1745573	1745527	-	five_prime_utr_597	CDIF630_01686.CDIF630_01685.IGR	CDIF630_01686.feoA3.IGR	sRNA	CDIF630nc_159	1745441	1745730	-	AAAAAAAAGATAGGCAAGATGCCTATCATACAAAGTTGGGTATAATTCTTACTTTTGGGGAAAGTAGAATATAGAATAAAAATTAACACTTTGAATC	195	1776	3730769	113418636	3.33793	7.02277e-36
3838468	3838684	-	five_prime_utr_1307	CDIF630_03590	yccF	5UTR	-	3838473	3838509	-	AAAATTTTATAGAGGAATTAGTTTTACGATAATTCATTTCTACAAGAGGGATTGTTGATGATTTTATCGAAATCCTAATTAAAGTTAATATATTGTACCAAAATATAAGTGAATTTAATAGAATATTTACTTATACTATAGATTGATTAATAAAAAAATGGTATAATAACAAATTGTACTTTAATTTAATAATAAGGGAGTGGAAGTCATATTGTTAGGGAGAAATGAGCTATGCCCTTGTGGAAGTGGCAAAAAATACAAGAAATG	1317060	1317017	-	NA	CDIF630_01280.CDIF630_01279.IGR	CDIF630_01280.copZ.IGR	sRNA	CDIF630nc_155	NA	NA	-	TAAAAAAAGACCTCTATTGGGGGAGTAATAGAGGTCTAAAAATGGGGGAGATTGAGTATGTTTGATTTTACATTACTATTATCTCCCCTTTTAA	194	8865	217053	116925264	11.7887	2.28768e-125
3838468	3838684	-	CDIF630_03590	CDIF630_03590	yccF	CDS	-	3837436	3838473	-	AAAATTTTATAGAGGAATTAGTTTTACGATAATTCATTTCTACAAGAGGGATTGTTGATGATTTTATCGAAATCCTAATTAAAGTTAATATATTGTACCAAAATATAAGTGAATTTAATAGAATATTTACTTATACTATAGATTGATTAATAAAAAAATGGTATAATAACAAATTGTACTTTAATTTAATAATAAGGGAGTGGAAGTCATATTGTTAGGGAGAAATGAGCTATGCCCTTGTGGAAGTGGCAAAAAATACAAGAAATG	1317060	1317017	-	NA	CDIF630_01280.CDIF630_01279.IGR	CDIF630_01280.copZ.IGR	sRNA	CDIF630nc_155	NA	NA	-	TAAAAAAAGACCTCTATTGGGGGAGTAATAGAGGTCTAAAAATGGGGGAGATTGAGTATGTTTGATTTTACATTACTATTATCTCCCCTTTTAA	194	8865	217053	116925264	11.7887	2.28768e-125
1638497	1638529	-	five_prime_utr_557	CDIF630_01588.CDIF630_01586.IGR	CDIF630_01588.CDIF630_01586.IGR	5UTR	-	1638392	1638550	-	AAAACTAGAGAAATTTAGTGACGCAAAGCTATAGGGACTAACGCTTATAAAATAAACTATGAGTTATGTCAGCCAGTTGCCAA	3067265	3067192	-	CDIF630nc_086	CDIF630_02922.EST5UTR.5	CDIF630_02922.EST5UTR	sRNA	CDIF630nc_086	3067192	3067304	-	ATAAAAAAATACCTAAATTAAGATACAATTCACCTGTATACCTTAACCTAGGTATTGCCTGCTTACCAGTAACAATCCAGCTTGTTAACGCTTATATATTGTATTCAATTTATGGTTTTATTCT	193	2969	61402	117086812	123.957	0
632700	632800	+	CDIF630_00656	CDIF630_00656	CDIF630_00656	CDS	-	632731	633594	+	AGAGATTTATATTTAGGAGGAAAATGATAATATGAAATTTTTTAAAGTCGATACAAAAGCTAAAGTTTTAAGATATGTATTTGTTTTAACATTGACTATAATGGTTGTTTTGGCAATTAAACATGACTATAAATATAATAATTTAAGGAAA	941070	941055	+	NA	CDIF630_00901.AS	spoIVB2.AS	AS	-	NA	NA	NA	AAATATAATAAAAATAAAAATGTTAAAACAATTGTAAATTTTGACTTAGCTAAGTTGGTTTTTTTA	192	75	6260147	110890962	45.3473	2.38199e-172
3843728	3843776	-	CDIF630_03597	CDIF630_03597	CDIF630_03597	CDS	-	3843735	3844415	-	ATGAATATACCTAATAAATTAAAGTATATAAAGGGTGATTAAGATTATATTAGAGGAAAGCAGTTTGCCAATGTTAATACCAGAAAAACTTGCAAAAAA	2981277	2981205	-	CDIF630nc_083	CDIF630_02845.CDIF630_02844.IGR	ltaE.dapF.IGR	sRNA	CDIF630nc_083	2981204	2981334	-	AAAAAAATTCCCATAAACTTATAATTTATGGGAAAAGTTTTGTAATGACAACTATAATTTGAGGATGTGAGGGAGAGTTGCCATTACAATTAGGGTAATTATATTATGTTTTTAAGCTAGTTC	192	1657	1476191	115673336	9.07966	1.83957e-101
1066309	1066394	-	CDIF630nc_029	CDIF630_01019.CDIF630_01018.IGR	dinB.CDIF630_01018.IGR	sRNA	CDIF630nc_029	1066247	1066410	-	AAAATTCCTTATGGATAACAGTATATATATTTAATTTATGGGATGTTTTAAAAACAAAAGACTGTCTTATACAAGACAGCCTACTGATTTTATTATAATTGTAATGGACTGCTCAAACTATTACTTTAAAACAGCC	2894871	2894867	+	five_prime_utr_1027	CDIF630_02770.EST5UTR.55	CDIF630_02770.EST5UTR	5UTR	-	2894819	2894901	+	CTGTAAAGAATTAAAAAGATAATGACATAATTAGAGCAGTCCAACTGTTCTTTTA	190	518958	26	116632202	1642.35	0
1745601	1745652	-	five_prime_utr_597	CDIF630_01686.CDIF630_01685.IGR	CDIF630_01686.feoA3.IGR	sRNA	CDIF630nc_159	1745441	1745730	-	TTTTATTATCAAAATTCAATAATTATATGGATTCAAAGTGTTAATTTTTATTCTATATTCTACTTTCCCCAAAAGTAAGAATTATACCCAACTTTGTATGAT	652872	652814	+	five_prime_utr_242	CDIF630_00674	CDIF630_00674	5UTR	-	652765	652815	+	TGACATATTTATATTATATAAAAAATTATTAAAAGTTAGGTGGGGAAAGATATGAGAAATTTAGGCAATACTAACATGAAAATAAAGAGAGTTGGCTTTGGGGGCATTC	190	2092671	1280	115057235	8.16125	9.7277e-92
1745601	1745652	-	five_prime_utr_597	CDIF630_01686.CDIF630_01685.IGR	CDIF630_01686.feoA3.IGR	sRNA	CDIF630nc_159	1745441	1745730	-	TTTTATTATCAAAATTCAATAATTATATGGATTCAAAGTGTTAATTTTTATTCTATATTCTACTTTCCCCAAAAGTAAGAATTATACCCAACTTTGTATGAT	652872	652814	+	CDIF630_00674	CDIF630_00674	CDIF630_00674	CDS	-	652815	653810	+	TGACATATTTATATTATATAAAAAATTATTAAAAGTTAGGTGGGGAAAGATATGAGAAATTTAGGCAATACTAACATGAAAATAAAGAGAGTTGGCTTTGGGGGCATTC	190	2092671	1280	115057235	8.16125	9.7277e-92
2285418	2285469	-	NA	CDIF630_02209.CDIF630_02208.IGR	CDIF630_02209.CDIF630_02208.IGR	AS	-	NA	NA	NA	ATATTGTCATTATTAAATCTTTTATACATTTTTTATTTTAAATAAATTAATATTAAGGTGATTATATTTACATATTTGTATTTTTATGAACTAGAATATTCT	1307694	1307608	+	CDIF630nc_037	CDIF630_01269.CDIF630_01270.IGR	CDIF630_01269.CDIF630_01270.IGR	sRNA	CDIF630nc_037	1307549	1307694	+	ACTAGCTTAAAACATAATATAATTACCCTAAATTTATAATGACAACTCTCCCTCACATCCTCAAATTATAGTTGTCATTATAGAATAACTTGGCTGTTTCAAAAATGTGAAATCATTTTAGAAACAGCTTATTTTTT	190	589	1686885	115463712	22.08	4.87515e-161
2905706	2905816	+	CDIF630_02779	CDIF630_02779	CDIF630_02779	CDS	-	2905605	2906246	+	TATTGTAGATAATTTAGATGGCCTTTCAAGAGGTGCTATTTATCATCACTTTAAATCAAAAGACGAAATAATTAAGGCAATCACAAGTCGTTTGTATAGTGATGGATTTTATGGGTATGATGTAAAAAATGATGAAGGAAAGACCGCATTAGAAAAATTAC	1745595	1745527	-	five_prime_utr_597	CDIF630_01686.CDIF630_01685.IGR	CDIF630_01686.feoA3.IGR	sRNA	CDIF630nc_159	1745441	1745730	-	AAAAAAAAGATAGGCAAGATGCCTATCATACAAAGTTGGGTATAATTCTTACTTTTGGGGAAAGTAGAATATAGAATAAAAATTAACACTTTGAATCCATATAATTATTGAATTTTGAT	190	451	3730774	113419961	12.8076	6.84474e-117
3100802	3100874	-	CDIF630_02952	CDIF630_02952	patB2	CDS	-	3099836	3101026	-	AGAAGCATTACGTAAAAAAGTTGAACATAAAATATTTGGATATAGTTCAAATGATAGTGATAAATACTTTAATGCAGTTTGTGATTGGTATAAAAGGAGATTTAACTGGGAAATAAATAGAAA	1064014	1064012	+	CDIF630nc_028	CDIF630_01016.CDIF630_01017.IGR	CDIF630_01016.CDIF630_01017.IGR	sRNA	CDIF630nc_028	1063951	1064016	+	CACAATCTAGTGTTTGAAGGTAGTCGGAAATCCCCCGCTACCTTCTTTTTTTT	190	245	1837986	115312955	48.6545	2.15833e-210
3177447	3177541	-	three_prime_utr_1190	CDIF630_03013.CDIF630_03012.IGR	agrB.CDIF630_03012.IGR	sRNA	CDIF630nc_169	3177427	3177809	-	TATTTTATTTATTTTATAGGAGCCTAATACCTATTTGGTAATATATTAGTGCGCCAATTTAGGGGGATATAGTGTATTTAATGAAATGACTTACGGAGAGTAAGTCATTTTTGTATTGTATGTATTTTATGTAAACTTATGATAT	854831	854791	+	CDIF630nc_020	CDIF630_00827.EST5UTR.71	CDIF630_00827.EST5UTR	sRNA	CDIF630nc_020	854750	854830	+	ATAATATATAGATAGTAGATTACAATGATTTTTGTACACTACTATCCCCCTATATATGACAGCTTCTTAAACGGGCTGTCTCTTTTTTTTT	190	5876	360838	116784472	10.4651	2.02787e-113
2656478	2656597	+	five_prime_utr_942	CDIF630_02547	CDIF630_02547	5UTR	-	2656425	2656576	+	AGGGACTAACGCTTATAAAATAAGTTATGTCAGCCAGTTGCCAAAAAGATATTTTCTTTTTGTTTTTCATGAAAGTTTTTTAGGGGGATAAATACATTATGTTTAGAGATAAAATGGATAAATGTACACATATGTTAACTGCTTATATTGGTAGTTCATATGATTATTGT	854831	854780	+	CDIF630nc_020	CDIF630_00827.EST5UTR.70	CDIF630_00827.EST5UTR	sRNA	CDIF630nc_020	854750	854830	+	AGTATCGTATAATAATATATAGATAGTAGATTACAATGATTTTTGTACACTACTATCCCCCTATATATGACAGCTTCTTAAACGGGCTGTCTCTTTTTTTTT	187	7084	360841	116783264	8.54334	4.79159e-97
2656478	2656597	+	CDIF630_02547	CDIF630_02547	CDIF630_02547	CDS	-	2656576	2656752	+	AGGGACTAACGCTTATAAAATAAGTTATGTCAGCCAGTTGCCAAAAAGATATTTTCTTTTTGTTTTTCATGAAAGTTTTTTAGGGGGATAAATACATTATGTTTAGAGATAAAATGGATAAATGTACACATATGTTAACTGCTTATATTGGTAGTTCATATGATTATTGT	854831	854780	+	CDIF630nc_020	CDIF630_00827.EST5UTR.70	CDIF630_00827.EST5UTR	sRNA	CDIF630nc_020	854750	854830	+	AGTATCGTATAATAATATATAGATAGTAGATTACAATGATTTTTGTACACTACTATCCCCCTATATATGACAGCTTCTTAAACGGGCTGTCTCTTTTTTTTT	187	7084	360841	116783264	8.54334	4.79159e-97
1711531	1711673	+	five_prime_utr_583	CDIF630_01657	CDIF630_01657	5UTR	-	1711527	1711565	+	AAAACTATATAAAAATGAAGAAGTGGTGGGGAATATGGAATCTAAAGGAACTTTAAGTAAGAATAAGGTCTATATACTAGCTAATGGGTTATTTTTGGTTATTGCACTTTTAAATATAAATTTGTATACAGTTTCTATAAATATGTATAGAATAATTTTACTTTGGATATTTGGATATTCTATAGTTTATATA	1745597	1745527	-	five_prime_utr_597	CDIF630_01686.CDIF630_01685.IGR	CDIF630_01686.feoA3.IGR	sRNA	CDIF630nc_159	1745441	1745730	-	AAAAAAAAGATAGGCAAGATGCCTATCATACAAAGTTGGGTATAATTCTTACTTTTGGGGAAAGTAGAATATAGAATAAAAATTAACACTTTGAATCCATATAATTATTGAATTTTGATAA	186	2159	3730778	113418253	2.61905	8.68367e-22
1711531	1711673	+	CDIF630_01657	CDIF630_01657	CDIF630_01657	CDS	-	1711565	1714303	+	AAAACTATATAAAAATGAAGAAGTGGTGGGGAATATGGAATCTAAAGGAACTTTAAGTAAGAATAAGGTCTATATACTAGCTAATGGGTTATTTTTGGTTATTGCACTTTTAAATATAAATTTGTATACAGTTTCTATAAATATGTATAGAATAATTTTACTTTGGATATTTGGATATTCTATAGTTTATATA	1745597	1745527	-	five_prime_utr_597	CDIF630_01686.CDIF630_01685.IGR	CDIF630_01686.feoA3.IGR	sRNA	CDIF630nc_159	1745441	1745730	-	AAAAAAAAGATAGGCAAGATGCCTATCATACAAAGTTGGGTATAATTCTTACTTTTGGGGAAAGTAGAATATAGAATAAAAATTAACACTTTGAATCCATATAATTATTGAATTTTGATAA	186	2159	3730778	113418253	2.61905	8.68367e-22
2704907	2705010	+	CDIF630nc_079	CDIF630_02589.AS	grdB.AS	sRNA	CDIF630nc_079	2704863	2705104	+	TGTAGTTAAAGCATTTAATGCTTTTTCTACAAGGCCTCTTCTTAGGGCTTTTTCTTCTGTAGGGTCAAGCGCTGGATTTCCAAGTGGATGAGGTATTGCTATAGTTGGAACTATTCTATTAGCCCCTACTGTTAATGAAATAGGTACTACTGTA	3424287	3424281	-	CDIF630_03246	CDIF630_03246	CDIF630_03246	CDS	-	3424166	3424441	-	ATAGAAAAAAGTTCCCCTACTGTCATATCATAACCTCTAGATGTAACAACCTTACAA	186	166170	1833	116983187	71.4367	1.06865e-256
866610	866656	+	NA	CDIF630_00835.CDIF630_00836.IGT	fchA.folD.IGT	IGR	-	NA	NA	NA	TTATTAATATGTGGTATATAGAATAAATTAATTTAAGTTTGCTTGTAGGGGAGTTGTGAATGTATGGAAGGAATGTCAACTAAAGGACAAATTATAA	1317060	1317017	-	NA	CDIF630_01280.CDIF630_01279.IGR	CDIF630_01280.copZ.IGR	sRNA	CDIF630nc_155	NA	NA	-	TAAAAAAAGACCTCTATTGGGGGAGTAATAGAGGTCTAAAAATGGGGGAGATTGAGTATGTTTGATTTTACATTACTATTATCTCCCCTTTTAA	184	11846	217063	116922283	8.36677	2.88516e-94
2085867	2086288	+	five_prime_utr_735	CDIF630_02019	CDIF630_02019	5UTR	-	2085839	2085868	+	AATGGAAATGTTGATATCCGCTTCTGAAGAGGCGTTTTTACATGTAGGTTCTATGATTGGATTTTTTATTTTGTTATTTGGATATATTAATTATAAAACTAGTGGAAATTTTACTAATATCATATCAAAAAACAGAAAATTTCAACCCTTAATAGGTGCTTTAATTGGAGCTATACCAGGTTGTGGCGGAAGTTTGGCAATAATGCCATTGTATATAAATGGAAAATTAAGCTTTGGAGCAATAATTGCAAGTTTAATAGCTAGTATGGGAGATGCAGCATTTGTACTTATTTCATCAAATATTAAAATGTATTTTTTTGTCACTATAGTTAGTACAATTACAGGAATAATAACTGGACAATTAGTGGATTACTTTAAACTAGAAGAAAAATTAGGGTT…	1126216	1126195	+	three_prime_utr_328	CDIF630_01110.EST3UTR.39	CDIF630_01110.EST3UTR	3UTR	-	1126151	1126217	+	TAAGTAATTTACACTAATTTATACAAATTAATATATACCAAAAGTACTCTTTTTGTAAGAGTGCTATTTTTT	183	1663	52799	117096731	244.049	0
2085867	2086288	+	CDIF630_02019	CDIF630_02019	CDIF630_02019	CDS	-	2085868	2087022	+	AATGGAAATGTTGATATCCGCTTCTGAAGAGGCGTTTTTACATGTAGGTTCTATGATTGGATTTTTTATTTTGTTATTTGGATATATTAATTATAAAACTAGTGGAAATTTTACTAATATCATATCAAAAAACAGAAAATTTCAACCCTTAATAGGTGCTTTAATTGGAGCTATACCAGGTTGTGGCGGAAGTTTGGCAATAATGCCATTGTATATAAATGGAAAATTAAGCTTTGGAGCAATAATTGCAAGTTTAATAGCTAGTATGGGAGATGCAGCATTTGTACTTATTTCATCAAATATTAAAATGTATTTTTTTGTCACTATAGTTAGTACAATTACAGGAATAATAACTGGACAATTAGTGGATTACTTTAAACTAGAAGAAAAATTAGGGTT…	1126216	1126195	+	three_prime_utr_328	CDIF630_01110.EST3UTR.39	CDIF630_01110.EST3UTR	3UTR	-	1126151	1126217	+	TAAGTAATTTACACTAATTTATACAAATTAATATATACCAAAAGTACTCTTTTTGTAAGAGTGCTATTTTTT	183	1663	52799	117096731	244.049	0
3754507	3754565	-	CDIF630_03516	CDIF630_03516	CDIF630_03516	CDS	-	3753783	3754901	-	ATAGTATTTATATTCCAACCAGCAGAAGAAGGTCCTGGGGGAGCAAAAGCTTTAATAGATGAAGGAGTGCTTAGAAAATACAATATTGATGAAATATATGGTCTTCATA	2644407	2644396	-	NA	CDIF630_02528.AS	CDIF630_02528.AS	sRNA	CDIF630nc_164	NA	NA	-	GAAAAAAGCACTCCCCCAGCAAGAGAATGCTTAGTTATAGCTATAGAAGTGTATTGGTGGTA	183	1223	652490	116497480	26.7157	9.6364e-175
1380506	1380600	+	CDIF630_01343	CDIF630_01343	spoIIIAC	CDS	-	1380411	1380608	+	AGGTCTTACTACATTAGCAGGTGTAATAATCGTATTGGGTATGGTAATAACAGAAATAAGTGACTTGTTTAATACTGTAAGAACAATGTTTCAACTTTACTAAAGAGGAGGGAGTAATTTGGAAATAATGCAATTAATAGGAATT	1745559	1745527	-	five_prime_utr_597	CDIF630_01686.CDIF630_01685.IGR	CDIF630_01686.feoA3.IGR	sRNA	CDIF630nc_159	1745441	1745730	-	AAAAAAAAGATAGGCAAGATGCCTATCATACAAAGTTGGGTATAATTCTTACTTTTGGGGAAAGTAGAATATAGAATAAAAAT	181	1914	3730783	113418498	2.87489	1.4276e-25
1638295	1638300	-	CDIF630_01586	CDIF630_01586	CDIF630_01586	CDS	-	1638216	1638392	-	AGATGATTTTATACTAGAGTACGGAGAAAATGTAGTAGAATCTTGTTTACATCAAG	584186	584163	+	rs_10	CDIF630_00615.CDIF630_00617.IGR	CDIF630_00615.sugE.IGR	Riboswitch	-	584147	584253	+	TATTATAGATAAAATAGAATAATTAATAGAGTTTTATAGGGTTCCGCAATTATTAATGATTGGTTTGGTCCGAG	181	18638	11425	117121132	99.5539	2.82549e-278
1234802	1234852	+	CDIF630_01197	CDIF630_01197	crt2	CDS	-	1234569	1235366	+	TTTAGATGCTGTAGCTGCTAAAGATTTTAGTATCTTAGGAGCAAAAGCTTTTGGAGAAATAGAAAATAGTAAAAAAGTAGTGATAGCTGCTGTAAACGGAT	1745577	1745527	-	five_prime_utr_597	CDIF630_01686.CDIF630_01685.IGR	CDIF630_01686.feoA3.IGR	sRNA	CDIF630nc_159	1745441	1745730	-	AAAAAAAAGATAGGCAAGATGCCTATCATACAAAGTTGGGTATAATTCTTACTTTTGGGGAAAGTAGAATATAGAATAAAAATTAACACTTTGAATCCATA	180	2023	3730784	113418389	2.70495	2.03869e-22
1928327	1928376	-	five_prime_utr_672	CDIF630_01852	CDIF630_01852	5UTR	-	1928312	1928464	-	ATGTTAATTGACTAATAGAATGCGACTTTTTATTTTTACTAAATTTTTTAGGGGGATGGATAATATGTTTATTGGAGAAATAGACAAATGTACACATATA	1317059	1317017	-	NA	CDIF630_01280.CDIF630_01279.IGR	CDIF630_01280.copZ.IGR	sRNA	CDIF630nc_155	NA	NA	-	TAAAAAAAGACCTCTATTGGGGGAGTAATAGAGGTCTAAAAATGGGGGAGATTGAGTATGTTTGATTTTACATTACTATTATCTCCCCTTTTA	180	435	217067	116933694	222.91	0
3766820	3766861	-	CDIF630_03527	CDIF630_03527	hpt2	CDS	-	3766734	3767273	-	TCGATTTAGTGCCAGATTATTGTGGATTTGAAATAGAAGATAAGTTTGTGGTTGGATATGGGTTTGATTTTGGTGATTATTATAGAAATGTT	1064014	1064012	+	CDIF630nc_028	CDIF630_01016.CDIF630_01017.IGR	CDIF630_01016.CDIF630_01017.IGR	sRNA	CDIF630nc_028	1063951	1064016	+	CACAATCTAGTGTTTGAAGGTAGTCGGAAATCCCCCGCTACCTTCTTTTTTTT	180	3470	1837996	115309730	3.25435	2.08529e-32
3789200	3789527	+	five_prime_utr_1293	CDIF630_03547	CDIF630_03547	5UTR	-	3789202	3789232	+	ATATAGAAATAGTTTGACGGAGGATGATATTTATGTTTGAAAACTCGTCTGAAGAATTAGCCTATCACAAACTTTTAATTTTATATATATTAGAAAAAATTAAAATGGATTTAACTAATTCTCAAATAACTCAAGTAGTATTAGAGACTGAGATGATGAATTATTTTTCATTACAACAGCTTTTATCTCAGCTTATGGAATCTAAGTTTTTGACTACATATAAAGACTCTGACAGAGAATATTATGCTCTTACTCAAAGAGGCGTAGAAAGTCTAGAATACTTCTTTAATCGAATACCTACTAGTGTTACTGAAAAAATAGACAAGTATATAGATTCTAACAAAGAAAATCTACTAGCAGATACTCAAGTAAAGTCTA	1317062	1317017	-	NA	CDIF630_01280.CDIF630_01279.IGR	CDIF630_01280.copZ.IGR	sRNA	CDIF630nc_155	NA	NA	-	TAAAAAAAGACCTCTATTGGGGGAGTAATAGAGGTCTAAAAATGGGGGAGATTGAGTATGTTTGATTTTACATTACTATTATCTCCCCTTTTAAAT	180	4009	217067	116930120	24.1863	6.86966e-168
3789200	3789527	+	CDIF630_03547	CDIF630_03547	CDIF630_03547	CDS	-	3789232	3789768	+	ATATAGAAATAGTTTGACGGAGGATGATATTTATGTTTGAAAACTCGTCTGAAGAATTAGCCTATCACAAACTTTTAATTTTATATATATTAGAAAAAATTAAAATGGATTTAACTAATTCTCAAATAACTCAAGTAGTATTAGAGACTGAGATGATGAATTATTTTTCATTACAACAGCTTTTATCTCAGCTTATGGAATCTAAGTTTTTGACTACATATAAAGACTCTGACAGAGAATATTATGCTCTTACTCAAAGAGGCGTAGAAAGTCTAGAATACTTCTTTAATCGAATACCTACTAGTGTTACTGAAAAAATAGACAAGTATATAGATTCTAACAAAGAAAATCTACTAGCAGATACTCAAGTAAAGTCTA	1317062	1317017	-	NA	CDIF630_01280.CDIF630_01279.IGR	CDIF630_01280.copZ.IGR	sRNA	CDIF630nc_155	NA	NA	-	TAAAAAAAGACCTCTATTGGGGGAGTAATAGAGGTCTAAAAATGGGGGAGATTGAGTATGTTTGATTTTACATTACTATTATCTCCCCTTTTAAAT	180	4009	217067	116930120	24.1863	6.86966e-168
3753353	3753397	-	CDIF630_03514	CDIF630_03514	CDIF630_03514	CDS	-	3752674	3753420	-	GTTTGTATATGATGAACTTATGAATGAAGTTGATTATAATGGTTGGGTTAAATATATAGAAGATATAATAGATAGTGAAGGTGTAAAAGTAAAAA	1745570	1745527	-	five_prime_utr_597	CDIF630_01686.CDIF630_01685.IGR	CDIF630_01686.feoA3.IGR	sRNA	CDIF630nc_159	1745441	1745730	-	AAAAAAAAGATAGGCAAGATGCCTATCATACAAAGTTGGGTATAATTCTTACTTTTGGGGAAAGTAGAATATAGAATAAAAATTAACACTTTGA	179	2244	3730785	113418168	2.425	7.9826e-18
3753902	3753998	-	CDIF630_03516	CDIF630_03516	CDIF630_03516	CDS	-	3753783	3754901	-	ACTGTTGTAGAGTTAGAGCCACTTATGATATCAGAAGATTTTTCTTATTATCAAAAAGAAGTTCCAGGATTATTTTTTATGTTGGGTTCAAGAAACGAAGAAAAAGGATTTGTAAATGGTCTTCATAATATAAACTTTAATTTTGAT	1745560	1745526	-	five_prime_utr_597	CDIF630_01686.CDIF630_01685.IGR	CDIF630_01686.feoA3.IGR	sRNA	CDIF630nc_159	1745441	1745730	-	CAAAAAAAAGATAGGCAAGATGCCTATCATACAAAGTTGGGTATAATTCTTACTTTTGGGGAAAGTAGAATATAGAATAAAAATT	179	2178	3730785	113418234	2.49849	1.16734e-18
1325624	1325800	+	CDIF630_01289	CDIF630_01289	rnfB	CDS	-	1325198	1326169	+	CTTGGAACATGTAAAGATGCTTGTAAATTTGATGCTATTTCTATAGTTGATGGAATAGCAGTAATAGATGAAGAAAAGTGTGTAAATTGTGGAAAATGTAAAGAAGTTTGTCCTAAGGGTATAATAATCACAAAACCAGAAAGTCAAGAAGTAGTTGTAGAGTGTAATAGCAAAGAGTTTGGTAAAGCTGTTAAGGAAAAATGTACTGCTGGATGTATTGGCTGTGG	1745545	1745527	-	five_prime_utr_597	CDIF630_01686.CDIF630_01685.IGR	CDIF630_01686.feoA3.IGR	sRNA	CDIF630nc_159	1745441	1745730	-	AAAAAAAAGATAGGCAAGATGCCTATCATACAAAGTTGGGTATAATTCTTACTTTTGGGGAAAGTAGAA	178	1118	3730786	113419294	4.84022	2.89947e-52
2282179	2282245	+	five_prime_utr_797	CDIF630_02204.EST5UTR.29	CDIF630_02204.EST5UTR	5UTR	-	2282108	2282268	+	AAATATCTTATGAGTTATGTCAGCCAGTTGCCAAAGAGATAGTGTTCTTTTTGTTTTTATGAAAGTTTTTTAGGGGGATAATAATTTATATGTTTGGAAATAAAATGGATAAATGTA	1317060	1317017	-	NA	CDIF630_01280.CDIF630_01279.IGR	CDIF630_01280.copZ.IGR	sRNA	CDIF630nc_155	NA	NA	-	TAAAAAAAGACCTCTATTGGGGGAGTAATAGAGGTCTAAAAATGGGGGAGATTGAGTATGTTTGATTTTACATTACTATTATCTCCCCTTTTAA	178	842	217069	116933287	113.88	2.86518e-277
2740859	2741086	+	five_prime_utr_964	CDIF630_02627	CDIF630_02627	5UTR	-	2740841	2740937	+	AGATGTTACACACTTAACTATTTAATATGATACGATTTGGTATCTAAATTTATATATTGTATATAGGGGGAGATATATATGTATAAAGATAAAAGTGATGAATGTATACACTTAATGACTGCATACATCGATAGTATAAGTGGATATTATTCATTTATTGACACACAATTAGAGGATTTTATGATGAAATATGGTGAAAACATTGTTGATTCAAATTTACACAGTATAATGATGTTGCTTTGTAAATGGGGATTATCTTAGCATTTCAAGAAACTTTT	3000289	2999896	+	three_prime_utr_1116	CDIF630_02859.CDIF630_02862.IGR	CDIF630_02859.trpS.IGR	3UTR	-	2999734	3000076	+	GGAGATACAAATCAACCTAAAACTGATTGTGTTAATCTTAGGAGTTATTTTACAGGTGGAGAAAATATTATGACATACAAGAAATTAAGAATATATACAATTACTCAAGATGATAGAGAGTTATTGGTTCTTAGTGTTGATTAGTATCAAATGATTTAAATTTATCCCCACAATACAATATGTATTTACCTTATAAAGTATTAAAAAATTAACTTTATAAGGTATTTTTTATTTAAATATTATCTTCTTCTAATATATTCTTTTTTAGAACTATATTGTATTAAAAAGATAATTATCTGTATCATATCACCTATATATAAACATAAATTCATTTAATTATATAAATTTAAAAAATATTTTTTTGATATATTATTGACAATTTTCATTATAAGAGTTAAA…	178	7564	4651	117138983	592.685	0
2740859	2741086	+	CDIF630_02627	CDIF630_02627	CDIF630_02627	CDS	-	2740937	2741119	+	AGATGTTACACACTTAACTATTTAATATGATACGATTTGGTATCTAAATTTATATATTGTATATAGGGGGAGATATATATGTATAAAGATAAAAGTGATGAATGTATACACTTAATGACTGCATACATCGATAGTATAAGTGGATATTATTCATTTATTGACACACAATTAGAGGATTTTATGATGAAATATGGTGAAAACATTGTTGATTCAAATTTACACAGTATAATGATGTTGCTTTGTAAATGGGGATTATCTTAGCATTTCAAGAAACTTTT	3000289	2999896	+	three_prime_utr_1116	CDIF630_02859.CDIF630_02862.IGR	CDIF630_02859.trpS.IGR	3UTR	-	2999734	3000076	+	GGAGATACAAATCAACCTAAAACTGATTGTGTTAATCTTAGGAGTTATTTTACAGGTGGAGAAAATATTATGACATACAAGAAATTAAGAATATATACAATTACTCAAGATGATAGAGAGTTATTGGTTCTTAGTGTTGATTAGTATCAAATGATTTAAATTTATCCCCACAATACAATATGTATTTACCTTATAAAGTATTAAAAAATTAACTTTATAAGGTATTTTTTATTTAAATATTATCTTCTTCTAATATATTCTTTTTTAGAACTATATTGTATTAAAAAGATAATTATCTGTATCATATCACCTATATATAAACATAAATTCATTTAATTATATAAATTTAAAAAATATTTTTTTGATATATTATTGACAATTTTCATTATAAGAGTTAAA…	178	7564	4651	117138983	592.685	0
2740859	2741086	+	five_prime_utr_964	CDIF630_02627	CDIF630_02627	5UTR	-	2740841	2740937	+	AGATGTTACACACTTAACTATTTAATATGATACGATTTGGTATCTAAATTTATATATTGTATATAGGGGGAGATATATATGTATAAAGATAAAAGTGATGAATGTATACACTTAATGACTGCATACATCGATAGTATAAGTGGATATTATTCATTTATTGACACACAATTAGAGGATTTTATGATGAAATATGGTGAAAACATTGTTGATTCAAATTTACACAGTATAATGATGTTGCTTTGTAAATGGGGATTATCTTAGCATTTCAAGAAACTTTT	3000289	2999896	+	CDIF630nc_085	CDIF630_02859.CDIF630_02862.IGR	CDIF630_02859.trpS.IGR	sRNA	CDIF630nc_085	3000253	3000454	+	GGAGATACAAATCAACCTAAAACTGATTGTGTTAATCTTAGGAGTTATTTTACAGGTGGAGAAAATATTATGACATACAAGAAATTAAGAATATATACAATTACTCAAGATGATAGAGAGTTATTGGTTCTTAGTGTTGATTAGTATCAAATGATTTAAATTTATCCCCACAATACAATATGTATTTACCTTATAAAGTATTAAAAAATTAACTTTATAAGGTATTTTTTATTTAAATATTATCTTCTTCTAATATATTCTTTTTTAGAACTATATTGTATTAAAAAGATAATTATCTGTATCATATCACCTATATATAAACATAAATTCATTTAATTATATAAATTTAAAAAATATTTTTTTGATATATTATTGACAATTTTCATTATAAGAGTTAAA…	178	7564	4651	117138983	592.685	0
2740859	2741086	+	CDIF630_02627	CDIF630_02627	CDIF630_02627	CDS	-	2740937	2741119	+	AGATGTTACACACTTAACTATTTAATATGATACGATTTGGTATCTAAATTTATATATTGTATATAGGGGGAGATATATATGTATAAAGATAAAAGTGATGAATGTATACACTTAATGACTGCATACATCGATAGTATAAGTGGATATTATTCATTTATTGACACACAATTAGAGGATTTTATGATGAAATATGGTGAAAACATTGTTGATTCAAATTTACACAGTATAATGATGTTGCTTTGTAAATGGGGATTATCTTAGCATTTCAAGAAACTTTT	3000289	2999896	+	CDIF630nc_085	CDIF630_02859.CDIF630_02862.IGR	CDIF630_02859.trpS.IGR	sRNA	CDIF630nc_085	3000253	3000454	+	GGAGATACAAATCAACCTAAAACTGATTGTGTTAATCTTAGGAGTTATTTTACAGGTGGAGAAAATATTATGACATACAAGAAATTAAGAATATATACAATTACTCAAGATGATAGAGAGTTATTGGTTCTTAGTGTTGATTAGTATCAAATGATTTAAATTTATCCCCACAATACAATATGTATTTACCTTATAAAGTATTAAAAAATTAACTTTATAAGGTATTTTTTATTTAAATATTATCTTCTTCTAATATATTCTTTTTTAGAACTATATTGTATTAAAAAGATAATTATCTGTATCATATCACCTATATATAAACATAAATTCATTTAATTATATAAATTTAAAAAATATTTTTTTGATATATTATTGACAATTTTCATTATAAGAGTTAAA…	178	7564	4651	117138983	592.685	0
591931	592000	-	NA	CDIF630_00626.CDIF630_00625.IGR	cwpV.CDIF630_00625.IGR	AS	-	NA	NA	NA	AAATTTATATTTTAAGGTAAGTTTGATTTTTATGTTAATGAATTGTTATAAAAAATAGGGTTTTGTATAAAAAAAGTAGCCTTTAGAATTAAAAGTGCTACTCTTTTTACAAATAAATTT	565570	565534	-	CDIF630nc_012	CDIF630_00598.CDIF630_00597.IGR	blaR.CDIF630_00597.IGR	sRNA	CDIF630nc_012	565538	565635	-	AAAAAATTAAATAGTGGCAACAATTGAGGATGTGAGGGAGAGTTGCCACTATTTGTATAGGGTATTATATTATGTTTTTAAGCTAGT	177	9529	93031	117048639	23.3703	2.31433e-163
235038	235422	+	CDIF630_00295	CDIF630_00295	capA	CDS	-	234730	235797	+	AGTGGTTAATTTAGAAGGTCCACTTACTACAGCGTCAAATGCAAAAGAAAAAAAATTTGCATTTAAAGGAAAGCCTGGATATGTAAATATTTTAAAATCTGGAAGTGTAGAGGCAGTAAGTATTGCAAATAATCATTCAGAAGATTATTTTGAAGAAGGAATGAAAGATACACAGTTTATATTGGACGAGAATAAAATAAATTATTTTGGATTAGGGAAAGATGCTGTTGTAGATGTCAAAGGAATTAAAGTGGGTCTATTAGGGTATAATGGATTATCAACTGAATATAATGAAAAAAATTTAAAACAAATGGAAGATGATATTAAGTCCTTAAAAAAGAAATCGGATGTTGTTGTAGTGTACTTTCATTGGGGGATAGAATTAGATTATTATCCAGA…	1745596	1745527	-	five_prime_utr_597	CDIF630_01686.CDIF630_01685.IGR	CDIF630_01686.feoA3.IGR	sRNA	CDIF630nc_159	1745441	1745730	-	AAAAAAAAGATAGGCAAGATGCCTATCATACAAAGTTGGGTATAATTCTTACTTTTGGGGAAAGTAGAATATAGAATAAAAATTAACACTTTGAATCCATATAATTATTGAATTTTGATA	176	2353	3730788	113418059	2.27391	2.81493e-14
1947405	1947759	+	CDIF630_01874	CDIF630_01874	CDIF630_01874	CDS	-	1946493	1947725	+	ATATTAATTTTCATTGATAATGCCTTTAAGTATACAAAATTGGGTGATGAGATAGCATTAGAATTGAAAGAAGATATAGAGGATGAGGTAACTTTACTTATAAGTGATACTGGTATAGGCATAAAAAAAGAAGAGATACCTCTTATATTTGATAGATTTTTTAGAAGTGAAAATGTAAGAAATAAAGATTTAGAAGGTTCTGGAATAGGACTTTCAATAGCTCGCATGATTAGTTTAAACTTATCTATTGATATAAATGTAACTTCTGATGTAGATATTGGAACTACATTTGAATTGTCAATACCAAAAAAGTTAAAATAATAAAAATATAAAAAATTGTTTTTAGAAATGAAGAATGGGTATACTAATTAGTATAAAATATAAAAAGACCTTATAAAA…	1745583	1745527	-	five_prime_utr_597	CDIF630_01686.CDIF630_01685.IGR	CDIF630_01686.feoA3.IGR	sRNA	CDIF630nc_159	1745441	1745730	-	AAAAAAAAGATAGGCAAGATGCCTATCATACAAAGTTGGGTATAATTCTTACTTTTGGGGAAAGTAGAATATAGAATAAAAATTAACACTTTGAATCCATATAATTA	176	1837	3730788	113418575	2.91264	2.99744e-25
3695739	3695951	-	five_prime_utr_1260	CDIF630_03468.CDIF630_03467.IGR	rpoN.cggR.IGR	5UTR	-	3695764	3695833	-	ATAAAAAGAAAAAATACTGTGATTTGAAAATGGTGGAGAAATATTTTATAAAATAAAAAAATAAAAAAGTTTTTGAAAAACTATTGAAATCTATACGCAAATCCTATAAAATAAAAATATCTTGTGGGACTTAAATAAACACTAGGGACAAAAAAAGTCCCGAAAGGAAAGCAATAAGGAGTATGTTATGAAGAACTTATTAGAAATTCAAAAGAAATTGATTCCACAGGCAATTGAACTTATGGAAAGAAGATACTCTATTT	1317060	1317017	-	NA	CDIF630_01280.CDIF630_01279.IGR	CDIF630_01280.copZ.IGR	sRNA	CDIF630nc_155	NA	NA	-	TAAAAAAAGACCTCTATTGGGGGAGTAATAGAGGTCTAAAAATGGGGGAGATTGAGTATGTTTGATTTTACATTACTATTATCTCCCCTTTTAA	175	11772	217072	116922357	8.00722	1.63898e-86
3695739	3695951	-	CDIF630_03467	CDIF630_03468.CDIF630_03467.IGR	rpoN.cggR.IGR	CDS	-	3694742	3695764	-	ATAAAAAGAAAAAATACTGTGATTTGAAAATGGTGGAGAAATATTTTATAAAATAAAAAAATAAAAAAGTTTTTGAAAAACTATTGAAATCTATACGCAAATCCTATAAAATAAAAATATCTTGTGGGACTTAAATAAACACTAGGGACAAAAAAAGTCCCGAAAGGAAAGCAATAAGGAGTATGTTATGAAGAACTTATTAGAAATTCAAAAGAAATTGATTCCACAGGCAATTGAACTTATGGAAAGAAGATACTCTATTT	1317060	1317017	-	NA	CDIF630_01280.CDIF630_01279.IGR	CDIF630_01280.copZ.IGR	sRNA	CDIF630nc_155	NA	NA	-	TAAAAAAAGACCTCTATTGGGGGAGTAATAGAGGTCTAAAAATGGGGGAGATTGAGTATGTTTGATTTTACATTACTATTATCTCCCCTTTTAA	175	11772	217072	116922357	8.00722	1.63898e-86
3813268	3813370	-	CDIF630_03569	CDIF630_03569	CDIF630_03569	CDS	-	3812549	3814333	-	ATATTAGAGGCACTTAAACCTTTAGGAGAAGAATACTTGAAGGTCATAAAAAGTGCTTTTGATGAAGGGTGGATTGATGTATATGATAATGAAGGTAAAAAAGGAGGAGCTTATTCTTGGGGAAGTTATGATTCACATCCTTATATATTAATG	1745576	1745526	-	five_prime_utr_597	CDIF630_01686.CDIF630_01685.IGR	CDIF630_01686.feoA3.IGR	sRNA	CDIF630nc_159	1745441	1745730	-	CAAAAAAAAGATAGGCAAGATGCCTATCATACAAAGTTGGGTATAATTCTTACTTTTGGGGAAAGTAGAATATAGAATAAAAATTAACACTTTGAATCCAT	174	555	3730790	113419857	9.53113	1.35015e-89
4092119	4092180	-	CDIF630_03828	CDIF630_03828	prs	CDS	-	4091253	4092203	-	TAAAATTATTGCAGGTAATTCATCGAAAGAGTTAGCACAAAAAATAGCTGACTATATAGGTGTATCAGTACTAGATTGTGAAGTAGGTACATTTAGTGATGGTGAAATATGT	1064014	1063982	+	CDIF630nc_028	CDIF630_01016.CDIF630_01017.IGR	CDIF630_01016.CDIF630_01017.IGR	sRNA	CDIF630nc_028	1063951	1064016	+	TGGTGGGTATAAATAAAATACCAAACCAATCACAATCTAGTGTTTGAAGGTAGTCGGAAATCCCCCGCTACCTTCTTTTTTTT	174	521	2098354	115052327	18.3117	1.57629e-133
1349822	1349962	+	CDIF630_01314	CDIF630_01314	hom1	CDS	-	1348898	1350103	+	AATAGAAGTTCAAATATAAAGTCTTTTTCAAAAGGGAAATTGGATTTAAGTGGACTTATAGAAGATGAGTGTAGTGCAGTAGTTAGATTTGGTGGGTATAATAATAAAGATGGAATTTTAGAATGTTTAGATAAATATGTAGATAGTTATGATATTATAGATGATGAAGAATTGGCGATTTTTGTAAGTGC	1745560	1745527	-	five_prime_utr_597	CDIF630_01686.CDIF630_01685.IGR	CDIF630_01686.feoA3.IGR	sRNA	CDIF630nc_159	1745441	1745730	-	AAAAAAAAGATAGGCAAGATGCCTATCATACAAAGTTGGGTATAATTCTTACTTTTGGGGAAAGTAGAATATAGAATAAAAATT	173	540	3730791	113419872	9.73959	2.67604e-90
3514148	3514188	-	five_prime_utr_1218	CDIF630_03321	CDIF630_03321	5UTR	-	3514186	3514219	-	AGTTGTCAAAACTATTTTTTTTATTAAGGATGGTGATGTTTTTGTTTAAGATTGATGATTATATAATGTATGGTATGACAGGAGTCTGCAA	1064015	1064006	+	CDIF630nc_028	CDIF630_01016.CDIF630_01017.IGR	CDIF630_01016.CDIF630_01017.IGR	sRNA	CDIF630nc_028	1063951	1064016	+	ACCAATCACAATCTAGTGTTTGAAGGTAGTCGGAAATCCCCCGCTACCTTCTTTTTTTTA	173	5650	1838003	115307550	1.92092	7.16315e-08
3514148	3514188	-	CDIF630_03321	CDIF630_03321	CDIF630_03321	CDS	-	3513650	3514186	-	AGTTGTCAAAACTATTTTTTTTATTAAGGATGGTGATGTTTTTGTTTAAGATTGATGATTATATAATGTATGGTATGACAGGAGTCTGCAA	1064015	1064006	+	CDIF630nc_028	CDIF630_01016.CDIF630_01017.IGR	CDIF630_01016.CDIF630_01017.IGR	sRNA	CDIF630nc_028	1063951	1064016	+	ACCAATCACAATCTAGTGTTTGAAGGTAGTCGGAAATCCCCCGCTACCTTCTTTTTTTTA	173	5650	1838003	115307550	1.92092	7.16315e-08
2726831	2726895	-	CDIF630_02616	CDIF630_02616	CDIF630_02616	CDS	-	2726561	2727583	-	AAATATGGGCTTTAGGATTTATGATTTTTGTGTTGGGTCTTATTCCAGTAGCAGGAGTTATAGTGTCTTTGATTCCATTAACTGTAATAGCATTTAATACAGGAGGAATAACAAA	1745560	1745527	-	five_prime_utr_597	CDIF630_01686.CDIF630_01685.IGR	CDIF630_01686.feoA3.IGR	sRNA	CDIF630nc_159	1745441	1745730	-	AAAAAAAAGATAGGCAAGATGCCTATCATACAAAGTTGGGTATAATTCTTACTTTTGGGGAAAGTAGAATATAGAATAAAAATT	172	330	3730792	113420082	15.8454	2.77998e-117
1927920	1927991	+	CDIF630nc_063	CDIF630_01851.CDIF630_01852.IGR	maa2.CDIF630_01852.IGR	sRNA	CDIF630nc_063	1927806	1928092	+	GATTCTTGTAAATTAAGTTAGACATAGGAAATATATAATTTGTATTGGATGATTAATTTTATGGTGTATGCTTTTAACTTCTATAATGGGAAAGTAAAGATGTACTCCCAATACATCTTTAC	2644604	2644570	-	NA	CDIF630_02529.CDIF630_02528.IGR	CDIF630_02529.CDIF630_02528.IGR	sRNA	CDIF630nc_165	NA	NA	-	CAAAAAAATAAGCACTCTTTATTATAAGGAGTGCTTTGGTGTATGTTAATCTTCTATCTAATACAATTATAACATGTCTTATGTT	171	11802	134421	117004982	12.6118	9.5526e-115
3868727	3868800	-	five_prime_utr_1316	CDIF630_03619	fdhF	5UTR	-	3868759	3868858	-	AAATTTTACTTATCAGGGGATAAATCTAAGGGGGGAATTGTATGGAGAAAAAAATTTTAACAGTTTGTCCATACTGTGGAGCTGGATGCCAATTATATCTAGTAGTAAAAGATAATAAGATATT	1745696	1745527	-	five_prime_utr_597	CDIF630_01686.CDIF630_01685.IGR	CDIF630_01686.feoA3.IGR	sRNA	CDIF630nc_159	1745441	1745730	-	AAAAAAAAGATAGGCAAGATGCCTATCATACAAAGTTGGGTATAATTCTTACTTTTGGGGAAAGTAGAATATAGAATAAAAATTAACACTTTGAATCCATATAATTATTGAATTTTGATAATAAAAAAGTCAGAAAGCAAAAGCCTTCTGACTCTATGTAAGGTATTTTCAAATACCTAAATATCAATTCAATATTTAATTTATACTTAAATTATATATT	171	2173	3791486	113357546	2.35276	4.36461e-15
3868727	3868800	-	CDIF630_03619	CDIF630_03619	fdhF	CDS	-	3866615	3868759	-	AAATTTTACTTATCAGGGGATAAATCTAAGGGGGGAATTGTATGGAGAAAAAAATTTTAACAGTTTGTCCATACTGTGGAGCTGGATGCCAATTATATCTAGTAGTAAAAGATAATAAGATATT	1745696	1745527	-	five_prime_utr_597	CDIF630_01686.CDIF630_01685.IGR	CDIF630_01686.feoA3.IGR	sRNA	CDIF630nc_159	1745441	1745730	-	AAAAAAAAGATAGGCAAGATGCCTATCATACAAAGTTGGGTATAATTCTTACTTTTGGGGAAAGTAGAATATAGAATAAAAATTAACACTTTGAATCCATATAATTATTGAATTTTGATAATAAAAAAGTCAGAAAGCAAAAGCCTTCTGACTCTATGTAAGGTATTTTCAAATACCTAAATATCAATTCAATATTTAATTTATACTTAAATTATATATT	171	2173	3791486	113357546	2.35276	4.36461e-15
1341839	1341886	+	CDIF630_01305	CDIF630_01305	CDIF630_01305	CDS	-	1341755	1343599	+	AAAGATACTAGTAATAGTGAATTGATAAGATATGCACATTGCTTTCCAGATTTATATGAAGTTGGTATGAGTCACTTAGGGAGTCATATATTATATGA	1745556	1745526	-	five_prime_utr_597	CDIF630_01686.CDIF630_01685.IGR	CDIF630_01686.feoA3.IGR	sRNA	CDIF630nc_159	1745441	1745730	-	CAAAAAAAAGATAGGCAAGATGCCTATCATACAAAGTTGGGTATAATTCTTACTTTTGGGGAAAGTAGAATATAGAATAAA	169	377	3730795	113420035	13.6281	7.12905e-107
927668	927785	+	CDIF630_00889	CDIF630_00889	spoIIAB	CDS	-	927491	927919	+	AGTTCTAAGTTTGTTTTCTTAAGATGTGAGATAGAAGGAAATACTATAAAGATTATAGTTGAAGATGAAGGGTATGGAATAGAAAATGTGGAGAAGGCAATGGAACCACTTTATACATCAAAACCAGAACTTGATAGATCAGGAATGGGATTCACAGTAATGAAAAGC	1745651	1745527	-	five_prime_utr_597	CDIF630_01686.CDIF630_01685.IGR	CDIF630_01686.feoA3.IGR	sRNA	CDIF630nc_159	1745441	1745730	-	AAAAAAAAGATAGGCAAGATGCCTATCATACAAAGTTGGGTATAATTCTTACTTTTGGGGAAAGTAGAATATAGAATAAAAATTAACACTTTGAATCCATATAATTATTGAATTTTGATAATAAAAAAGTCAGAAAGCAAAAGCCTTCTGACTCTATGTAAGGTATTTTCAAATA	168	2651	3791489	113357068	1.89469	9.17839e-07
651121	651173	+	CDIF630_00672	CDIF630_00672	CDIF630_00672	CDS	-	650629	651192	+	AATGTTGAAGGTTCTAAGTATGATATAGCTATGGTTATAGTTCCTACTCTTGAGGAGGAATGTCCTAGTTAGAGAATTAATTATGGATTAATTAAAGATATAA	1745601	1745527	-	five_prime_utr_597	CDIF630_01686.CDIF630_01685.IGR	CDIF630_01686.feoA3.IGR	sRNA	CDIF630nc_159	1745441	1745730	-	AAAAAAAAGATAGGCAAGATGCCTATCATACAAAGTTGGGTATAATTCTTACTTTTGGGGAAAGTAGAATATAGAATAAAAATTAACACTTTGAATCCATATAATTATTGAATTTTGATAATAAA	167	2313	3791490	113357406	2.15864	2.52876e-11
2981257	2981300	-	CDIF630nc_083	CDIF630_02845.CDIF630_02844.IGR	ltaE.dapF.IGR	sRNA	CDIF630nc_083	2981204	2981334	-	ACCCTAATTGTAATGGCAACTCTCCCTCACATCCTCAAATTATAGTTGTCATTACAAAACTTTTCCCATAAATTATAAGTTTATGGGAATTTTT	3798510	3798505	-	rs_72	CDIF630_03553.EST5UTR.55	valS.EST5UTR	Riboswitch	-	3798530	3798792	-	TAAAAAAGAGCTCTTCATCCTCTTTAAAAAGGACGAAAAGCTCGCGTTACCACCTT	167	1340231	3797	115807181	3.80042	8.15403e-38
3053410	3053480	-	CDIF630_02913	CDIF630_02913	lgt	CDS	-	3053090	3053836	-	ACTTGGAATGCCTTTAGCACAAGCTATTGGAAGATGGGGAAATTTTATTAATGGAGAAGCACATGGAGGTGCTACCAATTTACCTTGGGGAATAATGGTTGATGGAGTAAAGGTACATCCA	399325	399254	+	CDIF630nc_006	CDIF630_00455.CDIF630_00456.IGR	cbiO.pcrA.IGR	sRNA	CDIF630nc_006	399224	399325	+	AATACAAATAAATAATTAAGCCCTAAACCTATTTTAAAAAAATAGATTTATATATAATAACCCTTAACCTAGACCCCTTAAAGGTGCCTTATGATTCCCCAAATCATAAGGTTATTTTTTTT	167	4371	650640	116496198	6.8408	7.06018e-72
678614	678829	+	CDIF630_00693	CDIF630_00693	gapN	CDS	-	677927	679387	+	AAAGGAATTAATTTTATTAACTTTACTGGTAGTACTGAAGTTGGTCAGCATATATCTAAAATATCTGGAATGGTACCATTATTATTGGAGCTTGGTGGAAAAGATGCGGCTATAGTATTAGAAGATGCAGACTTAGATTTTGCAGCTAAGAATATAGTATCTGGAGCGTATTCATATTCAGGACAAAGATGTACGGCAGTAAAGAGAATTTTAGTACAAGAGAGTGTGGCAGATAAATTAGTCGGAAAAATAAAGCCATTGGTAGA	2644406	2644396	-	NA	CDIF630_02528.AS	CDIF630_02528.AS	sRNA	CDIF630nc_164	NA	NA	-	GAAAAAAGCACTCCCCCAGCAAGAGAATGCTTAGTTATAGCTATAGAAGTGTATTGGTGGT	166	1360	652507	116497343	21.7921	6.74738e-145
868107	868600	+	CDIF630_00837	CDIF630_00838	metF	CDS	-	867582	868256	+	TGTGCTTGGATAAAGATATATGAAAGACTAGAAGCTATAGGACAATTAGATAACTTAGCAGAAATAAGACCACCAAAAGACTATTCTAAGCAAAATAATCCAAGAAGTTTAAGTGCAAAGAAAAAGAAAGAAGCAGCAGCAAATTCATAAAAGTTTTTTTTAGAAGGTTAAAAGGGGGATTAGAGATGAGCTTATTAAGAGAAACATTAGAAAGTGGAAAATTTGCAGTTACTACTGAAATGGCTCCTCCAAAAGGGACTGACCTTTCACATTTAATAGAATGTGCAAAGCCGTTAGTTGGAAGAGTTCATGCAGCAAATGTAACAGACTTTCAATCGGCAGTTATGAGAGCAACTTCTCTTGCTACATGTAAATTATTAAAAGATGCTGGATTAGAGC…	3000452	3000284	+	CDIF630nc_085	CDIF630_02859.CDIF630_02862.IGR	CDIF630_02859.trpS.IGR	sRNA	CDIF630nc_085	3000253	3000454	+	TAAGAGTTAAAATTAACTCATAAATTACATATTGGGTATAAAATACAATGTATGTTAGAAGTTGTTTCAGAAGGCTATGGTTTTCTGATTTTTTTATGCTCAGTAGTGATATGCAAAAAAGACAAAGTTGACATCAGTTAACTTTTACCTTTATTCTACTTTCCCCAAAGTAAGAATAATCTAACCCCTTTGAGATGAGCAAAAGCTCATCTTTTTTTA	166	13418	266148	116871644	5.43258	3.33484e-58
868107	868600	+	CDIF630_00838	CDIF630_00838	metF	CDS	-	868292	869173	+	TGTGCTTGGATAAAGATATATGAAAGACTAGAAGCTATAGGACAATTAGATAACTTAGCAGAAATAAGACCACCAAAAGACTATTCTAAGCAAAATAATCCAAGAAGTTTAAGTGCAAAGAAAAAGAAAGAAGCAGCAGCAAATTCATAAAAGTTTTTTTTAGAAGGTTAAAAGGGGGATTAGAGATGAGCTTATTAAGAGAAACATTAGAAAGTGGAAAATTTGCAGTTACTACTGAAATGGCTCCTCCAAAAGGGACTGACCTTTCACATTTAATAGAATGTGCAAAGCCGTTAGTTGGAAGAGTTCATGCAGCAAATGTAACAGACTTTCAATCGGCAGTTATGAGAGCAACTTCTCTTGCTACATGTAAATTATTAAAAGATGCTGGATTAGAGC…	3000452	3000284	+	CDIF630nc_085	CDIF630_02859.CDIF630_02862.IGR	CDIF630_02859.trpS.IGR	sRNA	CDIF630nc_085	3000253	3000454	+	TAAGAGTTAAAATTAACTCATAAATTACATATTGGGTATAAAATACAATGTATGTTAGAAGTTGTTTCAGAAGGCTATGGTTTTCTGATTTTTTTATGCTCAGTAGTGATATGCAAAAAAGACAAAGTTGACATCAGTTAACTTTTACCTTTATTCTACTTTCCCCAAAGTAAGAATAATCTAACCCCTTTGAGATGAGCAAAAGCTCATCTTTTTTTA	166	13418	266148	116871644	5.43258	3.33484e-58
3477250	3477300	-	three_prime_utr_1295	CDIF630_03292.EST3UTR.27	CDIF630_03292.EST3UTR	3UTR	-	3477155	3477302	-	AAAAATTTTGAGTTTTTTATTGGGATAATAATTCTTAAATTAATAGGATTATATATTAACTTCTCATAAAGAGTACTATTTAAAAAGTGTAATAAGAGAGT	1745614	1745527	-	five_prime_utr_597	CDIF630_01686.CDIF630_01685.IGR	CDIF630_01686.feoA3.IGR	sRNA	CDIF630nc_159	1745441	1745730	-	AAAAAAAAGATAGGCAAGATGCCTATCATACAAAGTTGGGTATAATTCTTACTTTTGGGGAAAGTAGAATATAGAATAAAAATTAACACTTTGAATCCATATAATTATTGAATTTTGATAATAAAAAAGTCAGAAAGC	166	242	3791491	113359477	20.5088	2.44598e-126
4140506	4140596	-	CDIF630_03875	CDIF630_03875	coaX	CDS	-	4140457	4141227	-	TGAATTGTGATGATGTTAAGGTTATAGCTACAGGTGGATTAGCTAAACTGATTGCTTCAGAGACGAAAAGTATAGATTATGTAGATGGTTTTTTAACACTAGAAGGATTGAGAATAATATATGAAAAAAACCAAGAATAAT	1064015	1064012	+	CDIF630nc_028	CDIF630_01016.CDIF630_01017.IGR	CDIF630_01016.CDIF630_01017.IGR	sRNA	CDIF630nc_028	1063951	1064016	+	CACAATCTAGTGTTTGAAGGTAGTCGGAAATCCCCCGCTACCTTCTTTTTTTTA	166	579	1838010	115312621	17.987	3.27091e-127
2724302	2724381	+	CDIF630_02613	CDIF630_02613	CDIF630_02613	CDS	-	2723896	2725395	+	TATTTCAAGTCTATAATATATTCCTTTGTCTTTTAATGCTTTTAGTTGGTGCAGTTTTTATTTATACACCTGGGGATTTAGTTGTTACTCAAATTTTAAATATGAAATCGACTATAAATAATCCAGTTGT	1745560	1745527	-	five_prime_utr_597	CDIF630_01686.CDIF630_01685.IGR	CDIF630_01686.feoA3.IGR	sRNA	CDIF630nc_159	1745441	1745730	-	AAAAAAAAGATAGGCAAGATGCCTATCATACAAAGTTGGGTATAATTCTTACTTTTGGGGAAAGTAGAATATAGAATAAAAATT	165	2382	3730799	113418030	2.10583	3.33219e-10
3035038	3035069	-	CDIF630_02896	CDIF630_02896	sigG	CDS	-	3034417	3035190	-	AGTTTGTAAGAGGGAATTTAAGATTAGTCTTGAGTGTAATAAAAAAGTTTAACAACAGAGGAGAAAATATAGACGATTTATT	1307699	1307697	-	CDIF630nc_038	CDIF630_01270.CDIF630_01269.IGR	CDIF630_01270.CDIF630_01269.IGR	sRNA	CDIF630nc_038	1307677	1307780	-	TAAAAATAAAGAAGGCAACGGGAAGCCTTCTTTCGTGTAAAAAAAGTTTAATT	165	5355	161428	116984428	22.3292	1.79401e-148
472428	472444	+	CDIF630_00523	CDIF630_00523	hadA	CDS	-	472328	473527	+	TTGAACCTATAGAAGGTGATGGAATAAGAGTTATGGGTGGAACATTTAAATCTCCAGCATCAGATGA	1745706	1745607	-	five_prime_utr_597	CDIF630_01686.CDIF630_01685.IGR	CDIF630_01686.feoA3.IGR	sRNA	CDIF630nc_159	1745441	1745730	-	AATTAACACTTTGAATCCATATAATTATTGAATTTTGATAATAAAAAAGTCAGAAAGCAAAAGCCTTCTGACTCTATGTAAGGTATTTTCAAATACCTAAATATCAATTCAATATTTAATTTATACTTAAATTATATATTAACAATATTA	162	96161	61080	116993973	3.22686	4.77961e-29
640606	640684	+	CDIF630_00663	CDIF630_00663	CDIF630_00663	CDS	-	640448	641104	+	ACTTGGTGCTAGAATTTTGTATAAGGATTGGAAAATACCAGTAGGAGTATTTTATAGAGCAATAGTTTGGGGAATAATAGGTGTAGTTACCACATATGGAATGTCAATCTACTCATCAGGTGTAGGTCA	1745583	1745527	-	five_prime_utr_597	CDIF630_01686.CDIF630_01685.IGR	CDIF630_01686.feoA3.IGR	sRNA	CDIF630nc_159	1745441	1745730	-	AAAAAAAAGATAGGCAAGATGCCTATCATACAAAGTTGGGTATAATTCTTACTTTTGGGGAAAGTAGAATATAGAATAAAAATTAACACTTTGAATCCATATAATTA	162	411	3730802	113420001	11.9829	2.17718e-95
1489452	1489473	+	three_prime_utr_448	CDIF630_01452.EST3UTR.11	CDIF630_01452.EST3UTR	3UTR	-	1489461	1489536	+	CAATATGTAAGAATAAAATATTTTTAAATATGTATATAGTTTTAAGTAAAGTAGTGGGGTTAATATAAATCC	1066351	1066247	-	CDIF630nc_029	CDIF630_01019.CDIF630_01018.IGR	dinB.CDIF630_01018.IGR	sRNA	CDIF630nc_029	1066247	1066410	-	TAAAAAAATATGGGCTGTTTTAAAGTAATAGTTTGAGCAGTCCATTACAATTATAATAAAATCAGTAGGCTGTCTTGTATAAGACAGTCTTTTGTTTTTAAAACATCCCATAAATTAAATATATATACTGTTATCCATAAGGAATTTTAAATTTA	161	336	642638	116508241	86.8714	3.70104e-224
1489452	1489473	+	CDIF630_01452	CDIF630_01452.EST3UTR.11	CDIF630_01452.EST3UTR	CDS	-	1489033	1489461	+	CAATATGTAAGAATAAAATATTTTTAAATATGTATATAGTTTTAAGTAAAGTAGTGGGGTTAATATAAATCC	1066351	1066247	-	CDIF630nc_029	CDIF630_01019.CDIF630_01018.IGR	dinB.CDIF630_01018.IGR	sRNA	CDIF630nc_029	1066247	1066410	-	TAAAAAAATATGGGCTGTTTTAAAGTAATAGTTTGAGCAGTCCATTACAATTATAATAAAATCAGTAGGCTGTCTTGTATAAGACAGTCTTTTGTTTTTAAAACATCCCATAAATTAAATATATATACTGTTATCCATAAGGAATTTTAAATTTA	161	336	642638	116508241	86.8714	3.70104e-224
2830604	2830890	-	five_prime_utr_998	CDIF630_02711	steT2	5UTR	-	2830850	2830904	-	TTAATATTTTATATACTGTAAAACAGTGAGGAGGGACAGTATGCATACTCAACTACAAAAGACTATTGGTCTTTCAGCAGCTCTTTCTACTGTTGTAGGTATGGTTATAGGTTCGGGAGTTTTTTTTAAGCCACAAGCAATATACACTACAACTAATGGAGCTCCAGGTCTAGGTATTATAGCGTGGCTTTTAGGTGGTTTTATAACAATAACTGCTGGGCTTACAGCTACAGAAATTTCAGCTGCTATACCAAAAACTGGTGGTATGATGATTTATATCGAAGAAATATATGGAGAAAAGTTAGGTTTTTTAACTGGATGGATGCAAACTGTATTA	2829431	2829409	-	five_prime_utr_997	CDIF630_02710.EST5UTR.65	hemN.EST5UTR	5UTR	-	2829365	2829452	-	TAAATTATAAATCAAACAAAATAGCACATCAAGCAATATATAATACTTATATTGTATAACAGTATAAAAAATT	161	1188	302	117149725	52570.7	0
2830604	2830890	-	CDIF630_02711	CDIF630_02711	steT2	CDS	-	2829537	2830850	-	TTAATATTTTATATACTGTAAAACAGTGAGGAGGGACAGTATGCATACTCAACTACAAAAGACTATTGGTCTTTCAGCAGCTCTTTCTACTGTTGTAGGTATGGTTATAGGTTCGGGAGTTTTTTTTAAGCCACAAGCAATATACACTACAACTAATGGAGCTCCAGGTCTAGGTATTATAGCGTGGCTTTTAGGTGGTTTTATAACAATAACTGCTGGGCTTACAGCTACAGAAATTTCAGCTGCTATACCAAAAACTGGTGGTATGATGATTTATATCGAAGAAATATATGGAGAAAAGTTAGGTTTTTTAACTGGATGGATGCAAACTGTATTA	2829431	2829409	-	five_prime_utr_997	CDIF630_02710.EST5UTR.65	hemN.EST5UTR	5UTR	-	2829365	2829452	-	TAAATTATAAATCAAACAAAATAGCACATCAAGCAATATATAATACTTATATTGTATAACAGTATAAAAAATT	161	1188	302	117149725	52570.7	0
3696097	3696175	-	NA	CDIF630_03468.CDIF630_03467.IGR	rpoN.cggR.IGR	IGR	-	NA	NA	NA	AATTAGATATTAGAAAAAGAAGAATACCTAGATAAATAAACTATTATTAAATTTAATAATCACAAAAGGAAAACACGTAGGGTATAAATAAAAATCTTAACTAGATAAAAGTAAACTTAGTTGTAGATA	1745597	1745527	-	five_prime_utr_597	CDIF630_01686.CDIF630_01685.IGR	CDIF630_01686.feoA3.IGR	sRNA	CDIF630nc_159	1745441	1745730	-	AAAAAAAAGATAGGCAAGATGCCTATCATACAAAGTTGGGTATAATTCTTACTTTTGGGGAAAGTAGAATATAGAATAAAAATTAACACTTTGAATCCATATAATTATTGAATTTTGATAA	161	2396	3730803	113418016	2.04277	8.97156e-09
1037402	1037414	+	NA	CDIF630_00995.CDIF630_00996.IGR	CDIF630_00995.CDIF630_00996.IGR	AS	-	NA	NA	NA	AGGGTGGATAAGAGTACTTATTATATAAAGTTTTCATATTACCTACTTCATATTACCTATTTT	1037414	1037402	-	three_prime_utr_297	CDIF630_00996.EST3UTR.67	CDIF630_00996.EST3UTR	sRNA	CDIF630nc_152	1037231	1037481	-	AGGGTGGATAAGAGTACTTATTATATAAAGTTTTCATATTACCTACTTCATATTACCTATTTT	157	78	318130	116833011	739.207	0
1066349	1066375	-	CDIF630nc_029	CDIF630_01019.CDIF630_01018.IGR	dinB.CDIF630_01018.IGR	sRNA	CDIF630nc_029	1066247	1066410	-	AGTATATATATTTAATTTATGGGATGTTTTAAAAACAAAAGACTGTCTTATACAAGACAGCCTACTGATTTTATTAT	1767468	1767459	+	CDIF630_01705	CDIF630_01705	nfnB	CDS	-	1767206	1768600	+	AGATGATATAGAAGGTGCTGCTAAAGTAATAGCTAAGAGCAGTTCATTACCAGCTGTTTG	157	518991	1955	116630273	18.047	7.8954e-126
1250201	1250207	+	CDIF630_01216	CDIF630_01216	apeA	CDS	-	1250186	1251580	+	GAATTTAAGAATGCTTGGGATTTTGAAAGAAAAGAAAATACTATTGAACAAATTATG	2644409	2644396	-	NA	CDIF630_02528.AS	CDIF630_02528.AS	sRNA	CDIF630nc_164	NA	NA	-	GAAAAAAGCACTCCCCCAGCAAGAGAATGCTTAGTTATAGCTATAGAAGTGTATTGGTGGTACA	157	158	652516	116498545	177.407	1.05104e-254
1236335	1236554	+	CDIF630_01199	CDIF630_01198.CDIF630_01199.IGT	hbd.thlA1.IGT	CDS	-	1236396	1237571	+	AAAATTGTTTAAAAAACAATTTCGGATATATGAAAAATCTAATTTAATGGGGGTAATGAATATGAGAGAAGTAGTAATTGCCAGTGCAGCTAGAACAGCAGTAGGAAGTTTTGGAGGAGCATTTAAATCAGTTTCAGCGGTAGAGTTAGGGGTAACAGCAGCTAAAGAAGCTATAAAAAGAGCTAACATAACTCCAGATATGATAGATGAATCTCTTTTAGGGGGAGTACTTACAGCAGGTCTTGGACAAAATATAGCAAGACAAATAGC	1317057	1317017	-	NA	CDIF630_01280.CDIF630_01279.IGR	CDIF630_01280.copZ.IGR	sRNA	CDIF630nc_155	NA	NA	-	TAAAAAAAGACCTCTATTGGGGGAGTAATAGAGGTCTAAAAATGGGGGAGATTGAGTATGTTTGATTTTACATTACTATTATCTCCCCTTT	155	12359	217092	116921770	6.7546	3.03225e-66
1517218	1517288	+	CDIF630_01478	CDIF630_01478	dapG	CDS	-	1516724	1517947	+	TGCTATTGGTAAAGCTTTAGAATGTGAAACAGTTGAAATTTACACTGATGTGGATGGTATAATGACTGCAGACCCTAGAGTAGAACCAAACGCTAAAGTATTGAGTTTTATAGACTATGAG	1064014	1064006	+	CDIF630nc_028	CDIF630_01016.CDIF630_01017.IGR	CDIF630_01016.CDIF630_01017.IGR	sRNA	CDIF630nc_028	1063951	1064016	+	ACCAATCACAATCTAGTGTTTGAAGGTAGTCGGAAATCCCCCGCTACCTTCTTTTTTTT	154	1320	1838022	115311880	7.31931	6.37328e-68
2413583	2413706	-	five_prime_utr_847	CDIF630_02325	nhaP1	5UTR	-	2413567	2413620	-	GTTATTTAATTGTCAAAAATGAAAGCTAAATTGCATGTCCTAAAAAAAATGATTGATAACATTTATTTGTGTGCTATAATTATATAGTAAAACAATAAGTATATTGCATAATGTATGCAAATCGGGAGGAGAGACGGACATGGAAGCATCTATACACACAATTGCCAGCAATAA	1094161	1094149	-	NA	CDIF630_01064.CDIF630_01063.IGR	CDIF630_01064.CDIF630_01063.IGR	sRNA	CDIF630nc_154	NA	NA	-	AAAAAGAAAAAAGGAGTGCTTTCACACTCCACTTGTCAAAAATATAAAGCTTTTATCCAAGAT	154	5888	2462	117142872	1244.46	0
1126104	1126146	+	CDIF630_01110	CDIF630_01110	CDIF630_01110	CDS	-	1125447	1126151	+	AAAATAATTCCTAGAGCAGAAATAGAGGAAAGAGTGTTTGATAAGTAATTTACACTAATTTATACAAATTAATATATACCAAAAGTACTCTTT	1708915	1708913	+	five_prime_utr_582	CDIF630_01654.EST5UTR.86	metN.EST5UTR	Riboswitch	-	1708764	1708870	+	GATGAGTATAAATAGCTTTCTAAGCCTGAGTTTATACTCGGGCTTTTATTTTG	152	48664	97612	117004948	3.74401	6.0483e-34
89523	89588	+	CDIF630_00122	CDIF630_00122	tuf1	CDS	-	89019	90212	+	ACTCCAATAGTAAGAGGTTCAGCATTAATGGCATTAGAAGATCCAAAGAGCGAGTGGGGAGATAAGATAGTAGAATTATTCGAGCAAATAGATGAGTATATACCAGCTCCAGAGAG	1317057	1317017	-	NA	CDIF630_01280.CDIF630_01279.IGR	CDIF630_01280.copZ.IGR	sRNA	CDIF630nc_155	NA	NA	-	TAAAAAAAGACCTCTATTGGGGGAGTAATAGAGGTCTAAAAATGGGGGAGATTGAGTATGTTTGATTTTACATTACTATTATCTCCCCTTT	151	8739	217096	116925390	9.3062	1.25302e-82
644882	645297	+	five_prime_utr_238	CDIF630_00666	CDIF630_00666	5UTR	-	645264	645333	+	TAAATTTTATTTAAGAGGAGAAAATTTGTACCTACTTCCTGAAATATATCCAGATACGAAAAAACTAAAAGTATTGAGATATGGTTTGCATTTAGGGGTTTTAAAGAAGAATAGATTTGAGCCTTCTCATGCACTATCTCATTACTTAAAAGTTGAAGATGTAAAAAATGTTGAAAACTTCAGTGTACAGAGTGAATCAATTCTTAAATATTTAAAAGGGGATGTTGTAAATTCTAATGATAGTAGAGGATGGGTTTTGGTTTCGGTTGAAGGAATACCTTTAGGTTGGGGAAAAGAATCTTCTGGTGTAATTAAGAATCATTATCCTAAAGGTCTTAGAAAAGTATTTTAAACTATTAGAAAAAAGAAGTATAATATTTATATTGTAGGTTTATGGTA…	2212659	2212617	-	CDIF630nc_071	CDIF630_02134.CDIF630_02133.IGR	CDIF630_02134.CDIF630_02133.IGR	sRNA	CDIF630nc_071	2212616	2212687	-	AAAAAAAAAGAAGGCAGTTGGTGTGAGCTTTAAGCCTTCTTTAAGGAAAAAGTTTATTTATTTTTGTTGATACTTAACATATTATAGTTTTTA	149	19723	438705	116692799	2.00948	1.10124e-07
644882	645297	+	CDIF630_00666	CDIF630_00666	CDIF630_00666	CDS	-	643923	645233	+	TAAATTTTATTTAAGAGGAGAAAATTTGTACCTACTTCCTGAAATATATCCAGATACGAAAAAACTAAAAGTATTGAGATATGGTTTGCATTTAGGGGTTTTAAAGAAGAATAGATTTGAGCCTTCTCATGCACTATCTCATTACTTAAAAGTTGAAGATGTAAAAAATGTTGAAAACTTCAGTGTACAGAGTGAATCAATTCTTAAATATTTAAAAGGGGATGTTGTAAATTCTAATGATAGTAGAGGATGGGTTTTGGTTTCGGTTGAAGGAATACCTTTAGGTTGGGGAAAAGAATCTTCTGGTGTAATTAAGAATCATTATCCTAAAGGTCTTAGAAAAGTATTTTAAACTATTAGAAAAAAGAAGTATAATATTTATATTGTAGGTTTATGGTA…	2212659	2212617	-	CDIF630nc_071	CDIF630_02134.CDIF630_02133.IGR	CDIF630_02134.CDIF630_02133.IGR	sRNA	CDIF630nc_071	2212616	2212687	-	AAAAAAAAAGAAGGCAGTTGGTGTGAGCTTTAAGCCTTCTTTAAGGAAAAAGTTTATTTATTTTTGTTGATACTTAACATATTATAGTTTTTA	149	19723	438705	116692799	2.00948	1.10124e-07
864124	864174	+	five_prime_utr_300	CDIF630_00834.EST5UTR.20	fhs.EST5UTR	5UTR	-	864084	864168	+	AATTATATTTTAAATCTATTTAGGTTGTGGGAGGAGATTCAGTTATGGGATTTAAATCTGACATTGAAATAGCTCAAGAAGCTAAGCCTCAAGATATTAGA	1317058	1317017	-	NA	CDIF630_01280.CDIF630_01279.IGR	CDIF630_01280.copZ.IGR	sRNA	CDIF630nc_155	NA	NA	-	TAAAAAAAGACCTCTATTGGGGGAGTAATAGAGGTCTAAAAATGGGGGAGATTGAGTATGTTTGATTTTACATTACTATTATCTCCCCTTTT	149	24714	217098	116909415	3.24666	1.48711e-26
864124	864174	+	CDIF630_00834	CDIF630_00834.EST5UTR.20	fhs.EST5UTR	CDS	-	864168	865844	+	AATTATATTTTAAATCTATTTAGGTTGTGGGAGGAGATTCAGTTATGGGATTTAAATCTGACATTGAAATAGCTCAAGAAGCTAAGCCTCAAGATATTAGA	1317058	1317017	-	NA	CDIF630_01280.CDIF630_01279.IGR	CDIF630_01280.copZ.IGR	sRNA	CDIF630nc_155	NA	NA	-	TAAAAAAAGACCTCTATTGGGGGAGTAATAGAGGTCTAAAAATGGGGGAGATTGAGTATGTTTGATTTTACATTACTATTATCTCCCCTTTT	149	24714	217098	116909415	3.24666	1.48711e-26
1125724	1126170	+	three_prime_utr_328	CDIF630_01110	CDIF630_01110	3UTR	-	1126151	1126217	+	GAAGAGGAAGATTTTTAGAGTTGATTTGGGATGTTGTAGGAACATATAACGGAAAAGAATTTACACAAAAAATAGATGAGGCCATAGTGTTAGAAAATGAAGTGAAAATATCAGAAAAAGATATAGATATTGTCTATATAGGCGAAATTAAAGATAAAGGGATAGCAAATTTTATTGAAATGCACGAATGTAAAGCATCAGCAAACACAACACTAAGAACTCCATTAAAACCAAAACATAGAGGAAAACTAGAACTGATGCAATCAGTAATTGAAATATCAGAAACAGAAGAAATTAAATGTGATGGATTAATAATTACATTCAATGCTAACAAAAGAAGGCTTGAAAGAAAGCTAAAAAGCTATGGATTTGAATACTTTAAAATAATTCCTAGAGCAG…	1124479	1124345	+	five_prime_utr_378	CDIF630_01108	CDIF630_01108	5UTR	-	1124365	1124400	+	TAGTATATATGAGAAAATATTAATAATATTTGTTGTTGGAATGTAAATATTAAAATGGTATAATTTAGGTAACAAATCTTAAATTATACTCTTGGAGGTATATTTATGGAAAGATTTGTTTACAAGGGGGAATTTAATATGAATAATTATTCAATTATGTTTGAAAATAAGTCTATTTTAGATTT	149	87354	39289	117024584	5.08054	2.17339e-48
1125724	1126170	+	CDIF630_01110	CDIF630_01110	CDIF630_01110	CDS	-	1125447	1126151	+	GAAGAGGAAGATTTTTAGAGTTGATTTGGGATGTTGTAGGAACATATAACGGAAAAGAATTTACACAAAAAATAGATGAGGCCATAGTGTTAGAAAATGAAGTGAAAATATCAGAAAAAGATATAGATATTGTCTATATAGGCGAAATTAAAGATAAAGGGATAGCAAATTTTATTGAAATGCACGAATGTAAAGCATCAGCAAACACAACACTAAGAACTCCATTAAAACCAAAACATAGAGGAAAACTAGAACTGATGCAATCAGTAATTGAAATATCAGAAACAGAAGAAATTAAATGTGATGGATTAATAATTACATTCAATGCTAACAAAAGAAGGCTTGAAAGAAAGCTAAAAAGCTATGGATTTGAATACTTTAAAATAATTCCTAGAGCAG…	1124479	1124345	+	five_prime_utr_378	CDIF630_01108	CDIF630_01108	5UTR	-	1124365	1124400	+	TAGTATATATGAGAAAATATTAATAATATTTGTTGTTGGAATGTAAATATTAAAATGGTATAATTTAGGTAACAAATCTTAAATTATACTCTTGGAGGTATATTTATGGAAAGATTTGTTTACAAGGGGGAATTTAATATGAATAATTATTCAATTATGTTTGAAAATAAGTCTATTTTAGATTT	149	87354	39289	117024584	5.08054	2.17339e-48
1125724	1126170	+	three_prime_utr_328	CDIF630_01110	CDIF630_01110	3UTR	-	1126151	1126217	+	GAAGAGGAAGATTTTTAGAGTTGATTTGGGATGTTGTAGGAACATATAACGGAAAAGAATTTACACAAAAAATAGATGAGGCCATAGTGTTAGAAAATGAAGTGAAAATATCAGAAAAAGATATAGATATTGTCTATATAGGCGAAATTAAAGATAAAGGGATAGCAAATTTTATTGAAATGCACGAATGTAAAGCATCAGCAAACACAACACTAAGAACTCCATTAAAACCAAAACATAGAGGAAAACTAGAACTGATGCAATCAGTAATTGAAATATCAGAAACAGAAGAAATTAAATGTGATGGATTAATAATTACATTCAATGCTAACAAAAGAAGGCTTGAAAGAAAGCTAAAAAGCTATGGATTTGAATACTTTAAAATAATTCCTAGAGCAG…	1124479	1124345	+	CDIF630_01108	CDIF630_01108	CDIF630_01108	CDS	-	1124400	1124996	+	TAGTATATATGAGAAAATATTAATAATATTTGTTGTTGGAATGTAAATATTAAAATGGTATAATTTAGGTAACAAATCTTAAATTATACTCTTGGAGGTATATTTATGGAAAGATTTGTTTACAAGGGGGAATTTAATATGAATAATTATTCAATTATGTTTGAAAATAAGTCTATTTTAGATTT	149	87354	39289	117024584	5.08054	2.17339e-48
1125724	1126170	+	CDIF630_01110	CDIF630_01110	CDIF630_01110	CDS	-	1125447	1126151	+	GAAGAGGAAGATTTTTAGAGTTGATTTGGGATGTTGTAGGAACATATAACGGAAAAGAATTTACACAAAAAATAGATGAGGCCATAGTGTTAGAAAATGAAGTGAAAATATCAGAAAAAGATATAGATATTGTCTATATAGGCGAAATTAAAGATAAAGGGATAGCAAATTTTATTGAAATGCACGAATGTAAAGCATCAGCAAACACAACACTAAGAACTCCATTAAAACCAAAACATAGAGGAAAACTAGAACTGATGCAATCAGTAATTGAAATATCAGAAACAGAAGAAATTAAATGTGATGGATTAATAATTACATTCAATGCTAACAAAAGAAGGCTTGAAAGAAAGCTAAAAAGCTATGGATTTGAATACTTTAAAATAATTCCTAGAGCAG…	1124479	1124345	+	CDIF630_01108	CDIF630_01108	CDIF630_01108	CDS	-	1124400	1124996	+	TAGTATATATGAGAAAATATTAATAATATTTGTTGTTGGAATGTAAATATTAAAATGGTATAATTTAGGTAACAAATCTTAAATTATACTCTTGGAGGTATATTTATGGAAAGATTTGTTTACAAGGGGGAATTTAATATGAATAATTATTCAATTATGTTTGAAAATAAGTCTATTTTAGATTT	149	87354	39289	117024584	5.08054	2.17339e-48
2212638	2212684	-	CDIF630nc_071	CDIF630_02134.CDIF630_02133.IGR	CDIF630_02134.CDIF630_02133.IGR	sRNA	CDIF630nc_071	2212616	2212687	-	AACAAAAATAAATAAACTTTTTCCTTAAAGAAGGCTTAAAGCTCACACCAACTGCCTTCTTTTTTTTTATAAAAATTTAATTATTTATTTTGATTAA	3151293	3151268	-	CDIF630_02993	CDIF630_02993	CDIF630_02993	CDS	-	3151077	3151478	-	ATTTACTCAAAAAGCAGAATATTCCGCCCACACCTAAAAGAACCTCTAATATATTTATAAACTTATATGTAGGTTT	149	408091	22436	116720700	1.89947	6.77865e-06
2037570	2037577	+	NA	CDIF630_01969.EST5UTR.22	CDIF630_01969.EST5UTR	5UTR	-	NA	NA	NA	AAATATTTGTAATGAGGGAGATGAGAAGATTGAAGAATCTCAATTTACTTATTAATAA	1317043	1317017	-	NA	CDIF630_01280.CDIF630_01279.IGR	CDIF630_01280.copZ.IGR	sRNA	CDIF630nc_155	NA	NA	-	TAAAAAAAGACCTCTATTGGGGGAGTAATAGAGGTCTAAAAATGGGGGAGATTGAGTATGTTTGATTTTACATTACT	148	285	217099	116933844	279.704	4.37844e-279
3324108	3324183	-	CDIF630_03124	CDIF630_03124	CDIF630_03124	CDS	-	3323865	3324404	-	ATTATGTCTAGTAGTGCCGACAGTAGTAGAATATATTACAGGAATACTTATGAAAGTATATTTTAATAAGGTCTATTGGGATTATTCAGATTATAAGTACAATAGTAGAGGAATAGTATGTCTAAA	1745556	1745527	-	five_prime_utr_597	CDIF630_01686.CDIF630_01685.IGR	CDIF630_01686.feoA3.IGR	sRNA	CDIF630nc_159	1745441	1745730	-	AAAAAAAAGATAGGCAAGATGCCTATCATACAAAGTTGGGTATAATTCTTACTTTTGGGGAAAGTAGAATATAGAATAAA	148	1680	3730816	113418732	2.67814	3.70461e-17
3177494	3177500	-	three_prime_utr_1190	CDIF630_03013.CDIF630_03012.IGR	agrB.CDIF630_03012.IGR	sRNA	CDIF630nc_169	3177427	3177809	-	TATATTAGTGCGCCAATTTAGGGGGATATAGTGTATTTAATGAAATGACTTACGGAG	399325	399283	+	CDIF630nc_006	CDIF630_00455.CDIF630_00456.IGR	cbiO.pcrA.IGR	sRNA	CDIF630nc_006	399224	399325	+	TATTTTAAAAAAATAGATTTATATATAATAACCCTTAACCTAGACCCCTTAAAGGTGCCTTATGATTCCCCAAATCATAAGGTTATTTTTTTT	147	2813	650660	116497756	9.35645	9.35201e-80
3566401	3566886	-	CDIF630_03367	CDIF630_03367	garK	CDS	-	3566097	3567251	-	AAATAAAGGCTATAGAAATTTTATAGTTGGGATAGGTGGAAGTGCTACTAATGATGCTGGGATAGGTATGCTTCAAGCCTTAGGGTTTGAGTTTTATGATAAAAATAACAAGTTAGTAGGATTAGGTGGAAAAGTTTTAAATGAAATAAGACATATAAAAATAGAAAATAGATTAAAGGAATTAGATGAATGTAAGTTTAAAATAGCCTGTGATGTAAATAATCCGCTGTTTGGGAAAAATGGAGCTGCATACATATACGGGTCTCAAAAAGGTGCAACATCAGAAATAATTGAGGAGTTAGATAATGGGCTTAGAAATTTTTCCAAAGTAGTTAAAAATTACTTAAGTAAAGATGTAGCTAATGTAGAAGGAGCAGGAGCAGCAGGAGGATTAGGTTT…	1745570	1745527	-	five_prime_utr_597	CDIF630_01686.CDIF630_01685.IGR	CDIF630_01686.feoA3.IGR	sRNA	CDIF630nc_159	1745441	1745730	-	AAAAAAAAGATAGGCAAGATGCCTATCATACAAAGTTGGGTATAATTCTTACTTTTGGGGAAAGTAGAATATAGAATAAAAATTAACACTTTGA	147	1293	3730817	113419119	3.45622	2.71339e-27
2514101	2514173	-	CDIF630_02417	CDIF630_02417	CDIF630_02417	CDS	-	2513779	2514726	-	CTATGAAAAATCTTATAAACAAAGGTAGTAATTTGAAATTATGTAACTTGATAGTTTTTGGGTATATAGAAGTTGAAATAGACTATAGTTGTAAAAATAGGAGTAATTTTAAAACAGTAAATA	1745578	1745527	-	five_prime_utr_597	CDIF630_01686.CDIF630_01685.IGR	CDIF630_01686.feoA3.IGR	sRNA	CDIF630nc_159	1745441	1745730	-	AAAAAAAAGATAGGCAAGATGCCTATCATACAAAGTTGGGTATAATTCTTACTTTTGGGGAAAGTAGAATATAGAATAAAAATTAACACTTTGAATCCATAT	146	578	3730818	113419834	7.67909	6.79547e-64
3036032	3036098	-	CDIF630_02898	CDIF630_02898	spoIIGA	CDS	-	3036029	3036874	-	TGGTATTTCAAATTTTAATGATAGAGAATATGGAGCAATAATGAATCCAAATATATTGCCTGGATTTTAGGTGAAAATTTAAGGGGGACAAGGAATGTTACGATTGAAAGAAAGAAT	399325	399303	+	CDIF630nc_006	CDIF630_00455.CDIF630_00456.IGR	cbiO.pcrA.IGR	sRNA	CDIF630nc_006	399224	399325	+	ATATATAATAACCCTTAACCTAGACCCCTTAAAGGTGCCTTATGATTCCCCAAATCATAAGGTTATTTTTTTT	146	2571	641932	116506727	10.3065	1.5029e-84
1453523	1453594	+	CDIF630_01416	CDIF630_01416	CDIF630_01416	CDS	-	1453514	1454530	+	AATGAATTATTAAAAAGTGCTAGAGAAAATTTAAATGGAAGTTGTAAAGTTTGTAAGGTTTGTAATGGGGTTGCTTGTGCAGGTGAAGTGCCTGGCATGGGAGGTAAAGGAAGTGGTTCTTC	1317060	1317017	-	NA	CDIF630_01280.CDIF630_01279.IGR	CDIF630_01280.copZ.IGR	sRNA	CDIF630nc_155	NA	NA	-	TAAAAAAAGACCTCTATTGGGGGAGTAATAGAGGTCTAAAAATGGGGGAGATTGAGTATGTTTGATTTTACATTACTATTATCTCCCCTTTTAA	145	2545	217102	116931584	30.6866	2.21569e-148
3800908	3800999	-	CDIF630_03556	CDIF630_03556	CDIF630_03556	CDS	-	3799963	3801399	-	ATGTATGTAGTGCTTGTGGTGATTGTGTATCAAGATGTAAGTTGGGTGCAATTTCAGATAAAATAGAATTTATACCAATGATAAAATTGTTAAAAGATATAAAGAGCCCTGTATATGCAATAGTTGCACCAGCTTTTGTAGG	1745560	1745527	-	five_prime_utr_597	CDIF630_01686.CDIF630_01685.IGR	CDIF630_01686.feoA3.IGR	sRNA	CDIF630nc_159	1745441	1745730	-	AAAAAAAAGATAGGCAAGATGCCTATCATACAAAGTTGGGTATAATTCTTACTTTTGGGGAAAGTAGAATATAGAATAAAAATT	145	1796	3730819	113418616	2.45438	1.60882e-13
3034118	3034196	-	CDIF630_02895	CDIF630_02895	CDIF630_02895	CDS	-	3034050	3034313	-	ACCATTTTTGGAGATGGAAGTAGAAGTTTTTTTTCAAGAGGAGGGGATGAAGAAGTTATATTTTGGAATGATATACTTAAAATAGGTTGTGATACAATAATAGTAAATATAGGTTCAGAATTAAGCTTA	1064014	1064008	+	CDIF630nc_028	CDIF630_01016.CDIF630_01017.IGR	CDIF630_01016.CDIF630_01017.IGR	sRNA	CDIF630nc_028	1063951	1064016	+	CAATCACAATCTAGTGTTTGAAGGTAGTCGGAAATCCCCCGCTACCTTCTTTTTTTT	144	1314	1838032	115311886	6.87524	4.98289e-60
3554005	3554088	+	CDIF630_03356	CDIF630_03356	CDIF630_03356	CDS	-	3553716	3554282	+	CTATTATTACAGGAGTAATTTTATCTATTGTTTGTCCTTTAATTGGCACTCCTATTTCAGTTTTATTGTTTGGTGGTTTAAGTGGAAGTGGTGCTGATTTATTGGTTGGTTTTTTAGTTCAGTCTGGTCAGAAG	2212620	2212616	-	CDIF630nc_071	CDIF630_02134.CDIF630_02133.IGR	CDIF630_02134.CDIF630_02133.IGR	sRNA	CDIF630nc_071	2212616	2212687	-	TAAAAAAAAAGAAGGCAGTTGGTGTGAGCTTTAAGCCTTCTTTAAGGAAAAAGTT	144	9524	438710	116702998	4.02205	4.87381e-35
634705	634792	+	five_prime_utr_233	CDIF630_00658.EST5UTR.19	CDIF630_00658.EST5UTR	5UTR	-	634701	634742	+	AAATTTTTTATTATTTTAATTGAGGGAGGATGTTTGTATGAAAATGGTAAAAAAGTTAATATTATCTACGATTATGGCTCTAGTTTTAGTTCTAACTATAGGGTGTTCTAATGCAGAAGAAAAAGTAAAGTCGAATTT	1317054	1317017	-	NA	CDIF630_01280.CDIF630_01279.IGR	CDIF630_01280.copZ.IGR	sRNA	CDIF630nc_155	NA	NA	-	TAAAAAAAGACCTCTATTGGGGGAGTAATAGAGGTCTAAAAATGGGGGAGATTGAGTATGTTTGATTTTACATTACTATTATCTCCCC	142	2976	217105	116931153	25.699	6.15565e-135
634705	634792	+	CDIF630_00658	CDIF630_00658.EST5UTR.19	CDIF630_00658.EST5UTR	CDS	-	634742	635353	+	AAATTTTTTATTATTTTAATTGAGGGAGGATGTTTGTATGAAAATGGTAAAAAAGTTAATATTATCTACGATTATGGCTCTAGTTTTAGTTCTAACTATAGGGTGTTCTAATGCAGAAGAAAAAGTAAAGTCGAATTT	1317054	1317017	-	NA	CDIF630_01280.CDIF630_01279.IGR	CDIF630_01280.copZ.IGR	sRNA	CDIF630nc_155	NA	NA	-	TAAAAAAAGACCTCTATTGGGGGAGTAATAGAGGTCTAAAAATGGGGGAGATTGAGTATGTTTGATTTTACATTACTATTATCTCCCC	142	2976	217105	116931153	25.699	6.15565e-135
3788244	3788292	-	CDIF630_03545	CDIF630_03545	CDIF630_03545	CDS	-	3787783	3788547	-	TTTTTAGTTGGTAGTTGGGTGGATGATAATGAAGAAATTGTAAAAGCTATAGATGAAAAAGGACATGAAATTGGAAATCATTCAAATACTCATGCCAAT	1745560	1745527	-	five_prime_utr_597	CDIF630_01686.CDIF630_01685.IGR	CDIF630_01686.feoA3.IGR	sRNA	CDIF630nc_159	1745441	1745730	-	AAAAAAAAGATAGGCAAGATGCCTATCATACAAAGTTGGGTATAATTCTTACTTTTGGGGAAAGTAGAATATAGAATAAAAATT	142	1589	3730822	113418823	2.71672	5.25282e-17
862044	862100	+	CDIF630_00832	CDIF630_00832	cooS	CDS	-	860911	862830	+	TATTTTAAACTTTAAAAATAGAGATAAATCAAAAGTACTTATACCTGAATTAAAATCAGGCGCAACAGTTGGGTATAGTGTAGAAGCAGTAGTAAATCAATTAGACA	1745583	1745527	-	five_prime_utr_597	CDIF630_01686.CDIF630_01685.IGR	CDIF630_01686.feoA3.IGR	sRNA	CDIF630nc_159	1745441	1745730	-	AAAAAAAAGATAGGCAAGATGCCTATCATACAAAGTTGGGTATAATTCTTACTTTTGGGGAAAGTAGAATATAGAATAAAAATTAACACTTTGAATCCATATAATTA	141	1046	3730823	113419366	4.09798	4.23731e-33
2610306	2610384	-	CDIF630_02499	CDIF630_02499	CDIF630_02499	CDS	-	2610175	2610732	-	AAAATGAGTAAAGTGTTTTTAGTTATATTTTTATTTATGTTTAGTATGGGAGTAGCGAGTTTATGGGAAATAGGTGAATTTTTAATGGATACTTTTGTTGGGACTACTACACAGGCCGGAGGGTTAGAA	1317060	1317017	-	NA	CDIF630_01280.CDIF630_01279.IGR	CDIF630_01280.copZ.IGR	sRNA	CDIF630nc_155	NA	NA	-	TAAAAAAAGACCTCTATTGGGGGAGTAATAGAGGTCTAAAAATGGGGGAGATTGAGTATGTTTGATTTTACATTACTATTATCTCCCCTTTTAA	141	3770	217106	116930359	20.1434	5.3406e-120
1434317	1434484	+	CDIF630_01401	CDIF630_01401	CDIF630_01401	CDS	-	1434306	1435376	+	AATTATACCTATATTTGTTCCTCACAAAGGATGTCCTCATGATTGCATATTTTGTAATCAAAAAAAAATAACAGGTGTGAGTACTGATGTTACTAGTGAAGATGCAAGAAATATAATTGAGGAATGTTTAGAGACTATAGATAAAGATGCAGATGTAGAAATAGCATTTTTTGGTGGTAGCTTTACTGCTATAGATATTGATATACAAAAAAGTTTAT	2212654	2212617	-	CDIF630nc_071	CDIF630_02134.CDIF630_02133.IGR	CDIF630_02134.CDIF630_02133.IGR	sRNA	CDIF630nc_071	2212616	2212687	-	AAAAAAAAAGAAGGCAGTTGGTGTGAGCTTTAAGCCTTCTTTAAGGAAAAAGTTTATTTATTTTTGTTGATACTTAACATATTATAGT	140	7707	438714	116704815	4.83226	1.73798e-42
713343	713411	+	NA	CDIF630_00718.CDIF630_00719.IGR	CDIF630_00718.CDIF630_00719.IGR	sRNA	CDIF630nc_144	NA	NA	+	GTAAGAACCGTAGGAACTACGGGGATAGCCTGTGGAGAATTAGTAAGACATATTTTAGTATGCAAAATTCTATGAAGCAGGAACCCTGTGACTTTAGTCATGGGAGGTTCAGATTGGAA	1066277	1066247	-	CDIF630nc_029	CDIF630_01019.CDIF630_01018.IGR	dinB.CDIF630_01018.IGR	sRNA	CDIF630nc_029	1066247	1066410	-	TAAAAAAATATGGGCTGTTTTAAAGTAATAGTTTGAGCAGTCCATTACAATTATAATAAAATCAGTAGGCTGTCTTGTATA	139	38584	186503	116926150	2.25857	1.25028e-10
2270556	2270684	+	five_prime_utr_790	CDIF630_02189	CDIF630_02189	5UTR	-	2270538	2270689	+	AGGCAAAACTAGAGAAATTTAGTGACGCAAAGCTATAGGGACTAAGACTTATGAAATGAGTTATGTCAGCCAGTTGCCAAAGAGATATTTTCTTTTTGTTTTTATGAATGTTTTTTAGGGGGATATATGATATATGTTTATGGATAAAATGGATAGATGTACACATATACTAACTGCAT	4249758	4249728	+	three_prime_utr_1581	CDIF630_03978.EST3UTR.52	dnaI.EST3UTR	sRNA	CDIF630nc_176	4249680	4249757	+	TAAAATAGCCCTTAAAAAACATTTTTTTATTTTTAAATAGAGAGGTAAGAGCAAACTTGCTTCTCTGTTTAAAACTTATAT	139	21782	30220	117099235	24.7273	8.87939e-131
4201722	4201800	-	CDIF630_03933	CDIF630_03933	CDIF630_03933	CDS	-	4201459	4201839	-	AATCAAGAGGATGCAAAGTTATTTTGGACAGAAAAATTGAACTTTGTAGTAACTTATGAAAAGGAAATGGGTCCAAATATGAAATGGGTGGAAGTAGCACCAAGTAAAAATGAATTTACAACATTTGTG	1745560	1745527	-	five_prime_utr_597	CDIF630_01686.CDIF630_01685.IGR	CDIF630_01686.feoA3.IGR	sRNA	CDIF630nc_159	1745441	1745730	-	AAAAAAAAGATAGGCAAGATGCCTATCATACAAAGTTGGGTATAATTCTTACTTTTGGGGAAAGTAGAATATAGAATAAAAATT	139	2471	3730825	113417941	1.71009	0.0491365
591956	592000	-	NA	CDIF630_00626.CDIF630_00625.IGR	cwpV.CDIF630_00625.IGR	AS	-	NA	NA	NA	AAATTTATATTTTAAGGTAAGTTTGATTTTTATGTTAATGAATTGTTATAAAAAATAGGGTTTTGTATAAAAAAAGTAGCCTTTAGAATTAAAAG	597463	597454	+	CDIF630nc_013	CDIF630_00626.CDIF630_00627.IGR	cwpV.dacF1.IGR	sRNA	CDIF630nc_013	597392	597491	+	AAAACTAGCTTAAAAACATAATATAATACCCTATACAAAATAGTGGCAACTCTCCCTCAC	138	9568	62274	117079396	27.1164	5.85887e-135
1062655	1062741	+	five_prime_utr_360	CDIF630_01015	CDIF630_01015	5UTR	-	1062644	1062676	+	AAAATTTATAGGAGCTTTTGGATGAGGAAAATAGTATTAAAAGATATCCTGTTTTTAGTTACTACATTATCTATAATAGTAATATTATTGCTTGTAACAAATATAACTGCTAATAGTAAGATAAAATCAACAAGTGA	1063911	1063817	+	CDIF630_01016	CDIF630_01016	CDIF630_01016	CDS	-	1063708	1063899	+	ATTATTCTTCTTATTCTTAGCATTCCAAGATTGTTGGGCTGAAATGGACTTATGTGCATGGATACCTTTCTTAATATTATTATTAATACTTTGTGAATGTGGTGACGTTTTTGATGGAGGATGTGGATGCTAAAAAAATCAATTT	138	1471	327582	116822185	33.4558	5.26917e-145
1062655	1062741	+	CDIF630_01015	CDIF630_01015	CDIF630_01015	CDS	-	1062676	1063590	+	AAAATTTATAGGAGCTTTTGGATGAGGAAAATAGTATTAAAAGATATCCTGTTTTTAGTTACTACATTATCTATAATAGTAATATTATTGCTTGTAACAAATATAACTGCTAATAGTAAGATAAAATCAACAAGTGA	1063911	1063817	+	CDIF630_01016	CDIF630_01016	CDIF630_01016	CDS	-	1063708	1063899	+	ATTATTCTTCTTATTCTTAGCATTCCAAGATTGTTGGGCTGAAATGGACTTATGTGCATGGATACCTTTCTTAATATTATTATTAATACTTTGTGAATGTGGTGACGTTTTTGATGGAGGATGTGGATGCTAAAAAAATCAATTT	138	1471	327582	116822185	33.4558	5.26917e-145
1745601	1745632	-	five_prime_utr_597	CDIF630_01686.CDIF630_01685.IGR	CDIF630_01686.feoA3.IGR	sRNA	CDIF630nc_159	1745441	1745730	-	AATTATATGGATTCAAAGTGTTAATTTTTATTCTATATTCTACTTTCCCCAAAAGTAAGAATTATACCCAACTTTGTATGAT	2256268	2256203	-	CDIF630_02175	CDIF630_02175	CDIF630_02175	CDS	-	2255839	2256471	-	AATTCTATATTCTCATTTCCCTTTTCAAGTTCCAATACATAAGCTTTCCCAACAAAATTTTCTATATCCAACTTATCTAGGGTCTCACCTTTAGTATACATATGTCTTGGTGAATC	138	2092723	3573	115054942	2.12344	3.34344e-08
1970068	1970110	+	three_prime_utr_651	CDIF630_01898	CDIF630_01898	3UTR	-	1970078	1970164	+	CTAAAGTTTAATTAGCTATGGTTGTAAAATAGAGTAGGATTTATATGGAGGAGAGTTTATGAATTTACTTAAATGCGATTCTTGGGCAGTAAT	2212659	2212617	-	CDIF630nc_071	CDIF630_02134.CDIF630_02133.IGR	CDIF630_02134.CDIF630_02133.IGR	sRNA	CDIF630nc_071	2212616	2212687	-	AAAAAAAAAGAAGGCAGTTGGTGTGAGCTTTAAGCCTTCTTTAAGGAAAAAGTTTATTTATTTTTGTTGATACTTAACATATTATAGTTTTTA	138	4217	438716	116708305	8.7055	3.41132e-71
1970068	1970110	+	CDIF630_01897	CDIF630_01898	CDIF630_01898	CDS	-	1969461	1970078	+	CTAAAGTTTAATTAGCTATGGTTGTAAAATAGAGTAGGATTTATATGGAGGAGAGTTTATGAATTTACTTAAATGCGATTCTTGGGCAGTAAT	2212659	2212617	-	CDIF630nc_071	CDIF630_02134.CDIF630_02133.IGR	CDIF630_02134.CDIF630_02133.IGR	sRNA	CDIF630nc_071	2212616	2212687	-	AAAAAAAAAGAAGGCAGTTGGTGTGAGCTTTAAGCCTTCTTTAAGGAAAAAGTTTATTTATTTTTGTTGATACTTAACATATTATAGTTTTTA	138	4217	438716	116708305	8.7055	3.41132e-71
3754542	3754969	-	five_prime_utr_1276	CDIF630_03516	CDIF630_03516	5UTR	-	3754901	3755042	-	ATATAATATTTTAATTATAAAGAAATATAGAAATATTTTTTAATAAATTAGAAATTGGAGGAGATTACATGAGAGAGGCATCATATTTACAAGAACAACTTTATAAACATAGGAAGTCATTAAATCCTATTGCAGAGATTGGGAGAAAAGAGTATAAGACTTCAAAATATATAAGAGATTATCTTGATAAATTAGGAATTGAGTATGAAGTTTATTTAGAAACAGGTATAGTAGGTGTAATAGAAGGTAAAAGACCTAAAAAAGATATTGCTTTTAGAGCTGACATAGATGGTCTTCATAGTGAAGAAGGGGTAAAACATTTATGTGGTCATGATGGACATGCTACTATATTACTTGGATTAATTGAGTATTTAAATGATAATAAAGAAGACTTAAATG…	1317059	1317017	-	NA	CDIF630_01280.CDIF630_01279.IGR	CDIF630_01280.copZ.IGR	sRNA	CDIF630nc_155	NA	NA	-	TAAAAAAAGACCTCTATTGGGGGAGTAATAGAGGTCTAAAAATGGGGGAGATTGAGTATGTTTGATTTTACATTACTATTATCTCCCCTTTTA	138	5662	217109	116928467	13.1266	1.22019e-93
3754542	3754969	-	CDIF630_03516	CDIF630_03516	CDIF630_03516	CDS	-	3753783	3754901	-	ATATAATATTTTAATTATAAAGAAATATAGAAATATTTTTTAATAAATTAGAAATTGGAGGAGATTACATGAGAGAGGCATCATATTTACAAGAACAACTTTATAAACATAGGAAGTCATTAAATCCTATTGCAGAGATTGGGAGAAAAGAGTATAAGACTTCAAAATATATAAGAGATTATCTTGATAAATTAGGAATTGAGTATGAAGTTTATTTAGAAACAGGTATAGTAGGTGTAATAGAAGGTAAAAGACCTAAAAAAGATATTGCTTTTAGAGCTGACATAGATGGTCTTCATAGTGAAGAAGGGGTAAAACATTTATGTGGTCATGATGGACATGCTACTATATTACTTGGATTAATTGAGTATTTAAATGATAATAAAGAAGACTTAAATG…	1317059	1317017	-	NA	CDIF630_01280.CDIF630_01279.IGR	CDIF630_01280.copZ.IGR	sRNA	CDIF630nc_155	NA	NA	-	TAAAAAAAGACCTCTATTGGGGGAGTAATAGAGGTCTAAAAATGGGGGAGATTGAGTATGTTTGATTTTACATTACTATTATCTCCCCTTTTA	138	5662	217109	116928467	13.1266	1.22019e-93
4272405	4272879	-	CDIF630_04007	CDIF630_04007	jag	CDS	-	4271945	4272574	-	AGCAGCTGACAATGGGTTTTTATGGATAAAAAGCTTAACATCACCAGATTATGTATTAGCAGTATTTTCAGGAGCAAGTGCATATGTCATGCAAAAAGTAATGACACCAAAAGATCAGTTACAAGGCTCTATGAAAGTAATGACATATGTAATGGCAGGTATGTCTTTCTATTGGGGATTTATATTCCCAGCAGGACTTACATTGTACTGGACAGTAAGTAACTTATTCTCAATAGCTCAATATTACTTAATAATGAATCCTTTAAAAGCTAAACTGGCTGCTAACTCTAAGGAGGAAAAAGTTAATGAGAAAAAGCCTAAAATTAATAAAAAGTAAGAGTAAAGAGGAAGCTATAAGTAAAGCTATAGCAGAGTTGAATTTAAAAGCAGAGGATATAG…	1745697	1745525	-	five_prime_utr_597	CDIF630_01686.CDIF630_01685.IGR	CDIF630_01686.feoA3.IGR	sRNA	CDIF630nc_159	1745441	1745730	-	ACAAAAAAAAGATAGGCAAGATGCCTATCATACAAAGTTGGGTATAATTCTTACTTTTGGGGAAAGTAGAATATAGAATAAAAATTAACACTTTGAATCCATATAATTATTGAATTTTGATAATAAAAAAGTCAGAAAGCAAAAGCCTTCTGACTCTATGTAAGGTATTTTCAAATACCTAAATATCAATTCAATATTTAATTTATACTTAAATTATATATTA	138	2382	3791519	113357337	1.7321	0.0271626
4272405	4272879	-	CDIF630_04008	CDIF630_04007	jag	CDS	-	4272543	4273250	-	AGCAGCTGACAATGGGTTTTTATGGATAAAAAGCTTAACATCACCAGATTATGTATTAGCAGTATTTTCAGGAGCAAGTGCATATGTCATGCAAAAAGTAATGACACCAAAAGATCAGTTACAAGGCTCTATGAAAGTAATGACATATGTAATGGCAGGTATGTCTTTCTATTGGGGATTTATATTCCCAGCAGGACTTACATTGTACTGGACAGTAAGTAACTTATTCTCAATAGCTCAATATTACTTAATAATGAATCCTTTAAAAGCTAAACTGGCTGCTAACTCTAAGGAGGAAAAAGTTAATGAGAAAAAGCCTAAAATTAATAAAAAGTAAGAGTAAAGAGGAAGCTATAAGTAAAGCTATAGCAGAGTTGAATTTAAAAGCAGAGGATATAG…	1745697	1745525	-	five_prime_utr_597	CDIF630_01686.CDIF630_01685.IGR	CDIF630_01686.feoA3.IGR	sRNA	CDIF630nc_159	1745441	1745730	-	ACAAAAAAAAGATAGGCAAGATGCCTATCATACAAAGTTGGGTATAATTCTTACTTTTGGGGAAAGTAGAATATAGAATAAAAATTAACACTTTGAATCCATATAATTATTGAATTTTGATAATAAAAAAGTCAGAAAGCAAAAGCCTTCTGACTCTATGTAAGGTATTTTCAAATACCTAAATATCAATTCAATATTTAATTTATACTTAAATTATATATTA	138	2382	3791519	113357337	1.7321	0.0271626
1127170	1127262	-	rs_14	CDIF630_01113.CDIF630_01111.IGR	CDIF630_01113.CDIF630_01111.IGR	Riboswitch	-	1127204	1127299	-	TTAGTGACGCAAAGCTATAGGGACTAAGATTTATAAAATTCTTATAAATTATGCCAGCCAGTTGCCAAAAAGATATTGTTCTTTTTGTTTTTATGAAAGTTTTTTAGGTGGCTAATAATATATATACTTAGAGATAAAATAAA	1317043	1317017	-	NA	CDIF630_01280.CDIF630_01279.IGR	CDIF630_01280.copZ.IGR	sRNA	CDIF630nc_155	NA	NA	-	TAAAAAAAGACCTCTATTGGGGGAGTAATAGAGGTCTAAAAATGGGGGAGATTGAGTATGTTTGATTTTACATTACT	136	2557	217111	116931572	28.6456	4.74724e-135
1316959	1317092	+	three_prime_utr_380	CDIF630_01279	copZ	3UTR	-	1317004	1317111	+	AGAAGTGATAGCAGAATTAGGATTTGAACTAAAGGGAATTGAATAGAAATTGATAAACTAAAAAAAGACCTCTATTGGGGGAGTAATAGAGGTCTAAAAATGGGGGAGATTGAGTATGTTTGATTTTACATTACTATTATCTCCCCTTTTAAATTAATATATACATAAAAAGTAAAAAAATTTT	1317056	1317017	-	NA	CDIF630_01280.CDIF630_01279.IGR	CDIF630_01280.copZ.IGR	sRNA	CDIF630nc_155	NA	NA	-	TAAAAAAAGACCTCTATTGGGGGAGTAATAGAGGTCTAAAAATGGGGGAGATTGAGTATGTTTGATTTTACATTACTATTATCTCCCCTT	136	8479	217111	116925650	8.63818	4.63811e-70
1316959	1317092	+	CDIF630_01279	CDIF630_01279	copZ	CDS	-	1316792	1317004	+	AGAAGTGATAGCAGAATTAGGATTTGAACTAAAGGGAATTGAATAGAAATTGATAAACTAAAAAAAGACCTCTATTGGGGGAGTAATAGAGGTCTAAAAATGGGGGAGATTGAGTATGTTTGATTTTACATTACTATTATCTCCCCTTTTAAATTAATATATACATAAAAAGTAAAAAAATTTT	1317056	1317017	-	NA	CDIF630_01280.CDIF630_01279.IGR	CDIF630_01280.copZ.IGR	sRNA	CDIF630nc_155	NA	NA	-	TAAAAAAAGACCTCTATTGGGGGAGTAATAGAGGTCTAAAAATGGGGGAGATTGAGTATGTTTGATTTTACATTACTATTATCTCCCCTT	136	8479	217111	116925650	8.63818	4.63811e-70
2043213	2043307	+	three_prime_utr_694	CDIF630_01975	CDIF630_01975	3UTR	-	2043278	2043329	+	GGTAAAAATGTATTATTGGGCTTTAAAGAAGATGTATGGAAAAGTACTTTGCTAAAAGAAGATTAGGAAGAGATAGGTGTGTTGATTAAAATTATTAATTAATACACCTATAAATTTATGTATTAAATCTAATTTTTATAAATAT	923635	923632	-	CDIF630nc_022	CDIF630_00885.AS	srlB.AS	sRNA	CDIF630nc_022	923629	923703	-	AAAAAGAAATAGCACCTATTGGCGTAGGTACTATACTAAAAATAATTAGAAAAT	135	961	4735323	112414957	3.33492	7.06791e-23
2043213	2043307	+	CDIF630_01975	CDIF630_01975	CDIF630_01975	CDS	-	2042916	2043278	+	GGTAAAAATGTATTATTGGGCTTTAAAGAAGATGTATGGAAAAGTACTTTGCTAAAAGAAGATTAGGAAGAGATAGGTGTGTTGATTAAAATTATTAATTAATACACCTATAAATTTATGTATTAAATCTAATTTTTATAAATAT	923635	923632	-	CDIF630nc_022	CDIF630_00885.AS	srlB.AS	sRNA	CDIF630nc_022	923629	923703	-	AAAAAGAAATAGCACCTATTGGCGTAGGTACTATACTAAAAATAATTAGAAAAT	135	961	4735323	112414957	3.33492	7.06791e-23
3286019	3286022	+	three_prime_utr_1229	CDIF630_03092.EST3UTR.43	patA.EST3UTR	3UTR	-	3285978	3286052	+	GAATACTTACATTCTATATTAAGGTAGTTTATAATTTTATGTACTATATTTTAT	4246006	4245960	-	three_prime_utr_1580	CDIF630_03976.EST3UTR.45	CDIF630_03976.EST3UTR	sRNA	CDIF630nc_175	4245956	4246033	-	AACAGAGTATTAAATAAAATTTAATACTCTGCACAAAATTTACTTACATTCACTATTTACTTACATTCACTATTTACTTACATTCACTTATAATCTT	135	79	64177	117086985	3117.71	0
4233953	4234192	-	CDIF630_03964	CDIF630_03964	CDIF630_03964	CDS	-	4233896	4234888	-	ATGAGAAGATTTGATGATATGAATAATAGATTTATAAAGGGATATATATCAAATGATGATGGTTATTTTGAAAGTAGGGAGTATAAGTTAGAAATATATGACAGAGTTGGTGCTGGGGATGGATATGTGGCAGGAATTATATATTCATATTTGGAAAATATGAAGAGTGAAGATATAGTTGAGTTTGGGGTTGCTAGTTCGGTGTTAGCTCATACAACTTATGGGGATAATTCTTTAGTAAGCACAGGTCATGTACTTAGACTGATGAACAATGAAAAAATAGATATATT	1745535	1745527	-	five_prime_utr_597	CDIF630_01686.CDIF630_01685.IGR	CDIF630_01686.feoA3.IGR	sRNA	CDIF630nc_159	1745441	1745730	-	AAAAAAAAGATAGGCAAGATGCCTATCATACAAAGTTGGGTATAATTCTTACTTTTGGG	135	1620	3730829	113418792	2.53337	2.68195e-13
2619286	2619491	-	CDIF630_02506	CDIF630_02506	CDIF630_02506	CDS	-	2618996	2619736	-	AGGAGGAAGTTTTGGTTCTATTGAAGATATGATTGATGGATTGTTTGAAAAAGATGGTGCATTTAATATGTTAAATAATAGTTACTATAATTTGCCTATAAATAATCCGTCATATAAAAAATTAGTAGAACTTATAAGAGACTATTCTAATTTACCAATATTAAATCATTGTACAGCTGGTAAGGATAGAACTGGTGTGGGGAGTGCTATAATTCTTATGATTTTAGGGGTATCGAGAGAGAATATAATGAAAGAT	1694558	1694523	+	three_prime_utr_540	CDIF630_01638.EST3UTR.44	rbr2.EST3UTR	3UTR	-	1694488	1694558	+	ATATTTTGGAAAATAAATTTAATATAAAGTAGATTTTAGGAGTATCTCACTTATAATTTTTAAAGTTATGAGTGAGATATTTTTTA	134	4465	19546	117127231	179.839	1.37124e-238
246931	246970	+	CDIF630_00304	CDIF630_00304	CDIF630_00304	CDS	-	246533	247555	+	AATTGAAGAGCTGGAAAAAGGAAGTTCTTTATTGGTTTTGGAAGATAATGGAGATTGGTTAAAAGTTAAAGATGGGGAAACAGAAGGATA	1064015	1064006	+	CDIF630nc_028	CDIF630_01016.CDIF630_01017.IGR	CDIF630_01016.CDIF630_01017.IGR	sRNA	CDIF630nc_028	1063951	1064016	+	ACCAATCACAATCTAGTGTTTGAAGGTAGTCGGAAATCCCCCGCTACCTTCTTTTTTTTA	133	188	1838043	115313012	44.383	6.11145e-142
134764	134765	+	NA	CDIF630_00183	CDIF630_00183	IGR	-	NA	NA	NA	TTTGTGGGATCATAGCTCAGCTGGGAGAGCACCTGCCTTACAAGCAGGGGGT	3234498	3234496	+	CDIF630nc_090	CDIF630_03054.CDIF630_03055.IGR	cwp2.secA2.IGR	sRNA	CDIF630nc_090	3234421	3234502	+	TTTTTTCCGTATTTCTCACACAGAAAAAGAAGCTGATTTTCAGCTTCTTTTTC	132	17867	3763	117129614	229.961	8.04441e-249
1809505	1809914	+	five_prime_utr_628	CDIF630_01745	CDIF630_01745	5UTR	-	1809643	1809698	+	GGTAATAGAATAGACATTTTTATGAACAGTGAAGGAAAAGCTTCAAATTGGGGAAGGAAAAGTATAGATATATATCTACATTAAATTAGTGAATAGAATAACTTTACTTGAAGGACAAAAAAGTATAAAATATGAATTAACTAAACTGTTAGATTATTCTTAAAACATAAAAATATATCTAAGGGGGGATAAGATGAAAATAGTCTGCTTAGGAGACAGTTTAACGTATGGATTTGGAGTATCACGAAGTAATTCATGGACAAACATTGTAAATAAAGAGACTCGATTAGAAATAGTAAATAAGGGTATAAATGGTGATACAACAAGTGGTATGTTAGCTAGGTTTAATGAAGATGTTGTAAAAAATTCTCCTGATATAGTTTTTATAATGGGTGGCAC…	3000452	3000444	+	CDIF630nc_085	CDIF630_02859.CDIF630_02862.IGR	CDIF630_02859.trpS.IGR	sRNA	CDIF630nc_085	3000253	3000454	+	TTCCCCAAAGTAAGAATAATCTAACCCCTTTGAGATGAGCAAAAGCTCATCTTTTTTTA	132	14068	228353	116908823	4.80377	1.16364e-39
1809505	1809914	+	CDIF630_01744	CDIF630_01745	CDIF630_01745	CDS	-	1808791	1809588	+	GGTAATAGAATAGACATTTTTATGAACAGTGAAGGAAAAGCTTCAAATTGGGGAAGGAAAAGTATAGATATATATCTACATTAAATTAGTGAATAGAATAACTTTACTTGAAGGACAAAAAAGTATAAAATATGAATTAACTAAACTGTTAGATTATTCTTAAAACATAAAAATATATCTAAGGGGGGATAAGATGAAAATAGTCTGCTTAGGAGACAGTTTAACGTATGGATTTGGAGTATCACGAAGTAATTCATGGACAAACATTGTAAATAAAGAGACTCGATTAGAAATAGTAAATAAGGGTATAAATGGTGATACAACAAGTGGTATGTTAGCTAGGTTTAATGAAGATGTTGTAAAAAATTCTCCTGATATAGTTTTTATAATGGGTGGCAC…	3000452	3000444	+	CDIF630nc_085	CDIF630_02859.CDIF630_02862.IGR	CDIF630_02859.trpS.IGR	sRNA	CDIF630nc_085	3000253	3000454	+	TTCCCCAAAGTAAGAATAATCTAACCCCTTTGAGATGAGCAAAAGCTCATCTTTTTTTA	132	14068	228353	116908823	4.80377	1.16364e-39
1809505	1809914	+	CDIF630_01745	CDIF630_01745	CDIF630_01745	CDS	-	1809698	1810288	+	GGTAATAGAATAGACATTTTTATGAACAGTGAAGGAAAAGCTTCAAATTGGGGAAGGAAAAGTATAGATATATATCTACATTAAATTAGTGAATAGAATAACTTTACTTGAAGGACAAAAAAGTATAAAATATGAATTAACTAAACTGTTAGATTATTCTTAAAACATAAAAATATATCTAAGGGGGGATAAGATGAAAATAGTCTGCTTAGGAGACAGTTTAACGTATGGATTTGGAGTATCACGAAGTAATTCATGGACAAACATTGTAAATAAAGAGACTCGATTAGAAATAGTAAATAAGGGTATAAATGGTGATACAACAAGTGGTATGTTAGCTAGGTTTAATGAAGATGTTGTAAAAAATTCTCCTGATATAGTTTTTATAATGGGTGGCAC…	3000452	3000444	+	CDIF630nc_085	CDIF630_02859.CDIF630_02862.IGR	CDIF630_02859.trpS.IGR	sRNA	CDIF630nc_085	3000253	3000454	+	TTCCCCAAAGTAAGAATAATCTAACCCCTTTGAGATGAGCAAAAGCTCATCTTTTTTTA	132	14068	228353	116908823	4.80377	1.16364e-39
2285119	2285469	-	five_prime_utr_801	CDIF630_02209.CDIF630_02208.IGR	CDIF630_02209.CDIF630_02208.IGR	5UTR	-	2285107	2285131	-	ATATTGTCATTATTAAATCTTTTATACATTTTTTATTTTAAATAAATTAATATTAAGGTGATTATATTTACATATTTGTATTTTTATGAACTAGAATATTCTTTATAAATTCATAGCAGTTTTAATAGATAACTTTTTCAGATAGATTAAACAAAGTTTTATTTACTGTATTCTATTATCAGTTTCCTACAAATTAAATTGTCTATTTTTATTTATAGAGTAGAATAAACTGTTTTTGTTAAGAATTTTGAAGGTAAAGCTAGTTTAAAAAAATAAAGGGACTAATTTGTCTAACGTTTATTGGTGAAAAATAAGTCTATAGAAGTTATAATAAATATATAAAAATGTATGAGAGGTGTTATATGTTTGGTAAACCAAAAGAAAGTGTTAGATTTTTAG…	565607	565534	-	CDIF630nc_012	CDIF630_00598.CDIF630_00597.IGR	blaR.CDIF630_00597.IGR	sRNA	CDIF630nc_012	565538	565635	-	AAAAAATTAAATAGTGGCAACAATTGAGGATGTGAGGGAGAGTTGCCACTATTTGTATAGGGTATTATATTATGTTTTTAAGCTAGTTTTACTATCTTCTATGTTTATATAATAAGCCTTGTAT	132	62578	93491	116995175	2.63967	3.70633e-15
3190727	3190750	-	CDIF630_03021	CDIF630_03021	CDIF630_03021	CDS	-	3190263	3191996	-	TATATAAAACAAAATTAGAAAACAGAAGAGAATGTAAAAGTGGAATAAGGAAATGGTATGAACTTCAATGGGGT	2644398	2644396	-	NA	CDIF630_02528.AS	CDIF630_02528.AS	sRNA	CDIF630nc_164	NA	NA	-	GAAAAAAGCACTCCCCCAGCAAGAGAATGCTTAGTTATAGCTATAGAAGTGTA	132	1847	652301	116497096	12.7636	9.04795e-87
3747626	3747699	-	CDIF630_03511	CDIF630_03511	CDIF630_03511	CDS	-	3747557	3749797	-	ATATAGATGTAATTAAAAGAGCTGATTGGATTATTGAGCTGGGACCTGAAGGAGGAACAAAAGGCGGGAGAGTAATATTTGAAGGTATTCCAAAACAATTATGTAACAGTAAAATATCATTAAC	1317043	1317017	-	NA	CDIF630_01280.CDIF630_01279.IGR	CDIF630_01280.copZ.IGR	sRNA	CDIF630nc_155	NA	NA	-	TAAAAAAAGACCTCTATTGGGGGAGTAATAGAGGTCTAAAAATGGGGGAGATTGAGTATGTTTGATTTTACATTACT	132	1485	217115	116932644	47.8733	1.35707e-158
1948163	1948196	+	CDIF630_01875	CDIF630_01875.CDIF630_01876.IGT	trxA1.trxB1.IGT	CDS	-	1947875	1948192	+	ATTGAAATGCAAGTAAAATCATATTTATAAAAAATGGGTGAGTATTATGAGATATGATATAGCTATAATCGGCAGTGGTCCAGC	1307694	1307607	+	CDIF630nc_037	CDIF630_01269.CDIF630_01270.IGR	CDIF630_01269.CDIF630_01270.IGR	sRNA	CDIF630nc_037	1307549	1307694	+	AACTAGCTTAAAACATAATATAATTACCCTAAATTTATAATGACAACTCTCCCTCACATCCTCAAATTATAGTTGTCATTATAGAATAACTTGGCTGTTTCAAAAATGTGAAATCATTTTAGAAACAGCTTATTTTTT	131	3660	1686944	115460641	2.44976	4.34122e-12
2709431	2709533	-	CDIF630_02596	CDIF630_02596	trxB3	CDS	-	2708771	2709718	-	TTTAATAGCTAGAATGGTTGAACAGTGTAAAGAGTTTGGAGCAGAAATGCTAAGAGACAACATTGTTGATACTGAGCTAGATGGAGATATAAAAGTTTTAAAAGGGGAAAAGGCAGAATATAGAGCAAAAGCAGTAATAATAGGAACAGGAGC	2644602	2644570	-	NA	CDIF630_02529.CDIF630_02528.IGR	CDIF630_02529.CDIF630_02528.IGR	sRNA	CDIF630nc_165	NA	NA	-	CAAAAAAATAAGCACTCTTTATTATAAGGAGTGCTTTGGTGTATGTTAATCTTCTATCTAATACAATTATAACATGTCTTATG	131	25446	134461	116991338	4.47929	2.88448e-36
1307573	1307591	+	CDIF630nc_037	CDIF630_01269.CDIF630_01270.IGR	CDIF630_01269.CDIF630_01270.IGR	sRNA	CDIF630nc_037	1307549	1307694	+	AATATAATTACCCTAAATTTATAATGACAACTCTCCCTCACATCCTCAAATTATAGTTGTCATTATAGA	834308	834305	+	five_prime_utr_289	CDIF630_00814.EST5UTR.52	pheS.EST5UTR	5UTR	-	833708	834335	+	TACCGCGAAACTATAGCCTTTCGTCCCTAGACAGGGATTGAGGGGCTTTTTTTA	130	1456642	2844	115691760	3.63047	1.9364e-26
3172528	3172678	-	CDIF630_03009	CDIF630_03009	recJ	CDS	-	3170998	3173448	-	AAGGGAGCTTATAAAAGTTTGTGGTGTAGAAAGTGATAAGATAGGTTCTTCTCATATAGGTTTTGCAATAGGTCCTAGGATAAATGCTTCAGGTCGATTGGGATATTCTTACTTAGGAGTAGAGCTATTTACTACTCAATCACAAGAAGAGGCAGTAGAAATAGCTAGTATATTGGAAGAAAAAAATAATGAAAGACAGAT	1745570	1745527	-	five_prime_utr_597	CDIF630_01686.CDIF630_01685.IGR	CDIF630_01686.feoA3.IGR	sRNA	CDIF630nc_159	1745441	1745730	-	AAAAAAAAGATAGGCAAGATGCCTATCATACAAAGTTGGGTATAATTCTTACTTTTGGGGAAAGTAGAATATAGAATAAAAATTAACACTTTGA	130	886	3730834	113419526	4.46058	1.63369e-33
2449418	2449442	-	CDIF630_02359	CDIF630_02359	ispG	CDS	-	2449206	2450261	-	ATAGACTTAATTAGTGTTGTAAATGAGGTTGAAGAAAAGATTGGTAGTATGGAAAAAAATATCACTGTTGCAATT	1064014	1064012	+	CDIF630nc_028	CDIF630_01016.CDIF630_01017.IGR	CDIF630_01016.CDIF630_01017.IGR	sRNA	CDIF630nc_028	1063951	1064016	+	CACAATCTAGTGTTTGAAGGTAGTCGGAAATCCCCCGCTACCTTCTTTTTTTT	128	1183	1838048	115312017	6.78802	3.06798e-52
2870887	2870938	-	rs_56	CDIF630_02749.CDIF630_02747.IGR	ycsE.argH.IGR	Riboswitch	-	2870721	2870932	-	AAAAATTTAGATTCAGTGAAAAAGAGAGTAGATATAGAGAAAATCTCAGCGAATTGGGGGATGGTGTGAGCCTAATGATAACACTTTATATTGAAAAGAACT	2212648	2212616	-	CDIF630nc_071	CDIF630_02134.CDIF630_02133.IGR	CDIF630_02134.CDIF630_02133.IGR	sRNA	CDIF630nc_071	2212616	2212687	-	TAAAAAAAAAGAAGGCAGTTGGTGTGAGCTTTAAGCCTTCTTTAAGGAAAAAGTTTATTTATTTTTGTTGATACTTAACATAT	128	2029	438726	116710493	16.782	2.67249e-98
213114	213196	-	CDIF630_00276	CDIF630_00276	CDIF630_00276	CDS	-	212623	213602	-	AAAATTTATATCCTGTAAAAAATATTAAACTAGGTTCTTTATTAATTATTTACTTTATGATTTCTGTAATTGTTCCAACATCATTTATACTAATACTACAAGGGGCTCAACCTAATTATAGTGGTATCATAAA	512699	512663	-	CDIF630nc_010	CDIF630_00555.CDIF630_00554.IGR	CDIF630_00555.CDIF630_00554.IGR	sRNA	CDIF630nc_010	512663	512787	-	TAAAAAAAGAAGCAGATCCCAAAGGGCTGCTTCATCAATTTTTCCGTAAGTGTCCGTACACTTACTGTGCTTGCTCATATACTAATA	127	1363	255322	116894564	42.6593	4.33512e-146
1013004	1013099	+	CDIF630_00972	CDIF630_00972	oppB	sRNA	CDIF630nc_151	1013091	1014077	+	AATGATAATGGAACCACGAAGGTTTTAACGTTACTTTACGTTTGCTTTTATGTGGTTTTTTTTATTGCAACAAAGGGGGGTTGGGGTTTGTTAAAGGATATATTGAAAAAGTTGTTGCAGTTTATTTTAGTAATGTTTTTATTATC	2644595	2644570	-	NA	CDIF630_02529.CDIF630_02528.IGR	CDIF630_02529.CDIF630_02528.IGR	sRNA	CDIF630nc_165	NA	NA	-	CAAAAAAATAAGCACTCTTTATTATAAGGAGTGCTTTGGTGTATGTTAATCTTCTATCTAATACAATTATAACATG	127	39633	134274	116977342	2.79162	8.0146e-17
1013004	1013099	+	five_prime_utr_348	CDIF630_00972	oppB	sRNA	CDIF630nc_151	1012973	1013091	+	AATGATAATGGAACCACGAAGGTTTTAACGTTACTTTACGTTTGCTTTTATGTGGTTTTTTTTATTGCAACAAAGGGGGGTTGGGGTTTGTTAAAGGATATATTGAAAAAGTTGTTGCAGTTTATTTTAGTAATGTTTTTATTATC	2644595	2644570	-	NA	CDIF630_02529.CDIF630_02528.IGR	CDIF630_02529.CDIF630_02528.IGR	sRNA	CDIF630nc_165	NA	NA	-	CAAAAAAATAAGCACTCTTTATTATAAGGAGTGCTTTGGTGTATGTTAATCTTCTATCTAATACAATTATAACATG	127	39633	134274	116977342	2.79162	8.0146e-17
1183883	1183897	+	CDIF630_01163	CDIF630_01163	potD	CDS	-	1183052	1184104	+	ATAAACTTTTTATTAGACCCAGAGAATGCAAAAGTAAATGCTGAGTACATTGGGTATTCAACACC	2644407	2644396	-	NA	CDIF630_02528.AS	CDIF630_02528.AS	sRNA	CDIF630nc_164	NA	NA	-	GAAAAAAGCACTCCCCCAGCAAGAGAATGCTTAGTTATAGCTATAGAAGTGTATTGGTGGTA	127	84	652546	116498619	269.919	4.98844e-220
298925	299090	+	CDIF630_00348	CDIF630_00349	CDIF630_00349	CDS	-	298297	298965	+	AAAATTATATACCTAAAGTTATGAAATATTATAGAGGGTAGGATTTACTATGGGTATAAATATAGACAAGCTAAATATAAGTCCAAGTAGAAGTATAGAAGTTAAAAAGACAAAGGAAAATAATAAGTTTTCTGACAGCTTAAACTTTGTAAAACAATCTTCTTCACTAGAAGATATAAAAAGGAATTTAGATGGTGTAAAAAAGGCTGGGGAGAG	1745607	1745527	-	five_prime_utr_597	CDIF630_01686.CDIF630_01685.IGR	CDIF630_01686.feoA3.IGR	sRNA	CDIF630nc_159	1745441	1745730	-	AAAAAAAAGATAGGCAAGATGCCTATCATACAAAGTTGGGTATAATTCTTACTTTTGGGGAAAGTAGAATATAGAATAAAAATTAACACTTTGAATCCATATAATTATTGAATTTTGATAATAAAAAAGTC	126	1049	3791531	113358670	3.59116	4.68587e-24
298925	299090	+	CDIF630_00349	CDIF630_00349	CDIF630_00349	CDS	-	298974	299402	+	AAAATTATATACCTAAAGTTATGAAATATTATAGAGGGTAGGATTTACTATGGGTATAAATATAGACAAGCTAAATATAAGTCCAAGTAGAAGTATAGAAGTTAAAAAGACAAAGGAAAATAATAAGTTTTCTGACAGCTTAAACTTTGTAAAACAATCTTCTTCACTAGAAGATATAAAAAGGAATTTAGATGGTGTAAAAAAGGCTGGGGAGAG	1745607	1745527	-	five_prime_utr_597	CDIF630_01686.CDIF630_01685.IGR	CDIF630_01686.feoA3.IGR	sRNA	CDIF630nc_159	1745441	1745730	-	AAAAAAAAGATAGGCAAGATGCCTATCATACAAAGTTGGGTATAATTCTTACTTTTGGGGAAAGTAGAATATAGAATAAAAATTAACACTTTGAATCCATATAATTATTGAATTTTGATAATAAAAAAGTC	126	1049	3791531	113358670	3.59116	4.68587e-24
3769476	3769500	-	CDIF630_03529	CDIF630_03529	CDIF630_03529	CDS	-	3769333	3771099	-	AAAAGCGATAGGATAATTCCACTTGATGAACTAGAGAAGATTGAGATAATAAAAGCTTTAAATAAGTACAAAGAT	1064014	1064007	+	CDIF630nc_028	CDIF630_01016.CDIF630_01017.IGR	CDIF630_01016.CDIF630_01017.IGR	sRNA	CDIF630nc_028	1063951	1064016	+	CCAATCACAATCTAGTGTTTGAAGGTAGTCGGAAATCCCCCGCTACCTTCTTTTTTTT	126	796	1838050	115312404	9.93062	2.1817e-68
4192277	4192328	-	CDIF630_03922	CDIF630_03922	CDIF630_03922	CDS	-	4192247	4192939	-	AAGAGATAAAATTGAAAAATATACAGATGGAGAAAAAATAATTCATACTGTATGGGGAGTTGGATATAAAATTGAAAAATAAAAGTTTATTAAATCATATGT	1745587	1745527	-	five_prime_utr_597	CDIF630_01686.CDIF630_01685.IGR	CDIF630_01686.feoA3.IGR	sRNA	CDIF630nc_159	1745441	1745730	-	AAAAAAAAGATAGGCAAGATGCCTATCATACAAAGTTGGGTATAATTCTTACTTTTGGGGAAAGTAGAATATAGAATAAAAATTAACACTTTGAATCCATATAATTATTGA	126	704	3730838	113419708	5.44102	3.03394e-40
1178106	1178217	+	CDIF630_01157	CDIF630_01157	CDIF630_01157	CDS	-	1176349	1178256	+	TGGAGGTTTTGGCAATAGAGGAGGAGGCTCTGTGAGTAAAACAACAACATACTTCAAATTAATTTTAGGTGGAGCTTCAATGATAATAATGTCGATTATGTTAGTTGGTGTATCAAGGGTAAAGAGAAGAAGATTTATAAAGTCAAAATAAGATTAAAATTG	1745578	1745527	-	five_prime_utr_597	CDIF630_01686.CDIF630_01685.IGR	CDIF630_01686.feoA3.IGR	sRNA	CDIF630nc_159	1745441	1745730	-	AAAAAAAAGATAGGCAAGATGCCTATCATACAAAGTTGGGTATAATTCTTACTTTTGGGGAAAGTAGAATATAGAATAAAAATTAACACTTTGAATCCATAT	125	1688	3730839	113418724	2.25121	2.25007e-08
2060819	2060873	+	CDIF630_01994	CDIF630_01994	CDIF630_01994	CDS	-	2060847	2061110	+	GATTATTCGATACTGGAGGAGTAATTCAATGGAATATAGTTATAGTAAGATGAACTTAAAAAAAGGGGATATTGTAGAGGTAAATTTAGAGAAACAAGCCAATGT	1745582	1745526	-	five_prime_utr_597	CDIF630_01686.CDIF630_01685.IGR	CDIF630_01686.feoA3.IGR	sRNA	CDIF630nc_159	1745441	1745730	-	CAAAAAAAAGATAGGCAAGATGCCTATCATACAAAGTTGGGTATAATTCTTACTTTTGGGGAAAGTAGAATATAGAATAAAAATTAACACTTTGAATCCATATAATT	125	666	3730839	113419746	5.70582	8.41329e-42
176229	176693	+	three_prime_utr_41	CDIF630_00242	spoIIID	3UTR	-	176615	176659	+	ATTGGAGATAAAGTAATAAGAGGATATTCAGAAAAAGAGCCTAGTTATTCTAAAACACTTGATGTTTGGGAAACTCATAAAGGTGTAGATATTAGTTGTACTAAAGGCAAAGAAGTAAAATCTCTATTAAACGGAATAGTAGTAGATGTATTTGATGATGAAGAATATGGACAATCAGTCAAAATAAAAAGTGACAATAACATTGTAGTAGTATATTCAAATCTAGATAAAAATGTTAGTGTTAAGAAAGAACAGAAGGTAACAGAAGGACAATCTCTAGGTACTGTAGGTAGTACTTCTCAAATAGAAAGTGAAGAAGGTATACATGTGCATTTAGAGGCGTATAGTGGAGAAAAATCTATAGACCCAATGAGTCTAATTAAGTAATAGTATAACAAG…	1126926	1126914	-	CDIF630nc_035	CDIF630_01113.CDIF630_01111.IGR	CDIF630_01113.CDIF630_01111.IGR	sRNA	CDIF630nc_035	1126918	1127063	-	AGAAAAGTAAAAAGCCACTCTGGCAGGAGTGACTTTGAGCTTGATGTGAAAATCAAGCTTAAT	124	863662	8238	116279352	2.02656	1.027e-05
176229	176693	+	five_prime_utr_115	CDIF630_00242	spoIIID	5UTR	-	176686	176713	+	ATTGGAGATAAAGTAATAAGAGGATATTCAGAAAAAGAGCCTAGTTATTCTAAAACACTTGATGTTTGGGAAACTCATAAAGGTGTAGATATTAGTTGTACTAAAGGCAAAGAAGTAAAATCTCTATTAAACGGAATAGTAGTAGATGTATTTGATGATGAAGAATATGGACAATCAGTCAAAATAAAAAGTGACAATAACATTGTAGTAGTATATTCAAATCTAGATAAAAATGTTAGTGTTAAGAAAGAACAGAAGGTAACAGAAGGACAATCTCTAGGTACTGTAGGTAGTACTTCTCAAATAGAAAGTGAAGAAGGTATACATGTGCATTTAGAGGCGTATAGTGGAGAAAAATCTATAGACCCAATGAGTCTAATTAAGTAATAGTATAACAAG…	1126926	1126914	-	CDIF630nc_035	CDIF630_01113.CDIF630_01111.IGR	CDIF630_01113.CDIF630_01111.IGR	sRNA	CDIF630nc_035	1126918	1127063	-	AGAAAAGTAAAAAGCCACTCTGGCAGGAGTGACTTTGAGCTTGATGTGAAAATCAAGCTTAAT	124	863662	8238	116279352	2.02656	1.027e-05
176229	176693	+	CDIF630_00241	CDIF630_00242	spoIIID	CDS	-	175947	176615	+	ATTGGAGATAAAGTAATAAGAGGATATTCAGAAAAAGAGCCTAGTTATTCTAAAACACTTGATGTTTGGGAAACTCATAAAGGTGTAGATATTAGTTGTACTAAAGGCAAAGAAGTAAAATCTCTATTAAACGGAATAGTAGTAGATGTATTTGATGATGAAGAATATGGACAATCAGTCAAAATAAAAAGTGACAATAACATTGTAGTAGTATATTCAAATCTAGATAAAAATGTTAGTGTTAAGAAAGAACAGAAGGTAACAGAAGGACAATCTCTAGGTACTGTAGGTAGTACTTCTCAAATAGAAAGTGAAGAAGGTATACATGTGCATTTAGAGGCGTATAGTGGAGAAAAATCTATAGACCCAATGAGTCTAATTAAGTAATAGTATAACAAG…	1126926	1126914	-	CDIF630nc_035	CDIF630_01113.CDIF630_01111.IGR	CDIF630_01113.CDIF630_01111.IGR	sRNA	CDIF630nc_035	1126918	1127063	-	AGAAAAGTAAAAAGCCACTCTGGCAGGAGTGACTTTGAGCTTGATGTGAAAATCAAGCTTAAT	124	863662	8238	116279352	2.02656	1.027e-05
236271	236288	+	CDIF630_00296	CDIF630_00296	CDIF630_00296	CDS	-	235967	237868	+	AAAATGTTGGAATAACTAAAGGTGTTGTTAAAGGAGAAAAAACATTAAATCAATTAGCAGAGATGTTT	2644597	2644570	-	NA	CDIF630_02529.CDIF630_02528.IGR	CDIF630_02529.CDIF630_02528.IGR	sRNA	CDIF630nc_165	NA	NA	-	CAAAAAAATAAGCACTCTTTATTATAAGGAGTGCTTTGGTGTATGTTAATCTTCTATCTAATACAATTATAACATGTC	124	1652	134277	117015323	65.4113	1.66091e-165
1947911	1948067	+	CDIF630_01875	CDIF630_01875	trxA1	CDS	-	1947875	1948192	+	AGTGTTGAAGGTAGTAAGGGAATAGTTGTAGTTGATTTCTTTGCAACTTGGTGTGGACCTTGTAACATGTTGGGACCTGTATTTGCAGAATTAGGTGAAGAGATGAAGGATAAAGCTAGATTTGTAAAAGTTGATATAGATGAGAGCTTAGAAATAGCTCAACAATTCAATGTATCTACAGTACCAACTATGATTATATTTAAAGAT	1708915	1708913	+	five_prime_utr_582	CDIF630_01654.EST5UTR.86	metN.EST5UTR	Riboswitch	-	1708764	1708870	+	GATGAGTATAAATAGCTTTCTAAGCCTGAGTTTATACTCGGGCTTTTATTTTG	124	72718	97640	116980894	2.04299	5.02803e-06
399224	399269	+	CDIF630nc_006	CDIF630_00455.EST3UTR.50	cbiO.EST3UTR	sRNA	CDIF630nc_006	399224	399325	+	CCCTAAACCTATTTTAAAAAAATAGATTTATATATAATAACCCTTAACCTAGACCCCTTAAAGGTGCCTTATGATTCCCCAAATCATAAGGTTATT	2797398	2797397	-	three_prime_utr_1035	CDIF630_02679.EST5UTR.4	CDIF630_02679.EST5UTR	3UTR	-	2797395	2797466	-	TAAAAAACCCCCTTCTTACATTTATACTTATATTTTTAGTAAGAAGAGGATA	123	643506	10536	116497211	2.11345	8.07927e-07
403054	403100	+	CDIF630_00458	CDIF630_00457.CDIF630_00458.IGT	apeB.CDIF630_00458.IGT	CDS	-	403083	403835	+	TATAAGATAAACAATTTGGAGATGAGACTATGAAATTAGGATTATGTTTAGAAGGTGGAGGAGCAAAAGGGGCTTATCAAGCAGGAGTAGTTAAAGC	1317056	1317017	-	NA	CDIF630_01280.CDIF630_01279.IGR	CDIF630_01280.copZ.IGR	sRNA	CDIF630nc_155	NA	NA	-	TAAAAAAAGACCTCTATTGGGGGAGTAATAGAGGTCTAAAAATGGGGGAGATTGAGTATGTTTGATTTTACATTACTATTATCTCCCCTT	123	1328	217124	116932801	49.881	1.66967e-149
1163533	1163676	+	CDIF630_01146	CDIF630_01146	nagA1	CDS	-	1162528	1163661	+	TCTTTGGGAATAAATGACAAAAAAGGAAGCTTAGAAATAGGTAAGGATGCAGATATAGCTGTATTTGATGAGAATTTAGATTGTAAAATGACACTTTGCTTGGGGGAAGTAGTATATAAAAATATATAGTATACAAAACAAACTTTAAAGACAGTAAAAACAATATAAAAAATAATAAATTAAACTTACATTAG	1745604	1745527	-	five_prime_utr_597	CDIF630_01686.CDIF630_01685.IGR	CDIF630_01686.feoA3.IGR	sRNA	CDIF630nc_159	1745441	1745730	-	AAAAAAAAGATAGGCAAGATGCCTATCATACAAAGTTGGGTATAATTCTTACTTTTGGGGAAAGTAGAATATAGAATAAAAATTAACACTTTGAATCCATATAATTATTGAATTTTGATAATAAAAAA	123	528	3791534	113359191	6.96487	5.19305e-49
2601735	2601787	-	five_prime_utr_921	CDIF630_02493	CDIF630_02493	5UTR	-	2601745	2601831	-	AATTTAGTAGTTAGATTGATTGTTTGGCAGGTGGGATGAGCTATGATAAGAAAGAAATCTGAATTACAAGTAGAAGTAAAAGAAAATTTAAATGGTGGTATAG	1745529	1745527	-	five_prime_utr_597	CDIF630_01686.CDIF630_01685.IGR	CDIF630_01686.feoA3.IGR	sRNA	CDIF630nc_159	1745441	1745730	-	AAAAAAAAGATAGGCAAGATGCCTATCATACAAAGTTGGGTATAATTCTTACT	123	1944	3730841	113418468	1.92347	0.000359833
2601735	2601787	-	CDIF630_02493	CDIF630_02493	CDIF630_02493	CDS	-	2601398	2601745	-	AATTTAGTAGTTAGATTGATTGTTTGGCAGGTGGGATGAGCTATGATAAGAAAGAAATCTGAATTACAAGTAGAAGTAAAAGAAAATTTAAATGGTGGTATAG	1745529	1745527	-	five_prime_utr_597	CDIF630_01686.CDIF630_01685.IGR	CDIF630_01686.feoA3.IGR	sRNA	CDIF630nc_159	1745441	1745730	-	AAAAAAAAGATAGGCAAGATGCCTATCATACAAAGTTGGGTATAATTCTTACT	123	1944	3730841	113418468	1.92347	0.000359833
3548831	3548888	-	CDIF630_03352	CDIF630_03352	xynD	CDS	-	3548571	3549380	-	ACATCAGGTACTAAGCTAATATCTTCAATTGAAAAAAGTTTAAAGATTTTAACTGAGAGTACATCTATTTTAGGTTTAATGGTTGTAGGTGCATTAATACCTTCAGTT	1064014	1064012	+	CDIF630nc_028	CDIF630_01016.CDIF630_01017.IGR	CDIF630_01016.CDIF630_01017.IGR	sRNA	CDIF630nc_028	1063951	1064016	+	CACAATCTAGTGTTTGAAGGTAGTCGGAAATCCCCCGCTACCTTCTTTTTTTT	123	3013	1838053	115310187	2.56104	6.92306e-13
4246001	4246053	-	three_prime_utr_1580	CDIF630_03976	CDIF630_03976	sRNA	CDIF630nc_175	4245956	4246033	-	ATTATAAGTGAATGTAAGTAAATAGTGAATGTAAGTAAATAGTGAATGTAAGTAAATTTTGTGCAGAGTATTAAATTTTATTTAATACTCTGTTTTTTTGGTA	1734509	1734429	-	five_prime_utr_593	CDIF630_01677	CDIF630_01677	5UTR	-	1734476	1734547	-	ATATGCAGTCATTATATGAACACATTCATCAATCTTATCTTTAAACACAACTAATCCCCCTAAAAAACGAAAAATAAAAATATTCAGTAAATAGCAGATATTATTTCACTCATAAATCTATATAGTATGAT	123	7897	23101	117120255	78.9667	1.9231e-175
4246001	4246053	-	three_prime_utr_1580	CDIF630_03976	CDIF630_03976	sRNA	CDIF630nc_175	4245956	4246033	-	ATTATAAGTGAATGTAAGTAAATAGTGAATGTAAGTAAATAGTGAATGTAAGTAAATTTTGTGCAGAGTATTAAATTTTATTTAATACTCTGTTTTTTTGGTA	1734509	1734429	-	CDIF630_01677	CDIF630_01677	CDIF630_01677	CDS	-	1734294	1734476	-	ATATGCAGTCATTATATGAACACATTCATCAATCTTATCTTTAAACACAACTAATCCCCCTAAAAAACGAAAAATAAAAATATTCAGTAAATAGCAGATATTATTTCACTCATAAATCTATATAGTATGAT	123	7897	23101	117120255	78.9667	1.9231e-175
1110545	1110552	+	five_prime_utr_377	CDIF630_01088	CDIF630_01088	5UTR	-	1110215	1110573	+	AGAATATAATTTAGGGGGATATTATATTATGAAGAAAAAAGTATGTTTTTTATTTTCT	1307694	1307605	+	CDIF630nc_037	CDIF630_01269.CDIF630_01270.IGR	CDIF630_01269.CDIF630_01270.IGR	sRNA	CDIF630nc_037	1307549	1307694	+	AGAACTAGCTTAAAACATAATATAATTACCCTAAATTTATAATGACAACTCTCCCTCACATCCTCAAATTATAGTTGTCATTATAGAATAACTTGGCTGTTTCAAAAATGTGAAATCATTTTAGAAACAGCTTATTTTTT	122	349	1686953	115463952	23.9264	3.93677e-105
1236688	1236791	+	CDIF630_01199	CDIF630_01199	thlA1	CDS	-	1236396	1237571	+	CATCTCAACTTATAGCATTAGGTGATGCTGATATAATGTTAGTTGGTGGAGCTGAAAACATGAGTATGTCTCCTTATTTAGTACCAAGTGCGAGATATGGTGCAAGAATGGGTGATGCTGCTTTTGTTGATTCAATGATAAAAGATGGATTATC	2212650	2212617	-	CDIF630nc_071	CDIF630_02134.CDIF630_02133.IGR	CDIF630_02134.CDIF630_02133.IGR	sRNA	CDIF630nc_071	2212616	2212687	-	AAAAAAAAAGAAGGCAGTTGGTGTGAGCTTTAAGCCTTCTTTAAGGAAAAAGTTTATTTATTTTTGTTGATACTTAACATATTA	122	7696	438732	116704826	4.21681	8.22637e-31
1745602	1745642	-	five_prime_utr_597	CDIF630_01686.CDIF630_01685.IGR	CDIF630_01686.feoA3.IGR	sRNA	CDIF630nc_159	1745441	1745730	-	AAAATTCAATAATTATATGGATTCAAAGTGTTAATTTTTATTCTATATTCTACTTTCCCCAAAAGTAAGAATTATACCCAACTTTGTATGA	543433	543329	+	CDIF630_00581	CDIF630_00581	CDIF630_00581	CDS	-	542832	543461	+	ACAAAATGTCAAAACAACGAACTGCTTTATATTGGGGATAGTATATATGATATGCAATGTGCCTATCGTGCAAATGTTGATTTTGGACTGGTAAAATGGGGTTCTGGCGATAGAGTAAGCACTGTAATATCTTTTACCACACCATTGGATTTGAT	121	2092740	454	115058061	14.6532	7.68576e-82
2009140	2009195	+	CDIF630_01941	CDIF630_01941	add	CDS	-	2008646	2009635	+	AGACTTGTGTGGTCCAGAGAAAGAGGGATTTTGTAAGGAATATAAAGATGTTTTTAAATTAGCAAGAGAATATGGATATAAAGTTACAATACATGCAGGAGAAGCT	2644398	2644396	-	NA	CDIF630_02528.AS	CDIF630_02528.AS	sRNA	CDIF630nc_164	NA	NA	-	GAAAAAAGCACTCCCCCAGCAAGAGAATGCTTAGTTATAGCTATAGAAGTGTA	121	101	652312	116498842	213.959	9.55175e-202
2212638	2212687	-	CDIF630nc_071	CDIF630_02134.CDIF630_02133.IGR	CDIF630_02134.CDIF630_02133.IGR	sRNA	CDIF630nc_071	2212616	2212687	-	ATCAACAAAAATAAATAAACTTTTTCCTTAAAGAAGGCTTAAAGCTCACACCAACTGCCTTCTTTTTTTTTATAAAAATTTAATTATTTATTTTGATTAA	2708587	2708529	-	CDIF630_02595	CDIF630_02595	trxA2	CDS	-	2708356	2708673	-	TATCCCCATAAGTCTCAGCTAATTTATGAACATCTGGCATTAAAGCTTTACAAGGCTCACAACCTTCACTCCAAAAATCAACAAATACAAAACCTTCTGCATTTAAAAC	121	408119	14694	116728442	2.35524	8.17592e-10
512717	512785	-	CDIF630nc_010	CDIF630_00555.CDIF630_00554.IGR	CDIF630_00555.CDIF630_00554.IGR	sRNA	CDIF630nc_010	512663	512787	-	AAATTTTTAAGTATATGCTTAGAGCTATTCTTATACTATTAGTATATGAGCAAGCACAGTAAGTGTACGGACACTTACGGAAAAATTGATGAAGCAGCCCTTTGGGATCTGCTTCTTTT	1537551	1537204	+	CDIF630_01493	CDIF630_01493	CDIF630_01493	CDS	-	1536843	1537595	+	AGAGAATATAGATATGTGTTTAAATGAAATACATAATTCTAAGCATATATATTTTTTTGGTGTTGGGTCTTCTAGATTAGTATGTACTGAAATGTCTCAACGTTTTTCAGCTATAGGTGTAAATGTAAAATACTATGATGATTCAACTCTCATGTATTTGGCTGCATCAAATATTACTAAAGATGACCTTGTAATTGCTGTATCTATGTCTGGAGAGACTGCTCAAGTTATTAAGGCATGTAATATAGCAAAAACAAATCAAGTTAAAGTAATTTCTCTGACAAATATAAGTGTCAATTCATTATCAAATATAGCTGATATAAAATTATTTGTATCTTCTCCACAATATAATTTTAATAGTGTTAACTATACGTCTAGAGTGCCAGCACTTTCTCTTA	120	535419	1713	116614124	15.2574	4.63056e-87
650304	650397	+	CDIF630_00671	CDIF630_00671	glsA	CDS	-	649602	650531	+	GTCAAGACATTTATGATGACTTGTGGAATGTATGATGCTTCTGGGGAATTTGCTATTAAAGTTGGCATTCCTGCAAAATCTGGAGTTGGGGGTGGTATAATGGCTTCTGTGCCGGGACGCATGGGGATTGGTGTTTATGGACCT	1745568	1745527	-	five_prime_utr_597	CDIF630_01686.CDIF630_01685.IGR	CDIF630_01686.feoA3.IGR	sRNA	CDIF630nc_159	1745441	1745730	-	AAAAAAAAGATAGGCAAGATGCCTATCATACAAAGTTGGGTATAATTCTTACTTTTGGGGAAAGTAGAATATAGAATAAAAATTAACACTTT	120	1664	3730844	113418748	2.19233	3.9113e-07
2741820	2741900	+	CDIF630_02628	CDIF630_02628	CDIF630_02628	CDS	-	2741448	2742470	+	AATGTAGATACTTTTTTACTGGATAATTTAGATGTATTGAAGGATAATAGGGGAAATGGAATTGTATTTATAAAGCCTTGGAATAATTCAAAGATAATAGATAAAATTAGATTGTCTGAAGAAGCAGGTGC	2212651	2212617	-	CDIF630nc_071	CDIF630_02134.CDIF630_02133.IGR	CDIF630_02134.CDIF630_02133.IGR	sRNA	CDIF630nc_071	2212616	2212687	-	AAAAAAAAAGAAGGCAGTTGGTGTGAGCTTTAAGCCTTCTTTAAGGAAAAAGTTTATTTATTTTTGTTGATACTTAACATATTAT	120	1782	438734	116710740	17.9136	1.99646e-95
1037320	1037445	-	three_prime_utr_297	CDIF630_00996.CDIF630_00995.IGR	CDIF630_00996.CDIF630_00995.IGR	sRNA	CDIF630nc_152	1037231	1037481	-	AGGTAATATGAAAACTTTATATAATAAGTACTCTTATCCACCCTAACCCTTTGAAAATTGTGCTTATTGTAGCAATTTGAATATTGCATATAAAGTTATTCATTTTCCATAAAAGTCGTCTATATTGACGACTGATTATGAAAGTTATATAACTTTCTAATCACTACTTGAGCTGT	1186995	1186981	+	CDIF630_01166	CDIF630_01166	ydaM	CDS	-	1186885	1188141	+	TTAGTATATGGTCTTTATTGCTTATAAATATTATTTTAGCTATGGGTGGATATATATTTTATTTT	119	8404665	507	108746085	3.03691	1.86865e-15
1745610	1745724	-	five_prime_utr_597	CDIF630_01686.CDIF630_01685.IGR	CDIF630_01686.feoA3.IGR	sRNA	CDIF630nc_159	1745441	1745730	-	TAAATATTGAATTGATATTTAGGTATTTGAAAATACCTTACATAGAGTCAGAAGGCTTTTGCTTTCTGACTTTTTTATTATCAAAATTCAATAATTATATGGATTCAAAGTGTTAATTTTTATTCTATATTCTACTTTCCCCAAAAGTAAGAATTATACCCAACT	3716293	3716234	+	three_prime_utr_1379	CDIF630_03480.CDIF630_03481.IGR	CDIF630_03480.CDIF630_03481.IGR	3UTR	-	3716141	3716290	+	ACTTAAATAGGCATAAAAAAATAAAGGGTATAATAAGGATATAGAATAAAAATAAATGATATAGCACAAAGAGGCTGTCTCAAAATACAGATAAGCCTCTTTTTATTGTT	119	2113839	1380	115036038	4.69278	3.9696e-33
2963583	2963600	-	CDIF630_02827	CDIF630_02827	thiN	CDS	-	2963250	2963891	-	ATTGATTTTTTTGGTGCTTTAGGGGGACGGATTGACCACACTCTTGCAAATATAAAGCTATTATATTA	1317036	1317017	-	NA	CDIF630_01280.CDIF630_01279.IGR	CDIF630_01280.copZ.IGR	sRNA	CDIF630nc_155	NA	NA	-	TAAAAAAAGACCTCTATTGGGGGAGTAATAGAGGTCTAAAAATGGGGGAGATTGAGTATGTTTGATTTTA	119	505	217128	116933624	126.905	9.36005e-189
4034745	4034800	-	NA	CDIF630_03767.AS	CDIF630_03767.AS	AS	-	NA	NA	NA	GTATGATTTTCTTTTATTGTGATGGGACTTGATACTATTTTCTTTAGAGACAAAAGTTTTTTGATTAAATTATCTGTTTGAACTTCATTGTTAAAATTTAGATAAA	1064014	1064012	+	CDIF630nc_028	CDIF630_01016.CDIF630_01017.IGR	CDIF630_01016.CDIF630_01017.IGR	sRNA	CDIF630nc_028	1063951	1064016	+	CACAATCTAGTGTTTGAAGGTAGTCGGAAATCCCCCGCTACCTTCTTTTTTTT	119	1663	1838057	115311537	4.4892	1.4063e-31
4249682	4249734	+	three_prime_utr_1581	CDIF630_03978.EST3UTR.25	dnaI.EST3UTR	sRNA	CDIF630nc_176	4249680	4249757	+	ATAGCCCTTAAAAAACATTTTTTTATTTTTAAATAGAGAGGTAAGAGCAAACTTGCTTCTCTGTTTAAAACTTATATCACATAAATTAAAACATACTTTTTAT	1397233	1397186	+	five_prime_utr_461	CDIF630_01363.EST5UTR.28	spo0A.EST5UTR	5UTR	-	1397082	1397236	+	GGAGTGTCGAATATGCTTTAGAGTAGATAATTAGGAAGCAATTGTGTAAAAAGTTTAGTTTTCTGTAATAAGAAGATGTTTTTTAATGGGGGGATTTT	119	45949	110974	116994334	2.73033	2.88335e-14
1307570	1307592	+	CDIF630nc_037	CDIF630_01269.CDIF630_01270.IGR	CDIF630_01269.CDIF630_01270.IGR	sRNA	CDIF630nc_037	1307549	1307694	+	CATAATATAATTACCCTAAATTTATAATGACAACTCTCCCTCACATCCTCAAATTATAGTTGTCATTATAGAA	428177	428119	+	CDIF630_00475	CDIF630_00475	CDIF630_00475	CDS	-	428149	429090	+	TAAATTGGTAAATACTATAAGATACATGATTAAAAATAAATATTTGAGGGATTTCGGTTTTGAGAAAGGAGACACGACTTATGAGGTGGATATTAGTTTTTATATTTTT	117	1456655	4830	115689774	1.92388	0.000988827
2109039	2109157	+	CDIF630_02036	CDIF630_02036	aroA	CDS	-	2107982	2109295	+	TAAGTAAACTTGGAGCAAATATAGAGGAGAAAGAGGATAGTTTGATAATCGAAGGAGTAAGCAAGTTAAATGGTGGAGTAGAGGTGTGGAGTCACAAAGACCATAGAATTGCTATGACACTTGCAATTGCTTCTTGTAGATGTGATAAACCAATAATATTAAAAGATTT	1317055	1317017	-	NA	CDIF630_01280.CDIF630_01279.IGR	CDIF630_01280.copZ.IGR	sRNA	CDIF630nc_155	NA	NA	-	TAAAAAAAGACCTCTATTGGGGGAGTAATAGAGGTCTAAAAATGGGGGAGATTGAGTATGTTTGATTTTACATTACTATTATCTCCCCT	117	438	217130	116933691	143.857	3.92909e-191
3237034	3237047	+	NA	CDIF630_03055.CDIF630_03056.IGR	secA2.slpA.IGR	sRNA	CDIF630nc_170	NA	NA	+	AAATTAAACATCTTTTTATTTAGGGATTTCTCACATAAAATAGAGGCTATTTATAGCCTCTATT	2805764	2805764	-	three_prime_utr_1037	CDIF630_02690.EST3UTR.36	CDIF630_02690.EST3UTR	3UTR	-	2805762	2805800	-	AAAAAGCCTAGAGATTTCTCTCTAGGCTATATCAATCTATTGTAAGTTTTG	117	1402	187	117149670	52280.2	0
565601	565655	-	CDIF630nc_012	CDIF630_00598.CDIF630_00597.IGR	blaR.CDIF630_00597.IGR	sRNA	CDIF630nc_012	565538	565635	-	ACAAGGCTTATTATATAAACATAGAAGATAGTAAAACTAGCTTAAAAACATAATATAATACCCTATACAAATAGTGGCAACTCTCCCTCACATCCTCAATTGTTG	2285102	2285018	-	CDIF630_02208	CDIF630_02208	CDIF630_02208	CDS	-	2284943	2285107	-	AAAAATTGCAACAGCCTTTTTCTCTCCAAACTTTTCTGCTACATCATTAAAGTCTAAAAATCTAACACTTTCTTTTGGTTTACCAAACATATAACACCTCTCATACATTTTTATATATTTATTATAACTTCTATA	116	13066	65091	117073103	15.968	1.99643e-87
3055440	3055495	-	CDIF630_02914	CDIF630_02914	CDIF630_02914	CDS	-	3054230	3055516	-	ATATTGAAAGAAGAAGTTTATTATGAGAAATTGCAAAATGGATTAGATGTATATTTTATGCCTAAAAGGGGTTTTATGAAAAAGTATGCTATTTTGGCTACTAATT	399324	399300	+	CDIF630nc_006	CDIF630_00455.CDIF630_00456.IGR	cbiO.pcrA.IGR	sRNA	CDIF630nc_006	399224	399325	+	TTTATATATAATAACCCTTAACCTAGACCCCTTAAAGGTGCCTTATGATTCCCCAAATCATAAGGTTATTTTTTT	116	2586	650691	116497983	8.03106	2.88921e-55
4197811	4197875	-	five_prime_utr_1421	CDIF630_03928	CDIF630_03928	5UTR	-	4197838	4197883	-	AATTAAAAAATAATAATTTTAGGGGAGGTATTTTAGTATGAAAGCATTTGTTGATAAGGATGTATGTGTAGCTTGTGGAGCATGTATAGGAACATGTCCAGACGTTTTTAGTATG	2212648	2212616	-	CDIF630nc_071	CDIF630_02134.CDIF630_02133.IGR	CDIF630_02134.CDIF630_02133.IGR	sRNA	CDIF630nc_071	2212616	2212687	-	TAAAAAAAAAGAAGGCAGTTGGTGTGAGCTTTAAGCCTTCTTTAAGGAAAAAGTTTATTTATTTTTGTTGATACTTAACATAT	116	11024	438738	116701498	2.79892	1.65857e-14
4197811	4197875	-	CDIF630_03928	CDIF630_03928	CDIF630_03928	CDS	-	4197650	4197838	-	AATTAAAAAATAATAATTTTAGGGGAGGTATTTTAGTATGAAAGCATTTGTTGATAAGGATGTATGTGTAGCTTGTGGAGCATGTATAGGAACATGTCCAGACGTTTTTAGTATG	2212648	2212616	-	CDIF630nc_071	CDIF630_02134.CDIF630_02133.IGR	CDIF630_02134.CDIF630_02133.IGR	sRNA	CDIF630nc_071	2212616	2212687	-	TAAAAAAAAAGAAGGCAGTTGGTGTGAGCTTTAAGCCTTCTTTAAGGAAAAAGTTTATTTATTTTTGTTGATACTTAACATAT	116	11024	438738	116701498	2.79892	1.65857e-14
1109480	1109596	+	three_prime_utr_324	CDIF630_01087.CDIF630_01088.IGR	CDIF630_01087.CDIF630_01088.IGR	CRISPR	-	1109354	1109668	+	AGAGATTTTGCAGTGAGCAATATTTGCGATAAATTGAAGTTTAACAATTGGAATACAAGGTATTGAGGGTGTGTGATAAATGTTATCAATTGCACTACTCATGGTTCACTGCAAATTTGAGAGAGGTGTGTATGTGTAGATATTGGAAATACTAAGTTTATTTTGGG	1317063	1317017	-	NA	CDIF630_01280.CDIF630_01279.IGR	CDIF630_01280.copZ.IGR	sRNA	CDIF630nc_155	NA	NA	-	TAAAAAAAGACCTCTATTGGGGGAGTAATAGAGGTCTAAAAATGGGGGAGATTGAGTATGTTTGATTTTACATTACTATTATCTCCCCTTTTAAATT	115	7772	217132	116926357	7.96808	5.79153e-55
3843736	3843761	-	CDIF630_03597	CDIF630_03597	CDIF630_03597	CDS	-	3843735	3844415	-	AAATTAAAGTATATAAAGGGTGATTAAGATTATATTAGAGGAAAGCAGTTTGCCAATGTTAATACCAGAAAAACTT	1307694	1307604	+	CDIF630nc_037	CDIF630_01269.CDIF630_01270.IGR	CDIF630_01269.CDIF630_01270.IGR	sRNA	CDIF630nc_037	1307549	1307694	+	AAGAACTAGCTTAAAACATAATATAATTACCCTAAATTTATAATGACAACTCTCCCTCACATCCTCAAATTATAGTTGTCATTATAGAATAACTTGGCTGTTTCAAAAATGTGAAATCATTTTAGAAACAGCTTATTTTTT	115	1734	1686960	115462567	4.53926	7.52009e-31
1426159	1426168	-	five_prime_utr_467	CDIF630_01389.CDIF630_01388.IGR	CDIF630_01389.CDIF630_01388.IGR	5UTR	-	1425875	1426235	-	TATATACTTTTTGCAATTGTTTCAGCATTAATTTTATTATTTTGTAATAAAGCATTCCAA	941070	941061	+	NA	CDIF630_00901.AS	spoIVB2.AS	AS	-	NA	NA	NA	AATAAAAATAAAAATGTTAAAACAATTGTAAATTTTGACTTAGCTAAGTTGGTTTTTTTA	114	7	6260225	110891030	288.478	2.69059e-128
4052422	4052442	-	CDIF630_03790	CDIF630_03790	upp	CDS	-	4052049	4052678	-	AGCAGGTCTTGGAATGGTAGATGGATTAGTGAGCTTAATGCCAGCAGCAAAAGTTGGACATGTAGGACTAT	2212660	2212617	-	CDIF630nc_071	CDIF630_02134.CDIF630_02133.IGR	CDIF630_02134.CDIF630_02133.IGR	sRNA	CDIF630nc_071	2212616	2212687	-	AAAAAAAAAGAAGGCAGTTGGTGTGAGCTTTAAGCCTTCTTTAAGGAAAAAGTTTATTTATTTTTGTTGATACTTAACATATTATAGTTTTTAG	114	159	438740	116712363	190.729	1.57437e-191
1192588	1192799	+	CDIF630_01170	CDIF630_01170	CDIF630_01170	CDS	-	1192623	1193597	+	AATATTAAGGAATACAATTTTTAAGGGGGAGTAATATGGCTAGAAAATTAATAAAAAATTTGGGTAAAAGTAAAAGTGTAAAGAGAGTGAAACTTTTATTTAAGAAGATTTTTATTACTGTATTCATAGTAGCAAGTATAGTTGCTATTTTTAATATAACGAAATATTTTGAGGAATTATACAAAGTAAGGGATTTAAAAAGTACTAAAATTGAATACTATATGGATGTGGCTGATGAAGCAGGAGATGGAAAGGTCCAATT	1745569	1745527	-	five_prime_utr_597	CDIF630_01686.CDIF630_01685.IGR	CDIF630_01686.feoA3.IGR	sRNA	CDIF630nc_159	1745441	1745730	-	AAAAAAAAGATAGGCAAGATGCCTATCATACAAAGTTGGGTATAATTCTTACTTTTGGGGAAAGTAGAATATAGAATAAAAATTAACACTTTG	113	962	3730851	113419450	3.57094	6.85435e-21
2598805	2598894	-	CDIF630_02490	CDIF630_02490	CDIF630_02490	CDS	-	2597438	2598973	-	ACCTTTTTAAATTTGGAATACTTAGACCAATGGTAAAGGGAGTAGAAATTGAAATTGTAGATGGGGAATATGTTAAAGATATAGATAAATATGTAGTAAAATTAAATGAAACAGTTACTTTGTCTACAGGTGAATATATT	1745589	1745527	-	five_prime_utr_597	CDIF630_01686.CDIF630_01685.IGR	CDIF630_01686.feoA3.IGR	sRNA	CDIF630nc_159	1745441	1745730	-	AAAAAAAAGATAGGCAAGATGCCTATCATACAAAGTTGGGTATAATTCTTACTTTTGGGGAAAGTAGAATATAGAATAAAAATTAACACTTTGAATCCATATAATTATTGAAT	113	1531	3730851	113418881	2.24378	3.26352e-07
2709720	2709765	-	NA	CDIF630_02596.CDIF630_02597.IGT	trxB3.grdX.IGT	IGR	-	NA	NA	NA	TTAATATTAAATAAAATGAGAAATTTAATTGGGGAGGATAAGTCAAAATGGAAAATGTGTATGACTTAGTAATAATTGGTTCAGGACCAGCAGGGC	1317060	1317017	-	NA	CDIF630_01280.CDIF630_01279.IGR	CDIF630_01280.copZ.IGR	sRNA	CDIF630nc_155	NA	NA	-	TAAAAAAAGACCTCTATTGGGGGAGTAATAGAGGTCTAAAAATGGGGGAGATTGAGTATGTTTGATTTTACATTACTATTATCTCCCCTTTTAA	113	10263	217134	116923866	5.92897	1.06027e-41
3287605	3287618	-	CDIF630_03094	CDIF630_03094	CDIF630_03094	CDS	-	3287232	3287894	-	GCTTATTTAAAAGGTGTAGTTCCTAAGGGATGGGAAGGTACTGGAAAAACTTGGGATGATGTTC	1745536	1745527	-	five_prime_utr_597	CDIF630_01686.CDIF630_01685.IGR	CDIF630_01686.feoA3.IGR	sRNA	CDIF630nc_159	1745441	1745730	-	AAAAAAAAGATAGGCAAGATGCCTATCATACAAAGTTGGGTATAATTCTTACTTTTGGGG	113	525	3730851	113419887	6.54335	2.34128e-42
3034916	3034999	-	CDIF630_02896	CDIF630_02896	sigG	CDS	-	3034417	3035190	-	AGACGATTTATTTCAAATAGGTTGTATTGGTCTTATAAAAGCGATAGATAACTTTGATTTAAGCCAAAATGTAAGGTTTTCAACTTATGCTGTTCCTATGATTATAGGAGAAATTAGAAGGTATCTAAGAGACA	1064014	1064006	+	CDIF630nc_028	CDIF630_01016.CDIF630_01017.IGR	CDIF630_01016.CDIF630_01017.IGR	sRNA	CDIF630nc_028	1063951	1064016	+	ACCAATCACAATCTAGTGTTTGAAGGTAGTCGGAAATCCCCCGCTACCTTCTTTTTTTT	112	2223	1838064	115310977	3.16074	2.53127e-17
3799894	3799961	-	CDIF630_03555	CDIF630_03555	CDIF630_03555	CDS	-	3799088	3799915	-	TTTTTAAGTCTTAAACTTATGCTTTTATAAAAGGGAGATATGGGGGATGAAAATTAAAGATAATAAGGCTGTTTTTCATGTATTTATAAGGATATTTCTTATAGCTGTTTTAATTTTA	3988692	3988654	-	CDIF630nc_105	CDIF630_03723.CDIF630_03722.IGR	CDIF630_03723.CDIF630_03722.IGR	sRNA	CDIF630nc_105	3988653	3988733	-	ATAAAAAAGACCTCTATGGGGGATAGAGGTCTTTAAGTGGGGGAGATTGAGTAATTTATTTTTGCTATATTAAGTTTTACAATTATATT	112	33564	43928	117073772	8.89329	2.74274e-58
813649	813683	-	CDIF630_00797	CDIF630_00797	CDIF630_00797	CDS	-	813279	814682	-	CAATTACCTGATGAAGATAGATATATTTATACTAAGGATGAGTTGATTGGAAAAATAAAAATATTACTTGCTGGAAAGGCTTCAG	1064014	1064012	+	CDIF630nc_028	CDIF630_01016.CDIF630_01017.IGR	CDIF630_01016.CDIF630_01017.IGR	sRNA	CDIF630nc_028	1063951	1064016	+	CACAATCTAGTGTTTGAAGGTAGTCGGAAATCCCCCGCTACCTTCTTTTTTTT	111	832	1838065	115312368	8.36979	7.4427e-53
1307005	1307077	+	CDIF630nc_036	CDIF630_01268.CDIF630_01269.IGR	CDIF630_01268.CDIF630_01269.IGR	sRNA	CDIF630nc_036	1307005	1307131	+	GTAGAAAGACTAGCTTAAAAACCATAATATAATACCCTATTGTAATGATAACCCTCCCTCACATCCTCAAATAGAGTTATCATTACAAGAATTAATCCATAAATTTAAAATTTATGGTTTTTT	1380026	1380009	+	CDIF630_01342	CDIF630_01342	spoIIIAB	CDS	-	1379873	1380394	+	ACATAAACAATTAAACGATTTAATAAGAGTTTTAGAAATTTTGAGGATGGATTTATCTTTTGGACTTT	111	81620	11251	117058394	14.1494	5.40788e-78
1745605	1745730	-	five_prime_utr_597	CDIF630_01686.CDIF630_01685.IGR	CDIF630_01686.feoA3.IGR	sRNA	CDIF630nc_159	1745441	1745730	-	ATAAATTAAATATTGAATTGATATTTAGGTATTTGAAAATACCTTACATAGAGTCAGAAGGCTTTTGCTTTCTGACTTTTTTATTATCAAAATTCAATAATTATATGGATTCAAAGTGTTAATTTTTATTCTATATTCTACTTTCCCCAAAAGTAAGAATTATACCCAACTTTGTA	2646249	2646140	-	CDIF630_02531	CDIF630_02531	CDIF630_02531	CDS	-	2646052	2646213	-	ATTTTCAAAAGTTTAATTCTATATTCTTCTTTTCTCTTTTCAATATACATATTATCAAGTAAATTCTCACACATTGTATTAATCCCCCCAAAACTAAACTAAATTATTTAATACAACTGATAAATTTACTCAATTTTGTAAAATACATAATAATTCTTCT	111	2113847	2435	115034983	2.48074	9.66416e-10
1864567	1864690	+	CDIF630_01800	CDIF630_01800	fprAnorR	CDS	-	1863569	1866100	+	GTTAAACCCAGTTCTTCATGGTGGAAAAGTTGCTTCAGTATTTGGTTCATATGGATGGAGTGGAGAAGGTATAGAAAATGCTATGGAGAGAATAAGTCAGCTTAGAATGACAGCAGTAAAACCTTTTGCTGTTAACTTTAAACCATCAAATGAAGAGATTGATAAATTACATTC	1317056	1317017	-	NA	CDIF630_01280.CDIF630_01279.IGR	CDIF630_01280.copZ.IGR	sRNA	CDIF630nc_155	NA	NA	-	TAAAAAAAGACCTCTATTGGGGGAGTAATAGAGGTCTAAAAATGGGGGAGATTGAGTATGTTTGATTTTACATTACTATTATCTCCCCTT	111	6201	217136	116927928	9.63935	6.02243e-61
2798495	2798520	-	CDIF630_02680	CDIF630_02680	CDIF630_02680	CDS	-	2797466	2798845	-	AAGAAAGAGAACACATAATAAATCTTTTGAATCAAGAGAATGCCGATTATGTAAAAGAGTTACTATTCTATGATGA	2644400	2644396	-	NA	CDIF630_02528.AS	CDIF630_02528.AS	sRNA	CDIF630nc_164	NA	NA	-	GAAAAAAGCACTCCCCCAGCAAGAGAATGCTTAGTTATAGCTATAGAAGTGTATT	111	180	652322	116498763	110.131	7.26935e-162
3632210	3632321	-	CDIF630_03415	CDIF630_03415	bglH	CDS	-	3630826	3632274	-	TATGAGATAGAAATTATAAAACTTTATATTGTGAAAGAGGTAGATGCATGAAATTAGGGAAAGATTTTTTATGGGGAGGGGCAATTTCAGCCAATCAAAGTGAAGGATTTTATTTAGATGGGGGAAAAGGTTTATCTCAGTTTGATAAACTACCATTAAATG	1317056	1317017	-	NA	CDIF630_01280.CDIF630_01279.IGR	CDIF630_01280.copZ.IGR	sRNA	CDIF630nc_155	NA	NA	-	TAAAAAAAGACCTCTATTGGGGGAGTAATAGAGGTCTAAAAATGGGGGAGATTGAGTATGTTTGATTTTACATTACTATTATCTCCCCTT	111	2626	217136	116931503	22.7629	6.1941e-99
863918	864035	+	three_prime_utr_240	CDIF630_00833.EST3UTR.18	cooC.EST3UTR	3UTR	-	863919	864096	+	AAAATAGATAGAAATTTTGATTTGGGATTTTAAGTTGGTTAAAGGTTAGACATAGGCAATAGATAGGTAATAAGTAAGTAATTAGATAAATAACTAGCTATTAAGTTTGAATATTTTAATAGCTTAGTAGCTAGTTTTTAAGTAATTTTACATGTATAATTATCTTAT	2212649	2212617	-	CDIF630nc_071	CDIF630_02134.CDIF630_02133.IGR	CDIF630_02134.CDIF630_02133.IGR	sRNA	CDIF630nc_071	2212616	2212687	-	AAAAAAAAAGAAGGCAGTTGGTGTGAGCTTTAAGCCTTCTTTAAGGAAAAAGTTTATTTATTTTTGTTGATACTTAACATATT	110	7680	438744	116704842	3.80986	1.13525e-23
863918	864035	+	CDIF630_00833	CDIF630_00833.EST3UTR.18	cooC.EST3UTR	CDS	-	863140	863919	+	AAAATAGATAGAAATTTTGATTTGGGATTTTAAGTTGGTTAAAGGTTAGACATAGGCAATAGATAGGTAATAAGTAAGTAATTAGATAAATAACTAGCTATTAAGTTTGAATATTTTAATAGCTTAGTAGCTAGTTTTTAAGTAATTTTACATGTATAATTATCTTAT	2212649	2212617	-	CDIF630nc_071	CDIF630_02134.CDIF630_02133.IGR	CDIF630_02134.CDIF630_02133.IGR	sRNA	CDIF630nc_071	2212616	2212687	-	AAAAAAAAAGAAGGCAGTTGGTGTGAGCTTTAAGCCTTCTTTAAGGAAAAAGTTTATTTATTTTTGTTGATACTTAACATATT	110	7680	438744	116704842	3.80986	1.13525e-23
1317066	1317087	-	NA	CDIF630_01280.CDIF630_01279.IGR	CDIF630_01280.copZ.IGR	sRNA	CDIF630nc_155	NA	NA	-	GTAAAATCAAACATACTCAATCTCCCCCATTTTTAGACCTCTATTACTCCCCCAATAGAGGTCTTTTTTTAG	1816100	1816095	+	rs_25	CDIF630_01748.CDIF630_01751.IGR	CDIF630_01748.hom2.IGR	Riboswitch	-	1815866	1816101	+	ATCAATAAATGATAAAATCAAATTGGGTGGAACCGCGAGTATGGACTCGTCCCTTT	110	163826	10480	116976960	7.49461	6.9106e-50
2598653	2598668	-	CDIF630_02490	CDIF630_02490	CDIF630_02490	CDS	-	2597438	2598973	-	GACAGCATTAAAGGTTGGGTATTCTTCTGTGGGTATCATGAAAAATTCAAGAGTATTAAAAAAGGC	1694558	1694533	+	three_prime_utr_540	CDIF630_01638.EST3UTR.44	rbr2.EST3UTR	3UTR	-	1694488	1694558	+	AAATAAATTTAATATAAAGTAGATTTTAGGAGTATCTCACTTATAATTTTTAAAGTTATGAGTGAGATATTTTTTA	110	1360	19570	117130336	484.097	5.72606e-241
1272445	1272481	-	CDIF630_01238	CDIF630_01238	CDIF630_01238	CDS	-	1272180	1272953	-	TTCTGATATTCTGTTGTTCGGCAAATAATTTTTTGGGTGGAGTTGCACTAGCTTTTGTGTATGGATATTTTGGAACTTTTGAAGGAA	1064014	1064007	+	CDIF630nc_028	CDIF630_01016.CDIF630_01017.IGR	CDIF630_01016.CDIF630_01017.IGR	sRNA	CDIF630nc_028	1063951	1064016	+	CCAATCACAATCTAGTGTTTGAAGGTAGTCGGAAATCCCCCGCTACCTTCTTTTTTTT	109	408	1838067	115312792	16.7603	4.43791e-79
1745558	1745600	-	five_prime_utr_597	CDIF630_01686.CDIF630_01685.IGR	CDIF630_01686.feoA3.IGR	sRNA	CDIF630nc_159	1745441	1745730	-	CTATATTCTACTTTCCCCAAAAGTAAGAATTATACCCAACTTTGTATGATAGGCATCTTGCCTATCTTTTTTTTGTAAAAGTAACAAGGTAAT	240327	240320	-	CDIF630_00299	CDIF630_00299	cfa	CDS	-	239674	240861	-	ATTAGTAAAAATCCCCAACCACAACCAATATCGAGAAGGCTCATACCTTCCTCTAAAT	109	730484	5636	116415147	3.08215	2.99655e-16
1013004	1013199	+	CDIF630_00972	CDIF630_00972	oppB	sRNA	CDIF630nc_151	1013091	1014077	+	AATGATAATGGAACCACGAAGGTTTTAACGTTACTTTACGTTTGCTTTTATGTGGTTTTTTTTATTGCAACAAAGGGGGGTTGGGGTTTGTTAAAGGATATATTGAAAAAGTTGTTGCAGTTTATTTTAGTAATGTTTTTATTATCTTTTATTGTTTTTTACATGGCAAGACTTGCTCCAGGAGACCCATTAATCTCTTACTATGGGGATGGAGTAGAAAGAATGAGTACACAAGAAAAAGAAAAT	2472998	2472989	-	three_prime_utr_887	CDIF630_02381.EST3UTR.75	CDIF630_02381.EST3UTR	3UTR	-	2472991	2473073	-	CACAAAAAAACCTAACTTAAGTATTTATATTCTACATAAGTTAGGTTTTATAAACTATTA	108	76239	3894	117071135	42.5893	8.03206e-125
1013004	1013199	+	five_prime_utr_348	CDIF630_00972	oppB	sRNA	CDIF630nc_151	1012973	1013091	+	AATGATAATGGAACCACGAAGGTTTTAACGTTACTTTACGTTTGCTTTTATGTGGTTTTTTTTATTGCAACAAAGGGGGGTTGGGGTTTGTTAAAGGATATATTGAAAAAGTTGTTGCAGTTTATTTTAGTAATGTTTTTATTATCTTTTATTGTTTTTTACATGGCAAGACTTGCTCCAGGAGACCCATTAATCTCTTACTATGGGGATGGAGTAGAAAGAATGAGTACACAAGAAAAAGAAAAT	2472998	2472989	-	three_prime_utr_887	CDIF630_02381.EST3UTR.75	CDIF630_02381.EST3UTR	3UTR	-	2472991	2473073	-	CACAAAAAAACCTAACTTAAGTATTTATATTCTACATAAGTTAGGTTTTATAAACTATTA	108	76239	3894	117071135	42.5893	8.03206e-125
1066324	1066384	-	CDIF630nc_029	CDIF630_01019.CDIF630_01018.IGR	dinB.CDIF630_01018.IGR	sRNA	CDIF630nc_029	1066247	1066410	-	ATGGATAACAGTATATATATTTAATTTATGGGATGTTTTAAAAACAAAAGACTGTCTTATACAAGACAGCCTACTGATTTTATTATAATTGTAATGGACTGCTCAAACTAT	1559780	1559770	-	three_prime_utr_483	CDIF630_01516.EST3UTR.25	CDIF630_01516.EST3UTR	3UTR	-	1559767	1559805	-	AAAAGAGCAGAAAAATAGACTGCTCATCATATGGTTTATTTTTTTTTATATTTATTTAGTA	108	519040	165	116632063	147.081	3.9631e-170
1186720	1186963	+	CDIF630_01165	CDIF630_01166	ydaM	CDS	-	1185172	1186836	+	AAATCCATATCCAATATTAGTAAAGTTTTAATATTCATAGTATCTATAAGTGTTTTAATATTTGTGATTATATTTATATATTTTAAGAGAATAGATAAAAAGAAATTTTTAAAATAAAGGATTTTATATTAGAATCAATATTTTAAAATATTTTAGGAGAAATTTATGAGAGATTTAAATGTATCAGAGTATTTGTTCGTATTTAGTTTGTTTAGTATATGGTCTTTATTGCTTATAAATATTATTTTAGCTATGGGTGGATATATATTTTATTTTAAAAACTTTGATAAAGAA	3988659	3988655	-	CDIF630nc_105	CDIF630_03723.CDIF630_03722.IGR	CDIF630_03723.CDIF630_03722.IGR	sRNA	CDIF630nc_105	3988653	3988733	-	TAAAAAAGACCTCTATGGGGGATAGAGGTCTTTAAGTGGGGGAGATTGAGTAATT	108	541	43932	117106795	532.142	1.93928e-238
1186720	1186963	+	CDIF630_01166	CDIF630_01166	ydaM	CDS	-	1186885	1188141	+	AAATCCATATCCAATATTAGTAAAGTTTTAATATTCATAGTATCTATAAGTGTTTTAATATTTGTGATTATATTTATATATTTTAAGAGAATAGATAAAAAGAAATTTTTAAAATAAAGGATTTTATATTAGAATCAATATTTTAAAATATTTTAGGAGAAATTTATGAGAGATTTAAATGTATCAGAGTATTTGTTCGTATTTAGTTTGTTTAGTATATGGTCTTTATTGCTTATAAATATTATTTTAGCTATGGGTGGATATATATTTTATTTTAAAAACTTTGATAAAGAA	3988659	3988655	-	CDIF630nc_105	CDIF630_03723.CDIF630_03722.IGR	CDIF630_03723.CDIF630_03722.IGR	sRNA	CDIF630nc_105	3988653	3988733	-	TAAAAAAGACCTCTATGGGGGATAGAGGTCTTTAAGTGGGGGAGATTGAGTAATT	108	541	43932	117106795	532.142	1.93928e-238
2186501	2186540	-	CDIF630_02103	CDIF630_02103	CDIF630_02103	CDS	-	2185766	2186554	-	AATACCAGGGCACACTTTAATTGGAAAAGGTACAGGAGCTGTTGGGTATATAAACGAAAGCAAAGAAACAAGAATACTGAATGACTTAAT	1745559	1745527	-	five_prime_utr_597	CDIF630_01686.CDIF630_01685.IGR	CDIF630_01686.feoA3.IGR	sRNA	CDIF630nc_159	1745441	1745730	-	AAAAAAAAGATAGGCAAGATGCCTATCATACAAAGTTGGGTATAATTCTTACTTTTGGGGAAAGTAGAATATAGAATAAAAAT	108	202	3730856	113420210	16.2538	1.11683e-72
3575872	3575892	+	five_prime_utr_1231	CDIF630_03373.EST5UTR.30	treR.EST5UTR	5UTR	-	3575872	3575922	+	ATATCAGTTCAATAATATTACTAAAGACCTTTAAGGAGGGATAGGGGTATATGGCTAAAAATAAATTTTCA	399325	399321	+	CDIF630nc_006	CDIF630_00455.CDIF630_00456.IGR	cbiO.pcrA.IGR	sRNA	CDIF630nc_006	399224	399325	+	CCTAGACCCCTTAAAGGTGCCTTATGATTCCCCAAATCATAAGGTTATTTTTTTT	108	100	641970	116509198	196.006	4.62403e-177
253028	253048	+	NA	CDIF630_00310.AS	CDIF630_00310.AS	AS	-	NA	NA	NA	TAATTTTCTAGATTTTTTATGTGTTTACTTACACTTGGTTGTGATAGATTTAAATATTCCCCAGCTTTAGT	1064014	1064012	+	CDIF630nc_028	CDIF630_01016.CDIF630_01017.IGR	CDIF630_01016.CDIF630_01017.IGR	sRNA	CDIF630nc_028	1063951	1064016	+	CACAATCTAGTGTTTGAAGGTAGTCGGAAATCCCCCGCTACCTTCTTTTTTTT	107	31	1838069	115313169	216.541	2.38756e-156
636753	636765	+	five_prime_utr_235	CDIF630_00660.EST5UTR.33	CDIF630_00660.EST5UTR	5UTR	-	636753	636798	+	ATAGTAATGACTATTGTGATAACTATATTTGAGGAGCGATTTTATATGGAGATAAAATTATTT	2710233	2710228	-	CDIF630_02597	CDIF630_02597	grdX	CDS	-	2709814	2710305	-	AAAAAACAGGAAAAACAAATCTCCCAATTTGTCTTCCCTGTTAAAATCATTTTCAG	107	82373	13794	117055102	11.023	2.24118e-64
863923	864076	+	three_prime_utr_240	CDIF630_00833.EST3UTR.26	cooC.EST3UTR	3UTR	-	863919	864096	+	AGATAGAAATTTTGATTTGGGATTTTAAGTTGGTTAAAGGTTAGACATAGGCAATAGATAGGTAATAAGTAAGTAATTAGATAAATAACTAGCTATTAAGTTTGAATATTTTAATAGCTTAGTAGCTAGTTTTTAAGTAATTTTACATGTATAATTATCTTATAAAATATAATTTTTACATATTAATACAATTTTTACAAAAAT	865260	865101	+	CDIF630_00834	CDIF630_00834	fhs	CDS	-	864168	865844	+	ATGTAATAACTGAGGCTGGTTTCGGTGCTGACCTTGGAGCAGAAAAATTCTTAGATATAAAATGTAGAATGGCAAACTTAAAACCAGATGCTGTTATAATAGTTGCTACTGTAAGAGCATTAAAATACAATGGTGGAGTTGCTAAAGCAGACTTAAATAACGAAAACCTAGAAGCTCTTGAAAAAGGACTTCCAAACTTATTAAAACATG	107	7683	4680	117138906	348.585	3.70776e-220
946439	946470	+	CDIF630_00907	CDIF630_00907	CDIF630_00907	CDS	-	945270	946553	+	AAAAGATAAATATAATGTGGAGAATTTTGAGTATGGGGAAAGTGGTATAACGCTAGATGTAGATTTAGATGAAGAAGATTTT	3000452	3000404	+	CDIF630nc_085	CDIF630_02859.CDIF630_02862.IGR	CDIF630_02859.trpS.IGR	sRNA	CDIF630nc_085	3000253	3000454	+	GACAAAGTTGACATCAGTTAACTTTTACCTTTATTCTACTTTCCCCAAAGTAAGAATAATCTAACCCCTTTGAGATGAGCAAAAGCTCATCTTTTTTTA	107	16295	228378	116906596	3.36135	8.85284e-19
2173391	2173557	-	CDIF630_02087	CDIF630_02087	CDIF630_02087	CDS	-	2172036	2173601	-	CAAGGGGTGTGATTTAATGAATGTGGCAATTTATTTACGCAAAAGCAGAGCTGATGAAGAAGCAGAACATAGAGGTGAATTTGAAACTCTAAGTAGACATAAGACAACTCTTTTAAAACTAGCAAGAGAACAAAATTTAAATGTCATTGAAATTAAAGAAGAACTTGTTTCTGGGGAAAGTATAGAATATAGACCTAAGATGCTAGAATTACTAGGT	2472997	2472990	-	three_prime_utr_887	CDIF630_02381.EST3UTR.76	CDIF630_02381.EST3UTR	3UTR	-	2472991	2473073	-	ACAAAAAAACCTAACTTAAGTATTTATATTCTACATAAGTTAGGTTTTATAAACTATT	107	41077	3895	117106297	78.3173	2.12295e-151
2676006	2676090	-	CDIF630_02566	CDIF630_02566	CDIF630_02566	CDS	-	2674764	2677688	-	AACTATAATAAATCCGAGTTTAGATAAAATAAAAGCATCAATGCCAATGGAATATGAGTTGTCAAGATATATAATGGGTATAGTAGAAGATTTGACACAAGTAACATTTCCAGAAGATGAGCTTGGATATTTGGC	1745561	1745527	-	five_prime_utr_597	CDIF630_01686.CDIF630_01685.IGR	CDIF630_01686.feoA3.IGR	sRNA	CDIF630nc_159	1745441	1745730	-	AAAAAAAAGATAGGCAAGATGCCTATCATACAAAGTTGGGTATAATTCTTACTTTTGGGGAAAGTAGAATATAGAATAAAAATTA	107	654	3730857	113419758	4.97378	2.3604e-30
1037401	1037448	-	three_prime_utr_297	CDIF630_00996.EST3UTR.58	CDIF630_00996.EST3UTR	sRNA	CDIF630nc_152	1037231	1037481	-	AGTAGGTAATATGAAAACTTTATATAATAAGTACTCTTATCCACCCTAACCCTTTGAAAATTGTGCTTATTGTAGCAATTTGAATATTGCATATAAAG	1957954	1957949	-	rs_31	CDIF630_01887.CDIF630_01885.IGR	recQ.ribD.IGR	Riboswitch	-	1957846	1957967	-	GGGAATTTCACCCTACCCCGAAGATTAAGTATTAAATTTATATTTAGAATGTATCA	106	936293	5080	116209897	2.58984	1.79243e-10
3017732	3017773	+	three_prime_utr_1124	CDIF630_02879.CDIF630_02880.IGR	CDIF630_02879.CDIF630_02880.IGR	3UTR	-	3017666	3017992	+	AATTGCAAACGTTTTATTTTTTATTTATGTTTATGATTATTATGTGTGTTGAATATTTAGATAAATTTTTATTTATTATTTTTATTTAGATT	3714186	3714180	-	three_prime_utr_1378	CDIF630_03479.CDIF630_03478.IGR	tdcF.CDIF630_03478.IGR	3UTR	-	3714180	3714374	-	TAAAAAAAAGCTTTCCTCATATAACAAATATATTTTTGACATAAAAATATACATTAT	106	1253	12639	117137378	784.039	4.86012e-254
647016	647100	+	CDIF630_00669	CDIF630_00669	CDIF630_00669	CDS	-	646581	647336	+	ATTGGAAATATATCTTATGATTTTGAATATATATTTAAGAGGATTAAAAATTCTAAGATTTGTTTTTGTTACGATACTGGACACTGTTTAATTGATGAGGATGCTTATGTAAAGAACTTAAAGGATAAAATAAGA	2212642	2212617	-	CDIF630nc_071	CDIF630_02134.CDIF630_02133.IGR	CDIF630_02134.CDIF630_02133.IGR	sRNA	CDIF630nc_071	2212616	2212687	-	AAAAAAAAAGAAGGCAGTTGGTGTGAGCTTTAAGCCTTCTTTAAGGAAAAAGTTTATTTATTTTTGTTGATACTTA	105	12962	438749	116699560	2.15462	1.16679e-05
[truncated: 2,814 more rows]

## Sheet: Dataset EV2 table legend
RIL-seq RNA pairs identified in unified datasets of C. difficile hfq::3xFLAG strains. The table includes all interactions between two RNAs, supported by statistically significant chimeras. Interactions supported by ≤25 chimeras are highlighted in red. Pairs can appear more than once if corresponding chimeric reads span multiple regions, such as an mRNA 5’UTR and CDS. Coordinates are based on the …
[truncated: 30 more rows]
