# Supplementary material for: A network of small RNAs regulates sporulation initiation in Clostridioides difficile
Source: EMBO J. 2023 May 4;42(12):e112858. doi: 10.15252/embj.2022112858 (PMC10267692; doi:10.15252/embj.2022112858)
Supplement: Supplementary file 5 — Dataset EV3 [file EMBJ-42-e112858-s006.xlsx]

## Sheet: Dataset EV3
Start of RNA1 first read	Start of RNA1 last read	RNA1 strand	RNA1 match ID	RNA1 BioCyc ID	RNA1 BioCyc Name	RNA1 match type	RNA1 match start	RNA1 match end	RNA1 match strand	Start of RNA2 first read	Start of RNA2 last read	RNA2 strand	RNA2 match ID	RNA2 BioCyc ID	RNA2 BioCyc Name	RNA2 match type	RNA2 match start	RNA2 match end	RNA2 match strand	Interactions	Other interactions of RNA1	Other interactions of RNA2	Total other interactions	Odds ratio	P-value (Fisher's exact test)
591931	592070	-	NA	CDIF630_00626.CDIF630_00625.IGR	cwpV.CDIF630_00625.IGR	AS	NA	NA	NA	592230	592148	+	five_prime_utr_219	CDIF630_00626.EST5UTR.55	cwpV.EST5UTR	5UTR	591871	592201	+	315	266	306	26053115	100825	0
591931	592070	-	NA	CDIF630_00626.CDIF630_00625.IGR	cwpV.CDIF630_00625.IGR	AS	NA	NA	NA	592230	592148	+	CDIF630_00626	CDIF630_00626.EST5UTR.55	cwpV.EST5UTR	CDS	592201	597072	+	315	266	306	26053115	100825	0
1506023	1506148	+	CDIF630_01467	CDIF630_01467	CDIF630_01467	CDS	1505500	1506171	+	1508192	1508075	+	CDIF630_01469	CDIF630_01469	CDIF630_01469	CDS	1508086	1508358	+	62	899	14511	26038530	123.752	6.26868e-99
591871	591903	+	five_prime_utr_219	CDIF630_00625.CDIF630_00626.IGR	CDIF630_00625.cwpV.IGR	5UTR	591871	592201	+	592117	592025	-	NA	CDIF630_00626.CDIF630_00625.IGR	cwpV.CDIF630_00625.IGR	AS	NA	NA	NA	31	221	51	26053699	71658.7	2.76025e-129
2892801	2892845	-	CDIF630_02768	CDIF630_02768	CDIF630_02768	CDS	2892800	2892958	-	2649948	2649946	+	CDIF630nc_076	CDIF630_02536.AS	CDIF630_02536.AS	sRNA	2649826	2649949	+	28	4288	21547	26028139	7.88787	4.24991e-11
1429018	1429130	-	CDIF630_01393	CDIF630_01393	CDIF630_01393	CDS	1428971	1429363	-	1414289	1414222	-	CDIF630_01379	CDIF630_01379	sigK	CDS	1414036	1414320	-	25	207	30	26053740	104886	6.33024e-107
2180897	2180973	-	CDIF630_02096	CDIF630_02096	CDIF630_02096	CDS	2180861	2181433	-	2171977	2171908	-	CDIF630_02086	CDIF630_02086	CDIF630_02086	CDS	2171509	2171988	-	16	18	153	26053815	151366	1.48379e-69
4039818	4040014	-	CDIF630_03773	CDIF630_03773	ndoAI	CDS	4039753	4040040	-	4041124	4041092	-	CDIF630_03774	CDIF630_03774	alr	CDS	4040073	4041230	-	15	5339	3096	26045552	23.6355	6.95161e-11
14749	15134	-	NA	G2DFA-154.AS	G2DFA-154.AS	AS	NA	NA	NA	12996	12968	-	NA	G2DFA-154.AS	G2DFA-154.AS	AS	NA	NA	NA	13	2860	746	26050383	158.728	1.84258e-19
1626666	1626666	+	CDIF630_01578	CDIF630_01578	CDIF630_01578	CDS	1626140	1626790	+	3084242	3084242	-	CDIF630_02936	CDIF630_02936	pfo	CDS	3083310	3086849	-	11	686	3339	26049966	125.101	8.97384e-15
986278	986278	+	CDIF630_00946	CDIF630_00946	dsr	CDS	985924	986310	+	3025502	3025502	-	CDIF630_02885	CDIF630_02885	plsY	CDS	3025050	3025664	-	9	48461	363	26005169	13.3046	0.00707641
2301745	2301745	-	CDIF630_02225	CDIF630_02225	ermB1	CDS	2301592	2302329	-	3161053	3161053	-	CDIF630_03001	CDIF630_03001	CDIF630_03001	CDS	3160638	3161870	-	9	1008	714	26052271	325.784	3.99807e-15
3143832	3143832	-	CDIF630_02984	CDIF630_02984	CDIF630_02984	CDS	3143299	3144003	-	965883	965883	-	five_prime_utr_328	CDIF630_00927.CDIF630_00926.IGR	CDIF630_00927.CDIF630_00926.IGR	5UTR	965701	966004	-	9	87	926	26052980	2910.51	1.75191e-23
10915	10993	-	NA	G2DFA-155.AS	G2DFA-155.AS	AS	NA	NA	NA	12134	12042	-	NA	G2DFA-155.AS	G2DFA-155.AS	AS	NA	NA	NA	8	1394	730	26051870	204.806	1.99477e-11
197233	197233	+	CDIF630_00261	CDIF630_00261	CDIF630_00261	CDS	197191	197283	+	470541	470541	-	CDIF630nc_141	CDIF630_00522.CDIF630_00521.IGR	ldhA.CDIF630_00521.IGR	sRNA	470540	470653	-	8	308	27367	26026319	24.7016	0.000358202
197233	197233	+	CDIF630_00260	CDIF630_00261	CDIF630_00261	CDS	194571	197246	+	470541	470541	-	CDIF630nc_141	CDIF630_00522.CDIF630_00521.IGR	ldhA.CDIF630_00521.IGR	sRNA	470540	470653	-	8	308	27367	26026319	24.7016	0.000358202
325446	325446	+	CDIF630_00382	CDIF630_00382	fliL	CDS	325406	325849	+	3506336	3506336	+	CDIF630nc_172	CDIF630_03315.CDIF630_03316.IGR	CDIF630_03315.sufS1.IGR	sRNA	3506254	3506477	+	8	34	16602	26037358	369.018	4.49914e-13
873470	873470	+	CDIF630_00842	CDIF630_00842	acsC	CDS	872423	873790	+	875739	875739	+	CDIF630_00844	CDIF630_00844	cdhC	CDS	874703	876829	+	8	379	1033	26052582	532.355	1.03255e-14
1803460	1803481	+	CDIF630_01739	CDIF630_01739	CDIF630_01739	CDS	1802978	1803514	+	1805518	1805516	+	CDIF630_01741	CDIF630_01741	CDIF630_01741	CDS	1805429	1805878	+	8	19	35	26053940	313431	8.72064e-36
3181581	3181581	-	CDIF630nc_089	CDIF630_03016.CDIF630_03015.IGR	CDIF630_03016.CDIF630_03015.IGR	sRNA	3181311	3181637	-	15281	15281	-	NA	G2DFA-154.AS	G2DFA-154.AS	AS	NA	NA	NA	8	4218	674	26049102	73.3021	6.86421e-08
4009695	4009695	-	CDIF630_03742	CDIF630_03742	cbiA	CDS	4008862	4010238	-	474927	474927	+	CDIF630_00525	CDIF630_00525	hadB	CDS	474381	475607	+	8	39	10584	26043371	504.746	3.29153e-14
5674	5674	+	CDIF630_00005	CDIF630_00005	gyrB	CDS	4145	6046	+	242887	242887	+	CDIF630_00301	CDIF630_00301	gluD	CDS	242087	243352	+	7	208	7836	26045951	111.861	1.15182e-07
14350	14350	-	NA	G2DFA-154.AS	G2DFA-154.AS	AS	NA	NA	NA	15430	15430	-	NA	G2DFA-154.AS	G2DFA-154.AS	AS	NA	NA	NA	7	583	918	26052494	340.75	4.63953e-11
935938	935938	+	CDIF630_00898	CDIF630_00898	CDIF630_00898	CDS	935077	936012	+	933972	933972	+	CDIF630_00897	CDIF630_00897	CDIF630_00897	CDS	933888	935033	+	7	398	321	26053276	1427.49	2.24661e-15
1108665	1108665	+	CDIF630nc_031	CDIF630_01086.EST3UTR.63	CDIF630_01086.EST3UTR	5UTR	1108665	1108973	+	2649875	2649875	+	CDIF630nc_076	CDIF630_02535.CDIF630_02536.IGR	CDIF630_02535.CDIF630_02536.IGR	sRNA	2649826	2649949	+	7	3956	404	26049635	114.094	9.45951e-08
1356265	1356265	+	CDIF630_01320	CDIF630_01320	etfA4	CDS	1355458	1356678	+	1357857	1357857	+	CDIF630_01321	CDIF630_01321	CDIF630_01321	CDS	1356689	1358080	+	7	1027	388	26052580	457.664	6.03499e-12
2423311	2423311	+	CDIF630_02334	CDIF630_02334	CDIF630_02334	CDS	2422510	2423904	+	1126164	1126164	+	three_prime_utr_328	CDIF630_01110	CDIF630_01110	3UTR	1126151	1126217	+	7	15	1042	26052938	11668	4.08767e-21
2547693	2547693	-	CDIF630_02444	CDIF630_02444	CDIF630_02444	CDS	2547027	2549273	-	89410	89410	+	CDIF630_00122	CDIF630_00122	tuf1	CDS	89019	90212	+	7	13	3478	26050504	4033.12	8.40826e-18
2656484	2656547	+	five_prime_utr_942	CDIF630_02547.EST5UTR.64	CDIF630_02547.EST5UTR	5UTR	2656425	2656576	+	1928334	1928331	+	three_prime_utr_633	CDIF630_01852.CDIF630_01853.IGR	CDIF630_01852.CDIF630_01853.IGR	3UTR	1928092	1928333	+	7	975	1806	26051214	103.563	1.79585e-07
3076383	3076383	-	five_prime_utr_1087	CDIF630_02929.EST5UTR.23	CDIF630_02929.EST5UTR	5UTR	3076334	3076383	-	2888948	2888948	+	CDIF630_02764	CDIF630_02764	aspD	CDS	2888319	2889947	+	7	731	254	26053010	982.211	3.0427e-14
3521434	3521434	-	CDIF630_03327	CDIF630_03327	CDIF630_03327	CDS	3520537	3521598	-	2795358	2795358	-	CDIF630_02676	CDIF630_02676	glyQ	CDS	2794869	2795747	-	7	146	2601	26051248	480.212	4.76655e-12
3651818	3651818	+	NA	CDIF630_03429.AS	CDIF630_03429.AS	AS	NA	NA	NA	3651874	3651874	-	CDIF630_03429	CDIF630_03429	CDIF630_03429	CDS	3649472	3653044	-	7	0	6330	26047665	Inf	7.15974e-21
3875510	3875693	-	CDIF630_03628	CDIF630_03628	CDIF630_03628	CDS	3875454	3876638	-	3876700	3876673	-	CDIF630_03629	CDIF630_03629	CDIF630_03629	CDS	3876675	3876869	-	7	3018	2212	26048765	27.3137	0.00167713
3944253	3944253	-	CDIF630_03690	CDIF630_03690	CDIF630_03690	CDS	3943764	3944531	-	904843	904843	-	CDIF630nc_021	CDIF630_00871.CDIF630_00870.IGR	iscS1.CDIF630_00870.IGR	sRNA	904839	904989	-	7	10	885	26053100	20607	1.49349e-22
4105872	4105872	-	CDIF630_03840	CDIF630_03840	CDIF630_03840	CDS	4104221	4105909	-	4110105	4110105	+	NA	CDIF630_03843.AS	CDIF630_03843.AS	AS	NA	NA	NA	7	2	4	26053989	2.27972e+07	1.04809e-39
14656	14656	-	NA	G2DFA-154.AS	G2DFA-154.AS	AS	NA	NA	NA	13087	13087	-	NA	G2DFA-154.AS	G2DFA-154.AS	AS	NA	NA	NA	6	338	585	26053073	790.565	2.30343e-11
44569	44569	+	CDIF630_00084	CDIF630_00084	fusA1	CDS	43835	45763	+	927792	927792	+	CDIF630_00889	CDIF630_00889	spoIIAB	CDS	927491	927919	+	6	1364	1539	26051093	74.4602	5.20753e-05
120038	120038	+	CDIF630_00162	CDIF630_00162	CDIF630_00162	CDS	119942	120211	+	475900	475900	+	CDIF630_00526	CDIF630_00526	hadC	CDS	475607	476734	+	6	399	10399	26043198	37.6601	0.00297771
461757	461757	-	CDIF630_00513	CDIF630_00513	CDIF630_00513	CDS	458861	461905	-	36117	36117	+	CDIF630_00044	CDIF630_00044	CDIF630_00044	tRNA	36041	36117	+	6	0	1176435	24877561	Inf	0.00120904
475015	475015	+	CDIF630_00525	CDIF630_00525	hadB	CDS	474381	475607	+	3219192	3219192	-	CDIF630_03045	CDIF630_03045	cwp7	CDS	3218882	3219937	-	6	12354	27	26041615	468.433	1.77915e-09
475630	475630	+	CDIF630_00526	CDIF630_00526	hadC	CDS	475607	476734	+	2331802	2331802	-	five_prime_utr_821	CDIF630_02257.CDIF630_02255.IGR	CDIF630_02257.argC.IGR	5UTR	2331570	2332052	-	6	7708	326	26045962	62.1917	0.000156945
876993	876993	+	CDIF630_00845	CDIF630_00845	gcvH	CDS	876916	877293	+	875666	875666	+	CDIF630_00844	CDIF630_00844	cdhC	CDS	874703	876829	+	6	1235	838	26051923	151.036	7.8452e-07
877390	877390	+	NA	CDIF630_00846	CDIF630_00846	IGR	NA	NA	NA	1398071	1398071	+	three_prime_utr_408	CDIF630_01363.EST3UTR.0	spo0A.EST3UTR	3UTR	1398045	1398147	+	6	1329	1342	26051325	87.6402	1.98393e-05
965435	965435	-	CDIF630_00926	CDIF630_00926	CDIF630_00926	CDS	965357	965701	-	471625	471625	-	CDIF630_00522	CDIF630_00522	ldhA	CDS	470653	471651	-	6	617	2982	26050397	84.9518	2.4097e-05
968102	968102	+	CDIF630_00929	CDIF630_00929	CDIF630_00929	CDS	967999	969927	+	4058542	4058542	-	CDIF630_03798	CDIF630_03798	rpmE	CDS	4058539	4058739	-	6	38	1079	26052879	3812.43	5.17309e-15
985761	985761	+	CDIF630_00945	CDIF630_00945	perR	CDS	985498	985887	+	2972319	2972319	-	CDIF630_02835	CDIF630_02835	CDIF630_02835	CDS	2971627	2972328	-	6	18660	191	26035145	43.8295	0.00128882
1453807	1453807	+	CDIF630_01416	CDIF630_01416	CDIF630_01416	CDS	1453514	1454530	+	1451922	1451922	+	CDIF630_01414	CDIF630_01414	nrdZ	CDS	1450432	1452621	+	6	111	197	26053688	7148.77	9.25796e-17
1807092	1807092	+	CDIF630_01742	CDIF630_01742	CDIF630_01742	CDS	1806351	1807565	+	242885	242885	+	CDIF630_00301	CDIF630_00301	gluD	CDS	242087	243352	+	6	5	7837	26046154	3988.18	4.88844e-14
2135512	2135512	+	CDIF630_02060	CDIF630_02060	CDIF630_02060	CDS	2134687	2136267	+	38322	38322	+	CDIF630_00068	CDIF630_00068	CDIF630_00068	tRNA	38248	38322	+	6	1	385558	25668437	399.449	1.03548e-05
2156954	2156954	+	CDIF630_02074	CDIF630_02074	CDIF630_02074	CDS	2156722	2157879	+	3086164	3086164	-	CDIF630_02936	CDIF630_02936	pfo	CDS	3083310	3086849	-	6	15	3230	26050751	3226.1	2.82411e-14
2245738	2245738	+	CDIF630_02166	CDIF630_02166	CDIF630_02166	CDS	2245357	2246022	+	112000	112000	+	CDIF630_00145	CDIF630_00145	rpsC	CDS	111317	112132	+	6	13	1398	26052585	8601.05	9.37139e-17
2261708	2261708	-	CDIF630_02180	CDIF630_02180	miaA	CDS	2260969	2261904	-	4192819	4192819	-	CDIF630_03922	CDIF630_03922	CDIF630_03922	CDS	4192247	4192939	-	6	149	30	26053817	34971.6	1.11676e-20
2478852	2478852	+	CDIF630_02386	CDIF630_02386	bioB2	CDS	2478110	2479195	+	4050739	4050739	-	five_prime_utr_1374	CDIF630_03788.EST5UTR.31	comEB2.EST5UTR	5UTR	4050707	4050781	-	6	215	55	26053726	13219.6	2.75408e-18
2657133	2657133	+	CDIF630_02548	CDIF630_02548	cspD	CDS	2656977	2657177	+	2649948	2649948	+	CDIF630nc_076	CDIF630_02536.AS	CDIF630_02536.AS	sRNA	2649826	2649949	+	6	159	21569	26032268	45.5445	0.00104982
3019085	3019085	-	CDIF630_02880	CDIF630_02880	CDIF630_02880	CDS	3018129	3019484	-	1233631	1233631	+	CDIF630_01196	CDIF630_01196	etfA3	CDS	1233540	1234550	+	6	122	2560	26051314	500.474	6.94786e-10
3086454	3086454	-	CDIF630_02936	CDIF630_02936	pfo	CDS	3083310	3086849	-	54292	54292	+	CDIF630_00091	CDIF630_00091	CDIF630_00091	CDS	53371	54465	+	6	4016	351	26049629	110.88	5.06128e-06
3208590	3208590	-	CDIF630_03035	CDIF630_03035	tuaG1	CDS	3207917	3208669	-	3209696	3209696	-	CDIF630_03037	CDIF630_03037	CDIF630_03037	CDS	3209647	3210396	-	6	39	64	26053893	62629.6	3.50649e-22
3226860	3226860	-	CDIF630_03050	CDIF630_03050	cwp84	CDS	3226537	3228948	-	2934828	2934828	-	CDIF630_02802	CDIF630_02802	CDIF630_02802	CDS	2934296	2935573	-	6	66	101	26053829	23450.8	9.26977e-20
3230128	3230128	-	CDIF630_03052	CDIF630_03052	cwp66	CDS	3229623	3231455	-	473171	473171	+	CDIF630_00523	CDIF630_00523	hadA	CDS	472328	473527	+	6	701	7886	26045409	28.2688	0.0155749
3238363	3238363	-	CDIF630_03056	CDIF630_03056	slpA	CDS	3237178	3239337	-	3786759	3786759	-	CDIF630_03544	CDIF630_03544	prdC	CDS	3786081	3787394	-	6	10427	89	26043480	168.384	4.95077e-07
3800961	3800961	-	CDIF630_03556	CDIF630_03556	CDIF630_03556	CDS	3799963	3801399	-	3799911	3799911	-	CDIF630_03555	CDIF630_03555	CDIF630_03555	CDS	3799088	3799915	-	6	614	335	26053047	759.97	5.24668e-11
4152406	4152406	-	CDIF630_03887	CDIF630_03887	sipL	CDS	4152312	4153862	-	2606882	2606882	-	CDIF630_02496	CDIF630_02496	CDIF630_02496	CDS	2605512	2606903	-	6	1022	504	26052470	303.472	1.2375e-08
4259340	4259340	-	CDIF630_03993	CDIF630_03993	CDIF630_03993	CDS	4259055	4260251	-	294004	294004	+	CDIF630_00346	CDIF630_00346	purD	CDS	292770	294020	+	6	5371	97	26048528	299.991	1.54489e-08
13836	13836	-	NA	G2DFA-154.AS	G2DFA-154.AS	AS	NA	NA	NA	12151	12151	-	NA	G2DFA-155.AS	G2DFA-155.AS	AS	NA	NA	NA	5	847	270	26052880	569.611	6.61329e-08
28156	28156	+	CDIF630_00032	CDIF630_00032	recR	CDS	27824	28423	+	816826	816826	+	CDIF630_00800	CDIF630_00800	rplT	CDS	816640	816996	+	5	286	448	26053263	1016.69	3.70915e-09
90252	90252	+	three_prime_utr_24	CDIF630_00122.EST3UTR.39	tuf1.EST3UTR	3UTR	90212	90278	+	112610	112610	+	CDIF630_00147	CDIF630_00146	rplP	CDS	112601	112804	+	5	721	866	26052410	208.624	9.56824e-06
119030	119030	+	CDIF630_00160	CDIF630_00160	adk	CDS	118523	119173	+	114177	114177	+	CDIF630_00151	CDIF630_00151	rplE	CDS	113835	114377	+	5	339	701	26052957	548.162	7.95039e-08
119054	119054	+	CDIF630_00160	CDIF630_00160	adk	CDS	118523	119173	+	115636	115636	+	CDIF630_00155	CDIF630_00155	rplR	CDS	115620	115988	+	5	339	1418	26052240	270.981	2.64316e-06
250727	250727	+	CDIF630_00308	CDIF630_00308	pyrE	CDS	250482	251066	+	2838373	2838373	-	CDIF630_02718	CDIF630_02718	CDIF630_02718	CDS	2838081	2838602	-	5	130	4	26053863	250518	6.22872e-20
328626	328626	+	CDIF630_00386	CDIF630_00386	flhB	CDS	327198	329012	+	87939	87939	+	CDIF630_00120	CDIF630_00120	CDIF630_00120	CDS	87706	88233	+	5	26	59	26053912	84921.5	1.84711e-18
470621	470621	-	CDIF630nc_141	CDIF630_00522.EST3UTR.57	ldhA.EST3UTR	sRNA	470540	470653	-	3890337	3890337	-	CDIF630_03643	CDIF630_03643	CDIF630_03643	CDS	3890335	3890841	-	5	26562	86	26027349	56.9693	0.00679566
476368	476368	+	CDIF630_00526	CDIF630_00526	hadC	CDS	475607	476734	+	287846	287846	+	CDIF630_00341	CDIF630_00341	purC2	CDS	287500	288198	+	5	10953	34	26043010	349.663	1.06715e-06
479166	479166	+	CDIF630_00529	CDIF630_00529	etfA1	CDS	478752	479789	+	1704655	1704655	+	CDIF630_01648	CDIF630_01648	ssuA1	CDS	1704251	1705243	+	5	9609	365	26044023	37.1285	0.0490187
528695	528695	-	CDIF630nc_011	CDIF630_00569.CDIF630_00568.IGR	CDIF630_00569.cwp27.IGR	sRNA	528620	528750	-	2265157	2265157	-	CDIF630_02182	CDIF630_02182	mutS	CDS	2263920	2266763	-	5	10475	122	26043400	101.895	0.00036625
542194	542194	+	NA	CDIF630_00580	CDIF630_00580	IGR	NA	NA	NA	543657	543657	+	three_prime_utr_136	CDIF630_00581.CDIF630_00582.IGR	CDIF630_00581.CDIF630_00582.IGR	3UTR	543461	543956	+	5	59	276	26053662	7999.77	1.53066e-13
544741	544741	+	CDIF630_00582	CDIF630_00582	CDIF630_00582	CDS	544072	544908	+	547066	547066	+	CDIF630_00583	CDIF630_00583	CDIF630_00583	CDS	544992	547106	+	5	23	17	26053957	333171	3.69026e-21
565635	565635	-	CDIF630nc_012	CDIF630_00598.CDIF630_00597.IGR	blaR.CDIF630_00597.IGR	sRNA	565538	565635	-	1258944	1258944	+	CDIF630_01225	CDIF630_01225	moeA	CDS	1258198	1259379	+	5	15073	47	26038877	183.778	2.3512e-05
594136	594136	+	CDIF630_00626	CDIF630_00626	cwpV	CDS	592201	597072	+	3085856	3085856	-	CDIF630_02936	CDIF630_02936	pfo	CDS	3083310	3086849	-	5	465	3291	26050241	85.114	0.000820941
781079	781079	+	CDIF630_00776	CDIF630_00776	toxA	CDS	780383	788515	+	3238962	3238962	-	CDIF630_03056	CDIF630_03056	slpA	CDS	3237178	3239337	-	5	190	7620	26046187	89.9509	0.000651592
782171	782171	+	CDIF630_00776	CDIF630_00776	toxA	CDS	780383	788515	+	2708762	2708762	-	NA	CDIF630_02596	trxB3	IGR	NA	NA	NA	5	65	2686	26051246	746.069	2.01058e-08
784069	784069	+	CDIF630_00776	CDIF630_00776	toxA	CDS	780383	788515	+	166179	166179	+	CDIF630_00232	CDIF630_00232	vorA1	CDS	165585	166337	+	5	266	3776	26049955	129.677	0.000104085
832676	832676	+	CDIF630_00811	CDIF630_00811	ktrC	CDS	832009	832680	+	1745652	1745652	-	CDIF630nc_159	CDIF630_01686.CDIF630_01685.IGR	CDIF630_01686.feoA3.IGR	sRNA	1745441	1745730	-	5	32	2472	26051493	1646.66	4.798e-10
918964	918964	+	CDIF630_00879	CDIF630_00879	cshA1	CDS	917357	918970	+	242103	242103	+	CDIF630_00301	CDIF630_00301	gluD	CDS	242087	243352	+	5	225	7053	26046719	82.0666	0.00101418
986323	986323	+	three_prime_utr_279	CDIF630_00946.EST3UTR.12	dsr.EST3UTR	3UTR	986310	986377	+	2982187	2982187	-	CDIF630_02845	CDIF630_02845	ltaE	CDS	2981447	2982481	-	5	11613	288	26042096	38.9322	0.0392685
987669	987669	+	CDIF630_00947	CDIF630_00947	CDIF630_00947	CDS	986437	987879	+	2110491	2110491	+	CDIF630_02038	CDIF630_02038	pheA	CDS	2110355	2111551	+	5	3339	37	26050621	1054.31	4.19736e-09
1002114	1002114	+	CDIF630_00960	CDIF630_00960	purH'	CDS	1001260	1002435	+	1526622	1526622	+	CDIF630_01485	CDIF630_01485	CDIF630_01485	CDS	1525735	1527297	+	5	311	769	26052917	544.678	8.22443e-08
1126512	1126512	-	CDIF630_01111	CDIF630_01111	CDIF630_01111	CDS	1126399	1126587	-	2934948	2934948	-	CDIF630_02802	CDIF630_02802	CDIF630_02802	CDS	2934296	2935573	-	5	30	240	26053727	18092.9	3.26727e-15
1135673	1135673	+	CDIF630_01121	CDIF630_01121	rpsA	CDS	1134509	1135783	+	2439443	2439443	+	CDIF630_02349	CDIF630_02349	CDIF630_02349	CDS	2438849	2439847	+	5	218	99	26053680	6035.97	5.75609e-13
1361446	1361446	+	CDIF630_01324	CDIF630_01324	CDIF630_01324	CDS	1361374	1361898	+	92329	92329	+	CDIF630_00127	CDIF630_00127	rplA	CDS	91955	92653	+	5	401	803	26052793	404.543	3.58766e-07
1438872	1438872	+	CDIF630_01402	CDIF630_01402	smc	CDS	1435404	1438958	+	165038	165038	+	CDIF630_00231	CDIF630_00231	vorB1	CDS	164506	165585	+	5	153	6209	26047635	137.096	8.20763e-05
1449750	1449750	+	CDIF630_01413	CDIF630_01413	brnQ-2	CDS	1448566	1449858	+	874247	874247	+	CDIF630_00843	CDIF630_00843	acsE	CDS	873840	874646	+	5	1369	700	26051928	135.928	8.01593e-05
1510354	1510354	+	NA	CDIF630_01471.EST3UTR.17	ribF.EST3UTR	5UTR	NA	NA	+	480003	480003	+	NA	CDIF630_00529.CDIF630_00530.IGR	etfA1.CDIF630_00530.IGR	3UTR	NA	NA	+	5	430	4070	26049497	74.4229	0.00159744
1521888	1521888	+	CDIF630_01481	CDIF630_01481	selU	CDS	1521331	1522389	+	2184087	2184087	+	CDIF630nc_070	CDIF630_02099.CDIF630_02100.IGR	CDIF630_02099.CDIF630_02100.IGR	sRNA	2183983	2184129	+	5	28	17971	26035998	258.71	5.20591e-06
1527094	1527094	+	CDIF630_01485	CDIF630_01485	CDIF630_01485	CDS	1525735	1527297	+	1773969	1773969	+	NA	CDIF630_01708	CDIF630_01708	5UTR	NA	NA	NA	5	828	144	26053025	1092.53	2.68257e-09
1675872	1675872	-	CDIF630_01626	CDIF630_01626	CDIF630_01626	CDS	1675690	1676079	-	239341	239341	+	CDIF630_00298	CDIF630_00298	CDIF630_00298	CDS	238309	239535	+	5	293	2123	26051581	209.405	9.57921e-06
1734918	1734918	+	NA	CDIF630_01678.AS	panC.AS	AS	NA	NA	NA	35954	35954	+	CDIF630_00042	CDIF630_00042	CDIF630_00042	tRNA	35881	35954	+	5	0	688383	25365614	Inf	0.00183679
1879866	1879866	+	CDIF630_01812	CDIF630_01812	terD2	CDS	1879661	1880239	+	2846842	2846842	-	CDIF630_02727	CDIF630_02727	CDIF630_02727	CDS	2846529	2847368	-	5	428	223	26053346	1364.85	8.655e-10
1882792	1882792	+	CDIF630_01814	CDIF630_01814	CDIF630_01814	CDS	1880944	1883703	+	1879080	1879080	+	CDIF630_01811	CDIF630_01811	terD1	CDS	1879044	1879622	+	5	400	263	26053334	1238.28	1.39684e-09
2092622	2092622	+	CDIF630_02025	CDIF630_02025	CDIF630_02025	CDS	2092606	2095263	+	2458413	2458413	-	CDIF630_02368	CDIF630_02368	rrf	CDS	2458383	2458940	-	5	867	532	26052598	282.417	2.13141e-06
2178222	2178222	-	NA	CDIF630_02093.AS	rsiU.AS	AS	NA	NA	NA	604097	604097	+	CDIF630_00631	CDIF630_00631	CDIF630_00631	CDS	603872	605050	+	5	0	1389	26052608	Inf	6.21005e-17
2299318	2299318	-	CDIF630_02222	CDIF630_02222	effR	CDS	2299256	2299909	-	105493	105493	+	CDIF630_00136	CDIF630_00136	fusA2	CDS	104052	106118	+	5	908	770	26052319	186.312	1.67684e-05
2299814	2299814	-	CDIF630_02222	CDIF630_02222	effR	CDS	2299256	2299909	-	2922004	2922004	+	CDIF630_02793	CDIF630_02793	tcyP	CDS	2921847	2923235	+	5	468	10	26053519	27835	8.26961e-16
2323406	2323406	+	CDIF630_02248	CDIF630_02248	CDIF630_02248	CDS	2323014	2324231	+	89915	89915	+	CDIF630_00122	CDIF630_00122	tuf1	CDS	89019	90212	+	5	70	6155	26047772	302.284	1.79118e-06
2353621	2353621	-	rs_46	CDIF630_02278.CDIF630_02276.IGR	CDIF630_02278.lysC.IGR	Riboswitch	2353590	2353758	-	306308	306308	+	CDIF630_00361	CDIF630_00361	fliC	CDS	306237	307109	+	5	508	3247	26050242	78.9652	0.00118668
2480021	2480021	+	CDIF630_02387	CDIF630_02387	thiH2	CDS	2479196	2480572	+	242743	242743	+	CDIF630_00301	CDIF630_00301	gluD	CDS	242087	243352	+	5	171	7285	26046541	104.543	0.000311988
2665517	2665517	-	CDIF630_02556	CDIF630_02556	algC	CDS	2665080	2666582	-	2102748	2102748	+	CDIF630_02031	CDIF630_02031	kdpD	CDS	2100674	2103376	+	5	89	55	26053853	26612.7	4.27393e-16
2709311	2709311	-	CDIF630_02596	CDIF630_02596	trxB3	CDS	2708771	2709718	-	2003024	2003024	+	CDIF630_01932	CDIF630_01932	CDIF630_01932	CDS	2001957	2003264	+	5	4288	124	26049585	244.96	4.67746e-06
2709311	2709311	-	CDIF630_02596	CDIF630_02596	trxB3	CDS	2708771	2709718	-	2003024	2003024	+	rs_34	CDIF630_01932	CDIF630_01932	Riboswitch	2003007	2003044	+	5	4288	124	26049585	244.96	4.67746e-06
2709927	2709927	-	CDIF630_02597	CDIF630_02597	grdX	CDS	2709814	2710305	-	1040552	1040552	-	CDIF630nc_027	CDIF630_00999.CDIF630_00998.IGR	nnr.CDIF630_00998.IGR	sRNA	1040327	1040642	-	5	735	612	26052650	289.59	1.87983e-06
2795926	2795926	-	CDIF630_02677	CDIF630_02677	CDIF630_02677	CDS	2795907	2796509	-	798665	798665	-	NA	CDIF630_00786.CDIF630_00785.IGR	CDIF630_00786.CDIF630_00785.IGR	IGR	NA	NA	NA	5	1865	106	26052026	658.911	3.44196e-08
2806606	2806606	-	NA	CDIF630_02692.EST3UTR.34	CDIF630_02692.EST3UTR	IGR	NA	NA	NA	166814	166814	+	CDIF630_00233	CDIF630_00233	vorA'1	CDS	166338	166895	+	5	573	3405	26050019	66.7585	0.00271171
2981296	2981296	-	CDIF630nc_083	CDIF630_02845.CDIF630_02844.IGR	ltaE.dapF.IGR	sRNA	2981204	2981334	-	235967	235967	+	CDIF630_00296	CDIF630_00296.EST5UTR.25	CDIF630_00296.EST5UTR	CDS	235967	237868	+	5	1123	1484	26051390	78.1605	0.00123546
3000253	3000253	+	CDIF630nc_085	CDIF630_02859.CDIF630_02862.IGR	CDIF630_02859.trpS.IGR	sRNA	3000253	3000454	+	4766	4766	+	CDIF630_00005	CDIF630_00005	gyrB	CDS	4145	6046	+	5	1116	325	26052556	359.147	6.51897e-07
3002653	3002653	-	NA	CDIF630_02865.CDIF630_02863.IGR	CDIF630_02865.mtnN.IGR	5UTR	NA	NA	-	1015085	1015085	+	CDIF630_00974	CDIF630_00973.CDIF630_00974.IGT	oppC.oppA.IGT	CDS	1015085	1016653	+	5	368	3160	26050469	112.008	0.000212286
3030901	3030901	-	CDIF630_02891	CDIF630_02891	CDIF630_02891	CDS	3030784	3032073	-	1836035	1836035	+	CDIF630_01769	CDIF630_01769	CDIF630_01769	CDS	1835962	1836150	+	5	1207	1602	26051188	67.364	0.00257147
3146938	3146938	-	CDIF630_02987	CDIF630_02987	ugtP3	CDS	3145942	3147039	-	2846784	2846784	-	CDIF630_02727	CDIF630_02727	CDIF630_02727	CDS	2846529	2847368	-	5	40	120	26053837	27139.4	4.08508e-16
3417819	3417819	-	CDIF630_03239	CDIF630_03239	atpA1	CDS	3416992	3418770	-	3414944	3414944	-	three_prime_utr_1275	CDIF630_03237	atpD1	3UTR	3414888	3414948	-	5	416	295	26053286	1061.49	2.99315e-09
3475510	3475510	+	CDIF630_03290	CDIF630_03290	CDIF630_03290	CDS	3474893	3475669	+	914861	914861	-	CDIF630_00877	CDIF630_00877	plfB	CDS	913681	915912	-	5	64	60	26053873	33924.3	1.32346e-16
3510543	3510543	-	CDIF630_03320	CDIF630_03320	CDIF630_03320	CDS	3510388	3511743	-	2325539	2325539	-	CDIF630_02250	CDIF630_02250	CDIF630_02250	CDS	2325311	2325928	-	5	9	60	26053928	241240	2.35783e-20
3553892	3553892	+	CDIF630_03356	CDIF630_03356	CDIF630_03356	CDS	3553716	3554282	+	209497	209497	+	CDIF630_00272	CDIF630_00272	hpdB	CDS	207335	210043	+	5	1751	59	26052187	1260.89	1.49908e-09
3695638	3695638	-	CDIF630_03467	CDIF630_03467	cggR	CDS	3694742	3695764	-	3697625	3697625	-	CDIF630_03468	CDIF630_03468	rpoN	CDS	3696562	3697908	-	5	246	83	26053668	6380.07	4.45241e-13
3853726	3853726	-	CDIF630_03606	CDIF630_03606	clpP1	CDS	3853610	3854194	-	3662998	3662998	+	CDIF630_03435	CDIF630_03434	CDIF630_03434	CDS	3662987	3664900	+	5	725	70	26053202	2566.82	4.18671e-11
3905143	3905143	+	NA	CDIF630_03657.AS	CDIF630_03657.AS	AS	NA	NA	NA	3857961	3857961	-	CDIF630_03610	CDIF630_03610	ligA	CDS	3857803	3859827	-	5	15	55	26053927	157903	1.20733e-19
3961447	3961447	-	CDIF630_03703	CDIF630_03703	CDIF630_03703	CDS	3961225	3961650	-	594344	594344	+	CDIF630_00626	CDIF630_00626	cwpV	CDS	592201	597072	+	5	148	795	26053054	1107.13	2.50544e-09
3971404	3971404	+	CDIF630_03712	CDIF630_03712	CDIF630_03712	CDS	3970939	3972720	+	116639	116639	+	CDIF630_00157	CDIF630_00157	rpmD	CDS	116533	116718	+	5	310	1066	26052621	394.187	4.1088e-07
3988717	3988717	-	CDIF630nc_105	CDIF630_03723.CDIF630_03722.IGR	CDIF630_03723.CDIF630_03722.IGR	sRNA	3988653	3988733	-	1510252	1510252	+	CDIF630_01471	CDIF630_01471	ribF	CDS	1509407	1510336	+	5	14817	63	26039117	139.475	8.59441e-05
4145247	4145247	+	NA	CDIF630_03879.AS	ftsH2.AS	AS	NA	NA	NA	13943	13943	-	NA	G2DFA-154.AS	G2DFA-154.AS	AS	NA	NA	NA	5	0	572	26053425	Inf	7.46848e-19
4197581	4197581	-	three_prime_utr_1558	CDIF630_03927.EST5UTR.54	CDIF630_03927.EST5UTR	3UTR	4197558	4197650	-	3239338	3239338	-	five_prime_utr_1148	CDIF630_03056.EST5UTR.0	slpA.EST5UTR	5UTR	3239337	3239426	-	5	53	8244	26045700	298.052	2.04822e-06
4259837	4259837	-	CDIF630_03993	CDIF630_03993	CDIF630_03993	CDS	4259055	4260251	-	2879368	2879368	+	CDIF630_02755	CDIF630_02755	ycnB	CDS	2878137	2879537	+	5	3517	112	26050368	330.669	1.06239e-06
4260056	4260056	-	CDIF630_03993	CDIF630_03993	CDIF630_03993	CDS	4259055	4260251	-	2488741	2488741	-	three_prime_utr_894	CDIF630_02397.EST3UTR.99	CDIF630_02397.EST3UTR	3UTR	2488740	2488840	-	5	4060	208	26049729	154.235	4.46261e-05

## Sheet: Dataset EV3 table legend
RIL-seq RNA pairs identified in unified datasets of C. difficile WT strains (control). The table includes all interactions between two RNAs, supported by statistically significant chimeras. Interactions supported by ≤25 chimeras are highlighted in red. Pairs can appear more than once if corresponding chimeric reads span multiple regions, such as an mRNA 5’UTR and CDS. Coordinates are based on the…
- Start of RNA1 first read (position of the first nucleotide of the most 5' chimera mapped to the first RNA)
- Start of RNA1 last read (position of the first nucleotide of the most 3' chimera mapped to the first RNA)
- RNA1 strand (the genome strand RNA1 was mapped to)
- RNA1 match ID (common locus tag of the match RNA1 mapped to)
- RNA1 BioCyc ID (BioCyc ID of RNA1)
- RNA1 BioCyc Name (BioCyc name of RNA1)
- RNA1 match type (type of RNA match, e.g. sRNA, CDS, 3'UTR to which RNA1 maps)
- RNA1 match start (start of the match, RNA1 maps to, e.g. start position of a CDS)
- RNA1 match end (end of the match, RNA1 maps to, e.g. last position of a CDS)
- RNA1 match strand (the genome strand the match is located on)
- Start of RNA2 first read (position of the first nucleotide of the most 5' chimera mapped to the second RNA)
- Start of RNA2 last read (position of the first nucleotide of the most 3' chimera mapped to the second RNA)
- RNA2 strand (the genome strand RNA2 was mapped to)
- RNA2 match ID (common locus tag of the match RNA2 mapped to)
- RNA2 BioCyc ID (BioCyc ID of RNA2)
- RNA2 BioCyc Name (BioCyc name of RNA2)
- RNA2 match type (type of RNA match, e.g. sRNA, CDS, 3'UTR to which RNA2 maps)
- RNA2 match start (start of the match, RNA2 maps to, e.g. start position of a CDS)
- RNA2 match end (end of the match, RNA2 maps to, e.g. last position of a CDS)
- RNA2 match strand (the genome strand the match is located on)
- Interactions (number of chimeric fragments supporting the interaction)
- Other interactions of RNA1 (number of fragments in which the RNA1 appears at position one, including single fragments)
- Other interactions of RNA2 (number of fragments in which the RNA2 appears at position 2, including single fragments)
- Total other interactions (number of fragments in the experiment excluding the above)
- Odds ratio ((K/L)/(M/N), where K= Number of chimeric fragments of RNA1-RNA2, L=number of other fragments involving RNA2, M=number of other fragments involving RNA1, N=number of all other fragments (that do not involve RNA1 and RNA2))
- P-value (Fisher's exact test) (p-value for observing at least this number of chimeric fragments given their background frequencies on Hfq. The Odds Ratio provides the effect size of the test)
