# Supplementary material for: A network of small RNAs regulates sporulation initiation in Clostridioides difficile
Source: EMBO J. 2023 May 4;42(12):e112858. doi: 10.15252/embj.2022112858 (PMC10267692; doi:10.15252/embj.2022112858)
Supplement: Supplementary file 6 — Dataset EV4 [file EMBJ-42-e112858-s001.xlsx]

## Sheet: Dataset EV4
New sRNA	Transcription start site	Processing site	3'end	Length	Strand	Type	Associated gene	RNA match ID	RNA BioCyc ID	RNA BioCyc Name 1	RNA BioCyc Name 2	Chen et al (2011)	Soutourina et al (2013)	RIP-seq peak in Fuchs et al (2022)	Comment	Validated via northern blot
CDIF630nc_134	212692	-	212598	94	-	3'UTR/CDS	three_prime_utr_55/CDIF630_00276	three_prime_utr_55	CDIF630_00276	CDIF630_00276	-	no	no	no	-	ND
CDIF630nc_138	373706	-	373781	75	+	5'UTR	CDIF630_00431	NA	CDIF630_00430.CDIF630_00431.IGR	CDIF630_00430.CDIF630_00431.IGR	CDIF630_00430.EST3UTR	no	no	no	located in 5'UTR of CDIF630_00431 starting at the first of 3 consecutive TSS (5'UTR is annotated starting from the last TSS)	ND
CDIF630nc_139	377881	-	377802	79	-	3'UTR/CDS	CDIF630_00435	NA	CDIF630_00436.CDIF630_00435.IGR	CDIF630_00436.CDIF630_00435.IGR	-	no	no	no	weak terminator signal	ND
CDIF630nc_140	378170	-	378023	147	-	3'UTR	three_prime_utr_101 (CDIF630_00436)	three_prime_utr_101	CDIF630_00436.CDIF630_00435.IGR	CDIF630_00436.CDIF630_00435.IGR	-	no	no	no	-	ND
CDIF630nc_141	-	470621	470540	81	-	3'UTR	three_prime_utr_122 (ldhA)	three_prime_utr_122	CDIF630_00522.EST3UTR.81	ldhA.EST3UTR	ldhA.CDIF630_00521.IGR	no	no	yes	several PSS resulting in potential sRNA	ND
CDIF630nc_144	-	713344	713455	111	+	3'UTR	three_prime_utr_192 (CDIF630_00718)	NA	CDIF630_00718.CDIF630_00719.IGR	CDIF630_00718.CDIF630_00719.IGR	-	sCD730	no	yes	processing might also form 5'UTR of CDIF630_00719	ND
CDIF630nc_150	1007481	1007556	1007712	231	-	IGR/antisense(3'UTR/CDS)	three_prime_utr_286/CDIF630_00965	NA	CDIF630_00965.AS	CDIF630_00965.AS	CDIF630_00966.CDIF630_00965.IGR	no	no	yes	internal PSS might result in two isoforms	ND
CDIF630nc_152	1037518	1037446	1037231	287	-	3'UTR/CDS	three_prime_utr_297/CDIF630_00996)	three_prime_utr_297	CDIF630_00996.EST3UTR.60	CDIF630_00996.EST3UTR	CDIF630_00996.CDIF630_00995.IGR	sCD1053.1	CD630_n00330	yes	also contains PSS shortly downstream of TSS > resulting in main transcript	YES
CDIF630nc_153	1074349	-	1074245	104	-	3'UTR	three_prime_utr_311 (CDIF630_01026)	three_prime_utr_311	CDIF630_01026.CDIF630_01025.IGR	CDIF630_01026.CDIF630_01025.IGR	CDIF630_01025.AS	no	RCd13	yes	RCd13 is a type I antitoxin according to Soutourina, with CD630_n00350 beeing the toxin	YES
CDIF630nc_154	1094206	-	1094154	52	-	IGR	-	NA	CDIF630_01064.CDIF630_01063.IGR	CDIF630_01064.CDIF630_01063.IGR	-	no	overlaps with SQ587	yes	weak terminator signal	ND
CDIF630nc_155	1317087	-	1317017	70	-	antisense (3'UTR)	three_prime_utr_380 (copZ)	CDIF630_01280.copZ.IGR	CDIF630_01280.CDIF630_01279.IGR	CDIF630_01280.copZ.IGR	-	no	overlaps with SQ733	yes	-	YES
CDIF630nc_159	1745730	-	1745526	204	-	3'UTR	three_prime_utr_NA (CDIF630_01686)	5utr_597	CDIF630_01686.CDIF630_01685.IGR	CDIF630_01686.feoA3.IGR	CDIF630_01686.EST3UTR	no	SQ1002	yes	3'UTR not annotated, wrong annotation as 5utr_597; might also contain a PSS	NO
CDIF630nc_161	2006179	-	2005896	283	-	antisense (3'UTR/CDS)	three_prime_utr_671/CDIF630_01937	NA	CDIF630_01937.AS	CDIF630_01937.AS	-	no	no	no	weak signal in dRNA-seq and tag-seq, long	ND
CDIF630nc_162	2362061	-	2361969	92	-	3'UTR	three_prime_utr_835 (CDIF630_02285)	three_prime_utr_835	CDIF630_02285.CDIF630_02284.IGR	CDIF630_02285.CDIF630_02284.IGR	-	sCD2378	no	no	no TSS or PSS visible	ND
CDIF630nc_164	2644466	-	2644393	73	-	antisense (CDS)	CDIF630_02528	CDIF630_02528.AS	CDIF630_02528.AS	CDIF630_02528.AS	-	no	overlaps with SQ1628	no	-	YES
CDIF630nc_165	2644628	-	2644572	56	-	IGR	-	CDIF630_02529.CDIF630_02528.IGR	CDIF630_02529.CDIF630_02528.IGR	CDIF630_02529.CDIF630_02528.IGR	-	no	overlaps with SQ1628	yes	either TSS or PSS site - unclear, weak terminator	YES
CDIF630nc_168	3034418	-	3034356	62	-	3'UTR	three_prime_utr_1131 (sigG)	three_prime_utr_1131	CDIF630_02896	sigG	sigG.EST3UTR	no	no	yes	TSS not annotated and unclear	NO
CDIF630nc_169	3177551	-	3177427	124	-	3'UTR	three_prime_utr_1190 (argB)	three_prime_utr_1190	CDIF630_03013.CDIF630_03012.IGR	agrB.CDIF630_03012.IGR	-	no	no	no	no TSS or PSS visible	ND
CDIF630nc_170	3237026	-	3237102	76	+	IGR	-	NA	CDIF630_03055.CDIF630_03056.IGR	secA2.slpA.IGR	-	potentially antisense to sCD3250	no	no	-	ND
CDIF630nc_171	3408874	-	3408930	56	+	IGR	-	CDIF630_03226.CDIF630_03227.IGR	CDIF630_03226.CDIF630_03227.IGR	CDIF630_03226.CDIF630_03227.IGR	-	no	no	yes	no terminator visible	YES
CDIF630nc_172	3506254	-	3506337	83	+	5'UTR	5utr_1215 (sufS1)	5utr_1215	CDIF630_03315.CDIF630_03316.IGR	CDIF630_03315.sufS1.IGR	-	antisense to sCD3522	no	no	-	ND
CDIF630nc_173	3615753	-	3615613	140	-	5'UTR	5utr_1238 (bglG2)	five_prime_utr_1238	CDIF630_03402.CDIF630_03401.IGR	CDIF630_03402.bglG2.IGR	-	no	no	yes	previously also annotated as CD630_31170 (might be a dual functioning sRNA)	ND
CDIF630nc_175	4246122	-	4245956	166	-	3'UTR/CDS	three_prime_utr_1580/CDIF630_03976	three_prime_utr_1580	CDIF630_03976.EST3UTR.58	CDIF630_03976.EST3UTR	CDIF630_03976	no	no	no	long, RIL-seq peak looks unusual	ND
CDIF630nc_176	-	4249686	4249761	75	+	3'UTR	three_prime_utr_1581 (dnaI)	three_prime_utr_1581	CDIF630_03978.EST3UTR.52	dnaI.EST3UTR	-	no	no	no	PSS site not cleary visible	ND

## Sheet: Dataset EV4 table legend
RIL-seq analysis facilitates annotation of novel sRNAs: The table lists potential novel sRNAs detected in the RIL-seq dataset. The following information is included:
- New sRNA (name of new sRNA)
- TSS (approximate transcription start site of new sRNA, based on RIL-seq data and dRNA-seq/RIP-seq data published in Fuchs et al.1)
- PSS (approximate processing site of new sRNA, based on RIL-seq data and dRNA-seq/RIP-seq data published in Fuchs et al.1)
- 3'end (approximate 3’end of new sRNA, based on RIL-seq data and dRNA-seq/RIP-seq data published in Fuchs et al.1)
- Length (length of new sRNA, based on TSS, PSS and 3’end data)
- Strand (the genome strand the new sRNA is located on)
- Type (describes where the new sRNA is encoded, e.g. 5’UTR of another gene)
- Associated gene (locus tag of the RNA with which the sRNA is associated with, e.g. if the sRNA is encoded within the 5’UTR of another gene)
- RNA match ID (common locus tag of the match the RNA mapped to)
- RNA BioCyc ID (BioCyc ID of the matching RNA)
- RNA BioCyc Name 1 (BioCyc name of the matching RNA)
- RNA BioCyc Name 2 (alternative BioCyc name of the matching RNA)
- Chen et al (2011) (if the sRNA was already annotated by Chen et al.2, the corresponding name is given here)
- Soutourina et al (2013) (if the sRNA was already annotated by Soutourina et al.3, the corresponding name is given here)
- RIP-seq peak in Fuchs et al (2022) (states if a RIP-seq peak corresponding to the sRNA was detected in the Hfq RIP-seq data published by Fuchs et al.1)
- Comment (comments on location and peak profile of potential new sRNA)
- validation via northern blot (indicates, if the respective sRNA was validated via norhtern blot (see Figure 2B&C in the manuscript)
1 Fuchs, M. et al. An RNA-centric global view of Clostridioides difficile reveals broad activity of Hfq in a clinically important gram-positive bacterium. Proc. Natl. Acad. Sci. 118, (2021).
2 Chen, Y., Indurthi, D. C., Jones, S. W. & Papoutsakis, E. T. Small RNAs in the genus clostridium. MBio 2, e00340-10 (2011).
3 Soutourina, O. A. et al. Genome-wide identification of regulatory RNAs in the human pathogen Clostridium difficile. PLoS Genet. 9, e1003493 (2013).
