# Supplementary material for: A network of small RNAs regulates sporulation initiation in Clostridioides difficile
Source: EMBO J. 2023 May 4;42(12):e112858. doi: 10.15252/embj.2022112858 (PMC10267692; doi:10.15252/embj.2022112858)
Supplement: Supplementary file 7 — Dataset EV5 [file EMBJ-42-e112858-s005.xlsx]

## Sheet: Dataset EV5
Start of RNA1 first read	Start of RNA1 last read	RNA1 strand	RNA1 match ID	RNA1 BioCyc ID	RNA1 BioCyc Name	RNA1 match type	RNA1 match start	RNA1 match end	RNA1 match strand	Start of RNA2 first read	Start of RNA2 last read	RNA2 strand	RNA2 match ID	RNA2 BioCyc ID	RNA2 BioCyc Name	RNA2 match type	RNA2 match start	RNA2 match end	RNA2 match strand	Interactions	Other interactions of RNA1	Other interactions of RNA2	Total other interactions	Odds ratio	P-value (Fisher's exact test)	RBS overlap RNA1	RBS overlap RNA2
874403	874882	+	CDIF630_00843	CDIF630_00843	acsE	CDS	873840	874646	+	1745704	1745525	-	CDIF630nc_159	CDIF630_01686.CDIF630_01685.IGR	CDIF630_01686.feoA3.IGR	sRNA	1745441	1745730	-	52776	34596	3739430	113324574	46.2306	0	TRUE	FALSE
874403	874882	+	CDIF630_00844	CDIF630_00843	acsE	CDS	874703	876829	+	1745704	1745525	-	CDIF630nc_159	CDIF630_01686.CDIF630_01685.IGR	CDIF630_01686.feoA3.IGR	sRNA	1745441	1745730	-	52776	34596	3739430	113324574	46.2306	0	TRUE	FALSE
3836620	3836983	-	three_prime_utr_1430	CDIF630_03588	CDIF630_03588	3UTR	3836645	3836668	-	1745697	1745526	-	CDIF630nc_159	CDIF630_01686.CDIF630_01685.IGR	CDIF630_01686.feoA3.IGR	sRNA	1745441	1745730	-	11374	33356	3780283	113326363	10.2222	0	TRUE	FALSE
3836620	3836983	-	CDIF630_03588	CDIF630_03588	CDIF630_03588	CDS	3836668	3836985	-	1745697	1745526	-	CDIF630nc_159	CDIF630_01686.CDIF630_01685.IGR	CDIF630_01686.feoA3.IGR	sRNA	1745441	1745730	-	11374	33356	3780283	113326363	10.2222	0	TRUE	FALSE
867508	867997	+	CDIF630_00836	CDIF630_00837	metV	CDS	866673	867545	+	1745697	1745525	-	CDIF630nc_159	CDIF630_01686.CDIF630_01685.IGR	CDIF630_01686.feoA3.IGR	sRNA	1745441	1745730	-	7060	63160	3784597	113296559	3.34626	0	TRUE	FALSE
867508	867997	+	CDIF630_00837	CDIF630_00837	metV	CDS	867582	868256	+	1745697	1745525	-	CDIF630nc_159	CDIF630_01686.CDIF630_01685.IGR	CDIF630_01686.feoA3.IGR	sRNA	1745441	1745730	-	7060	63160	3784597	113296559	3.34626	0	TRUE	FALSE
541701	542198	+	five_prime_utr_205	CDIF630_00579	CDIF630_00579	5UTR	541737	541768	+	1745561	1745526	-	CDIF630nc_159	CDIF630_01686.CDIF630_01685.IGR	CDIF630_01686.feoA3.IGR	sRNA	1745441	1745730	-	5997	32950	3724967	113387462	5.54015	0	TRUE	FALSE
541701	542198	+	CDIF630_00579	CDIF630_00579	CDIF630_00579	CDS	541768	542130	+	1745561	1745526	-	CDIF630nc_159	CDIF630_01686.CDIF630_01685.IGR	CDIF630_01686.feoA3.IGR	sRNA	1745441	1745730	-	5997	32950	3724967	113387462	5.54015	0	TRUE	FALSE
541701	542198	+	CDIF630_00580	CDIF630_00579	CDIF630_00579	CDS	542198	542812	+	1745561	1745526	-	CDIF630nc_159	CDIF630_01686.CDIF630_01685.IGR	CDIF630_01686.feoA3.IGR	sRNA	1745441	1745730	-	5997	32950	3724967	113387462	5.54015	0	TRUE	FALSE
867905	868386	+	CDIF630_00837	CDIF630_00837	metV	CDS	867582	868256	+	1064014	1063988	+	CDIF630nc_028	CDIF630_01016.CDIF630_01017.IGR	CDIF630_01016.CDIF630_01017.IGR	sRNA	1063951	1064016	+	4413	23857	2094115	115028991	10.1607	0	TRUE	FALSE
867905	868386	+	CDIF630_00838	CDIF630_00837	metV	CDS	868292	869173	+	1064014	1063988	+	CDIF630nc_028	CDIF630_01016.CDIF630_01017.IGR	CDIF630_01016.CDIF630_01017.IGR	sRNA	1063951	1064016	+	4413	23857	2094115	115028991	10.1607	0	TRUE	FALSE
646342	646798	+	CDIF630_00668	CDIF630_00668	spsB2	CDS	646035	646571	+	2212660	2212614	-	CDIF630nc_071	CDIF630_02134.CDIF630_02133.IGR	CDIF630_02134.CDIF630_02133.IGR	sRNA	2212616	2212687	-	1914	66844	436940	116645678	7.6441	0	TRUE	FALSE
646342	646798	+	CDIF630_00669	CDIF630_00668	spsB2	CDS	646581	647336	+	2212660	2212614	-	CDIF630nc_071	CDIF630_02134.CDIF630_02133.IGR	CDIF630_02134.CDIF630_02133.IGR	sRNA	2212616	2212687	-	1914	66844	436940	116645678	7.6441	0	TRUE	FALSE
1947824	1948195	+	five_prime_utr_677	CDIF630_01875	trxA1	5UTR	1947778	1947875	+	2212666	2212614	-	CDIF630nc_071	CDIF630_02134.CDIF630_02133.IGR	CDIF630_02134.CDIF630_02133.IGR	sRNA	2212616	2212687	-	1734	86971	437120	116625551	5.31946	0	TRUE	FALSE
1947824	1948195	+	CDIF630_01875	CDIF630_01875	trxA1	CDS	1947875	1948192	+	2212666	2212614	-	CDIF630nc_071	CDIF630_02134.CDIF630_02133.IGR	CDIF630_02134.CDIF630_02133.IGR	sRNA	2212616	2212687	-	1734	86971	437120	116625551	5.31946	0	TRUE	FALSE
1307557	1307647	+	CDIF630nc_037	CDIF630_01269.CDIF630_01270.IGR	CDIF630_01269.CDIF630_01270.IGR	sRNA	1307549	1307694	+	1380046	1379700	+	CDIF630_01341	CDIF630_01342	spoIIIAB	CDS	1378915	1379883	+	1620	1837552	11075	115301129	9.17836	0	FALSE	TRUE
1307557	1307647	+	CDIF630nc_037	CDIF630_01269.CDIF630_01270.IGR	CDIF630_01269.CDIF630_01270.IGR	sRNA	1307549	1307694	+	1380046	1379700	+	CDIF630_01342	CDIF630_01342	spoIIIAB	CDS	1379873	1380394	+	1620	1837552	11075	115301129	9.17836	0	FALSE	TRUE
1950509	1950679	-	CDIF630_01879	CDIF630_01879	CDIF630_01879	CDS	1950243	1950698	-	1745600	1745527	-	CDIF630nc_159	CDIF630_01686.CDIF630_01685.IGR	CDIF630_01686.feoA3.IGR	sRNA	1745441	1745730	-	1227	9133	3729737	113411279	4.08516	0	TRUE	FALSE
868303	868589	+	CDIF630_00838	CDIF630_00838	metF	CDS	868292	869173	+	1745587	1745526	-	CDIF630nc_159	CDIF630_01686.CDIF630_01685.IGR	CDIF630_01686.feoA3.IGR	sRNA	1745441	1745730	-	1095	8481	3729869	113411931	3.92584	1.49e-275	TRUE	FALSE
3860969	3861063	-	CDIF630_03612	CDIF630_03611.EST5UTR.15	CDIF630_03611.EST5UTR	CDS	3861053	3861475	-	1317059	1317017	-	CDIF630nc_155	CDIF630_01280.CDIF630_01279.IGR	CDIF630_01280.copZ.IGR	sRNA			-	839	6517	216408	116927612	69.5597	0	TRUE	FALSE
1305691	1305744	+		CDIF630_01268.EST5UTR.29	CDIF630_01268.EST5UTR	IGR				3988659	3988655	-	CDIF630nc_105	CDIF630_03723.CDIF630_03722.IGR	CDIF630_03723.CDIF630_03722.IGR	sRNA	3988653	3988733	-	776	481	43264	117106855	4366.89	0	TRUE	FALSE
866607	866675	+	CDIF630_00836	CDIF630_00835.CDIF630_00836.IGT	fchA.folD.IGT	CDS	866673	867545	+	1745652	1745526	-	CDIF630nc_159	CDIF630_01686.CDIF630_01685.IGR	CDIF630_01686.feoA3.IGR	sRNA	1745441	1745730	-	693	11337	3790964	113348382	1.82768	9.31e-39	TRUE	FALSE
1767205	1767287	+	CDIF630_01704	CDIF630_01705	nfnB	CDS	1766313	1767206	+	1745586	1745526	-	CDIF630nc_159	CDIF630_01686.CDIF630_01685.IGR	CDIF630_01686.feoA3.IGR	sRNA	1745441	1745730	-	687	3172	3730277	113417240	6.58509	1.29e-283	TRUE	FALSE
1767205	1767287	+	CDIF630_01705	CDIF630_01705	nfnB	CDS	1767206	1768600	+	1745586	1745526	-	CDIF630nc_159	CDIF630_01686.CDIF630_01685.IGR	CDIF630_01686.feoA3.IGR	sRNA	1745441	1745730	-	687	3172	3730277	113417240	6.58509	1.29e-283	TRUE	FALSE
1403709	1403779	+	CDIF630_01370	CDIF630_01370	CDIF630_01370	CDS	1403698	1404303	+	1745570	1745527	-	CDIF630nc_159	CDIF630_01686.CDIF630_01685.IGR	CDIF630_01686.feoA3.IGR	sRNA	1745441	1745730	-	663	2218	3730301	113418194	9.08847	0	TRUE	FALSE
3548607	3548795	-	CDIF630_03352	CDIF630_03352	xynD	CDS	3548571	3549380	-	1064014	1063978	+	CDIF630nc_028	CDIF630_01016.CDIF630_01017.IGR	CDIF630_01016.CDIF630_01017.IGR	sRNA	1063951	1064016	+	590	3536	2097938	115049312	9.15021	0	TRUE	FALSE
1660710	1661034	+	CDIF630_01608	CDIF630_01609	pabA	CDS	1660028	1660747	+	1317062	1317016	-	CDIF630nc_155	CDIF630_01280.CDIF630_01279.IGR	CDIF630_01280.copZ.IGR	sRNA			-	541	9331	216706	116924798	31.2827	0	TRUE	FALSE
1660710	1661034	+	CDIF630_01609	CDIF630_01609	pabA	CDS	1660771	1661355	+	1317062	1317016	-	CDIF630nc_155	CDIF630_01280.CDIF630_01279.IGR	CDIF630_01280.copZ.IGR	sRNA			-	541	9331	216706	116924798	31.2827	0	TRUE	FALSE
2708601	2708698	-	CDIF630_02595	CDIF630_02595	trxA2	CDS	2708356	2708673	-	2212649	2212614	-	CDIF630nc_071	CDIF630_02134.CDIF630_02133.IGR	CDIF630_02134.CDIF630_02133.IGR	sRNA	2212616	2212687	-	535	16225	438319	116696297	8.77881	2.18e-291	TRUE	FALSE
205901	205943	+	CDIF630_00270	CDIF630_00270	rimI	CDS	205540	206016	+	1745586	1745527	-	CDIF630nc_159	CDIF630_01686.CDIF630_01685.IGR	CDIF630_01686.feoA3.IGR	sRNA	1745441	1745730	-	513	3578	3730451	113416834	4.35906	5.78e-143	TRUE	FALSE
2212638	2212687	-	CDIF630nc_071	CDIF630_02134.CDIF630_02133.IGR	CDIF630_02134.CDIF630_02133.IGR	sRNA	2212616	2212687	-	646679	646514	+	CDIF630_00668	CDIF630_00669	CDIF630_00669	CDS	646035	646571	+	469	407771	49870	116693266	2.69131	1.15e-68	FALSE	TRUE
2212638	2212687	-	CDIF630nc_071	CDIF630_02134.CDIF630_02133.IGR	CDIF630_02134.CDIF630_02133.IGR	sRNA	2212616	2212687	-	646679	646514	+	CDIF630_00669	CDIF630_00669	CDIF630_00669	CDS	646581	647336	+	469	407771	49870	116693266	2.69131	1.15e-68	FALSE	TRUE
3044046	3044498	-	CDIF630_02905	CDIF630_02905	murG	CDS	3042957	3044183	-	1317061	1317017	-	CDIF630nc_155	CDIF630_01280.CDIF630_01279.IGR	CDIF630_01280.copZ.IGR	sRNA			-	468	17713	216779	116916416	14.2499	0	TRUE	FALSE
3044046	3044498	-	CDIF630_02906	CDIF630_02905	murG	CDS	3044201	3045331	-	1317061	1317017	-	CDIF630nc_155	CDIF630_01280.CDIF630_01279.IGR	CDIF630_01280.copZ.IGR	sRNA			-	468	17713	216779	116916416	14.2499	0	TRUE	FALSE
3034394	3034434	-	CDIF630_02896	CDIF630_02896	sigG	CDS	3034417	3035190	-	122311	121941	+	CDIF630_00167	CDIF630_00168.EST5UTR.21	rpoA.EST5UTR	CDS	121606	122229	+	424	20663	2480	117127809	969.127	0	FALSE	TRUE
3034394	3034434	-	CDIF630_02896	CDIF630_02896	sigG	CDS	3034417	3035190	-	122311	121941	+	CDIF630_00168	CDIF630_00168.EST5UTR.21	rpoA.EST5UTR	CDS	122307	123254	+	424	20663	2480	117127809	969.127	0	FALSE	TRUE
3034394	3034434	-	CDIF630nc_168	CDIF630_02896	sigG	sRNA	3034356	3034417	-	122311	121941	+	CDIF630_00167	CDIF630_00168.EST5UTR.21	rpoA.EST5UTR	CDS	121606	122229	+	424	20663	2480	117127809	969.127	0	FALSE	TRUE
3034394	3034434	-	CDIF630nc_168	CDIF630_02896	sigG	sRNA	3034356	3034417	-	122311	121941	+	CDIF630_00168	CDIF630_00168.EST5UTR.21	rpoA.EST5UTR	CDS	122307	123254	+	424	20663	2480	117127809	969.127	0	FALSE	TRUE
1745601	1745728	-	CDIF630nc_159	CDIF630_01686.CDIF630_01685.IGR	CDIF630_01686.feoA3.IGR	sRNA	1745441	1745730	-	867599	867524	+	CDIF630_00836	CDIF630_00836.CDIF630_00837.IGT	folD.metV.IGT	CDS	866673	867545	+	368	2113590	10421	115026997	1.92184	2.25e-22	FALSE	TRUE
1745601	1745728	-	CDIF630nc_159	CDIF630_01686.CDIF630_01685.IGR	CDIF630_01686.feoA3.IGR	sRNA	1745441	1745730	-	867599	867524	+	CDIF630_00837	CDIF630_00836.CDIF630_00837.IGT	folD.metV.IGT	CDS	867582	868256	+	368	2113590	10421	115026997	1.92184	2.25e-22	FALSE	TRUE
473528	473595	+	CDIF630_00524	CDIF630_00523.CDIF630_00524.IGT	hadA.hadI.IGT	CDS	473566	474366	+	2644408	2644396	-	CDIF630nc_164	CDIF630_02528.AS	CDIF630_02528.AS	sRNA			-	337	4359	652336	116494344	13.8063	3.3e-239	TRUE	FALSE
3160605	3160777	-	CDIF630_03000	CDIF630_03001	CDIF630_03001	CDS	3159818	3160624	-	1745577	1745527	-	CDIF630nc_159	CDIF630_01686.CDIF630_01685.IGR	CDIF630_01686.feoA3.IGR	sRNA	1745441	1745730	-	323	2179	3730641	113418233	4.50656	1.4e-91	TRUE	FALSE
3160605	3160777	-	CDIF630_03001	CDIF630_03001	CDIF630_03001	CDS	3160638	3161870	-	1745577	1745527	-	CDIF630nc_159	CDIF630_01686.CDIF630_01685.IGR	CDIF630_01686.feoA3.IGR	sRNA	1745441	1745730	-	323	2179	3730641	113418233	4.50656	1.4e-91	TRUE	FALSE
3961112	3961599	-	CDIF630_03702	CDIF630_03703	CDIF630_03703	CDS	3960261	3961208	-	1745577	1745527	-	CDIF630nc_159	CDIF630_01686.CDIF630_01685.IGR	CDIF630_01686.feoA3.IGR	sRNA	1745441	1745730	-	318	5451	3730646	113414961	1.77352	2.4e-13	TRUE	FALSE
3961112	3961599	-	CDIF630_03703	CDIF630_03703	CDIF630_03703	CDS	3961225	3961650	-	1745577	1745527	-	CDIF630nc_159	CDIF630_01686.CDIF630_01685.IGR	CDIF630_01686.feoA3.IGR	sRNA	1745441	1745730	-	318	5451	3730646	113414961	1.77352	2.4e-13	TRUE	FALSE
3548628	3549074	-	CDIF630_03352	CDIF630_03352	xynD	CDS	3548571	3549380	-	3547646	3547479	-	CDIF630_03350	CDIF630_03350.CDIF630_03349.IGR	xynA.xylR.IGR	CDS	3547644	3548015	-	317	8417	1788	117140854	2467.42	0	TRUE	FALSE
3548628	3549074	-	CDIF630_03352	CDIF630_03352	xynD	CDS	3548571	3549380	-	3547646	3547479	-	three_prime_utr_1325	CDIF630_03350.CDIF630_03349.IGR	xynA.xylR.IGR	3UTR	3546308	3547644	-	317	8417	1788	117140854	2467.42	0	TRUE	FALSE
1835908	1835981	+	five_prime_utr_638	CDIF630_01769	CDIF630_01769	5UTR	1835883	1835962	+	1307694	1307335	+	CDIF630nc_037	CDIF630_01269.CDIF630_01270.IGR	CDIF630_01269.CDIF630_01270.IGR	sRNA	1307549	1307694	+	290	6833	1691466	115452787	2.89686	1.04e-45	TRUE	FALSE
1835908	1835981	+	CDIF630_01769	CDIF630_01769	CDIF630_01769	CDS	1835962	1836150	+	1307694	1307335	+	CDIF630nc_037	CDIF630_01269.CDIF630_01270.IGR	CDIF630_01269.CDIF630_01270.IGR	sRNA	1307549	1307694	+	290	6833	1691466	115452787	2.89686	1.04e-45	TRUE	FALSE
1835908	1835981	+	five_prime_utr_638	CDIF630_01769	CDIF630_01769	5UTR	1835883	1835962	+	1307694	1307335	+	CDIF630_01269	CDIF630_01269.CDIF630_01270.IGR	CDIF630_01269.CDIF630_01270.IGR	CDS	1307246	1307467	+	290	6833	1691466	115452787	2.89686	1.04e-45	TRUE	FALSE
1835908	1835981	+	CDIF630_01769	CDIF630_01769	CDIF630_01769	CDS	1835962	1836150	+	1307694	1307335	+	CDIF630_01269	CDIF630_01269.CDIF630_01270.IGR	CDIF630_01269.CDIF630_01270.IGR	CDS	1307246	1307467	+	290	6833	1691466	115452787	2.89686	1.04e-45	TRUE	FALSE
2824315	2824371	-	three_prime_utr_1042	CDIF630_02706.CDIF630_02707.IGT	dnaJ.dnaK.IGT	3UTR	2824293	2824479	-	1745601	1745527	-	CDIF630nc_159	CDIF630_01686.CDIF630_01685.IGR	CDIF630_01686.feoA3.IGR	sRNA	1745441	1745730	-	263	319	3791394	113359400	24.6504	9.49e-218	TRUE	FALSE
175924	175999	+	five_prime_utr_114	CDIF630_00241	CDIF630_00241	5UTR	175922	175947	+	2212648	2212617	-	CDIF630nc_071	CDIF630_02134.CDIF630_02133.IGR	CDIF630_02134.CDIF630_02133.IGR	sRNA	2212616	2212687	-	262	11186	438592	116701336	6.2322	3.78e-107	TRUE	FALSE
175924	175999	+	CDIF630_00241	CDIF630_00241	CDIF630_00241	CDS	175947	176615	+	2212648	2212617	-	CDIF630nc_071	CDIF630_02134.CDIF630_02133.IGR	CDIF630_02134.CDIF630_02133.IGR	sRNA	2212616	2212687	-	262	11186	438592	116701336	6.2322	3.78e-107	TRUE	FALSE
1016629	1016770	+	three_prime_utr_289	CDIF630_00974.CDIF630_00975.IGT	oppA.oppD.IGT	3UTR	1016653	1016710	+	3000452	3000437	+	CDIF630nc_085	CDIF630_02859.CDIF630_02862.IGR	CDIF630_02859.trpS.IGR	sRNA	3000253	3000454	+	254	5971	228231	116916920	21.7916	5.38e-228	TRUE	FALSE
1016629	1016770	+	CDIF630_00975	CDIF630_00974.CDIF630_00975.IGT	oppA.oppD.IGT	CDS	1016740	1017753	+	3000452	3000437	+	CDIF630nc_085	CDIF630_02859.CDIF630_02862.IGR	CDIF630_02859.trpS.IGR	sRNA	3000253	3000454	+	254	5971	228231	116916920	21.7916	5.38e-228	TRUE	FALSE
1016629	1016770	+	CDIF630_00974	CDIF630_00974.CDIF630_00975.IGT	oppA.oppD.IGT	CDS	1015085	1016653	+	3000452	3000437	+	CDIF630nc_085	CDIF630_02859.CDIF630_02862.IGR	CDIF630_02859.trpS.IGR	sRNA	3000253	3000454	+	254	5971	228231	116916920	21.7916	5.38e-228	TRUE	FALSE
1355325	1355429	+	CDIF630_01319	CDIF630_01319	etfB4	CDS	1354656	1355444	+	1745578	1745527	-	CDIF630nc_159	CDIF630_01686.CDIF630_01685.IGR	CDIF630_01686.feoA3.IGR	sRNA	1745441	1745730	-	209	2310	3730755	113418102	2.75055	9.67e-28	TRUE	FALSE
1973462	1973500	+	CDIF630_01902	CDIF630_01902.CDIF630_01903.IGT	moaC.CDIF630_01903.IGT	CDS	1972993	1973463	+	1745536	1745527	-	CDIF630nc_159	CDIF630_01686.CDIF630_01685.IGR	CDIF630_01686.feoA3.IGR	sRNA	1745441	1745730	-	199	689	3730765	113419723	8.78061	9.78e-98	TRUE	FALSE
1973462	1973500	+	CDIF630_01903	CDIF630_01902.CDIF630_01903.IGT	moaC.CDIF630_01903.IGT	CDS	1973499	1973930	+	1745536	1745527	-	CDIF630nc_159	CDIF630_01686.CDIF630_01685.IGR	CDIF630_01686.feoA3.IGR	sRNA	1745441	1745730	-	199	689	3730765	113419723	8.78061	9.78e-98	TRUE	FALSE
866610	866656	+		CDIF630_00835.CDIF630_00836.IGT	fchA.folD.IGT	IGR				1317060	1317017	-	CDIF630nc_155	CDIF630_01280.CDIF630_01279.IGR	CDIF630_01280.copZ.IGR	sRNA			-	184	11846	217063	116922283	8.36677	2.89e-94	TRUE	FALSE
1380506	1380600	+	CDIF630_01343	CDIF630_01343	spoIIIAC	CDS	1380411	1380608	+	1745559	1745527	-	CDIF630nc_159	CDIF630_01686.CDIF630_01685.IGR	CDIF630_01686.feoA3.IGR	sRNA	1745441	1745730	-	181	1914	3730783	113418498	2.87489	1.43e-25	TRUE	FALSE
868107	868600	+	CDIF630_00837	CDIF630_00838	metF	CDS	867582	868256	+	3000452	3000284	+	CDIF630nc_085	CDIF630_02859.CDIF630_02862.IGR	CDIF630_02859.trpS.IGR	sRNA	3000253	3000454	+	166	13418	266148	116871644	5.43258	3.33e-58	TRUE	FALSE
868107	868600	+	CDIF630_00838	CDIF630_00838	metF	CDS	868292	869173	+	3000452	3000284	+	CDIF630nc_085	CDIF630_02859.CDIF630_02862.IGR	CDIF630_02859.trpS.IGR	sRNA	3000253	3000454	+	166	13418	266148	116871644	5.43258	3.33e-58	TRUE	FALSE
3036032	3036098	-	CDIF630_02898	CDIF630_02898	spoIIGA	CDS	3036029	3036874	-	399325	399303	+	CDIF630nc_006	CDIF630_00455.CDIF630_00456.IGR	cbiO.pcrA.IGR	sRNA	399224	399325	+	146	2571	641932	116506727	10.3065	1.5e-84	TRUE	FALSE
4272405	4272879	-	CDIF630_04007	CDIF630_04007	jag	CDS	4271945	4272574	-	1745697	1745525	-	CDIF630nc_159	CDIF630_01686.CDIF630_01685.IGR	CDIF630_01686.feoA3.IGR	sRNA	1745441	1745730	-	138	2382	3791519	113357337	1.7321	0.0271626	TRUE	FALSE
4272405	4272879	-	CDIF630_04008	CDIF630_04007	jag	CDS	4272543	4273250	-	1745697	1745525	-	CDIF630nc_159	CDIF630_01686.CDIF630_01685.IGR	CDIF630_01686.feoA3.IGR	sRNA	1745441	1745730	-	138	2382	3791519	113357337	1.7321	0.0271626	TRUE	FALSE
1948163	1948196	+	CDIF630_01875	CDIF630_01875.CDIF630_01876.IGT	trxA1.trxB1.IGT	CDS	1947875	1948192	+	1307694	1307607	+	CDIF630nc_037	CDIF630_01269.CDIF630_01270.IGR	CDIF630_01269.CDIF630_01270.IGR	sRNA	1307549	1307694	+	131	3660	1686944	115460641	2.44976	4.34e-12	TRUE	FALSE
4192277	4192328	-	CDIF630_03922	CDIF630_03922	CDIF630_03922	CDS	4192247	4192939	-	1745587	1745527	-	CDIF630nc_159	CDIF630_01686.CDIF630_01685.IGR	CDIF630_01686.feoA3.IGR	sRNA	1745441	1745730	-	126	704	3730838	113419708	5.44102	3.03e-40	TRUE	FALSE
298925	299090	+	CDIF630_00348	CDIF630_00349	CDIF630_00349	CDS	298297	298965	+	1745607	1745527	-	CDIF630nc_159	CDIF630_01686.CDIF630_01685.IGR	CDIF630_01686.feoA3.IGR	sRNA	1745441	1745730	-	126	1049	3791531	113358670	3.59116	4.69e-24	TRUE	FALSE
298925	299090	+	CDIF630_00349	CDIF630_00349	CDIF630_00349	CDS	298974	299402	+	1745607	1745527	-	CDIF630nc_159	CDIF630_01686.CDIF630_01685.IGR	CDIF630_01686.feoA3.IGR	sRNA	1745441	1745730	-	126	1049	3791531	113358670	3.59116	4.69e-24	TRUE	FALSE
403054	403100	+	CDIF630_00458	CDIF630_00457.CDIF630_00458.IGT	apeB.CDIF630_00458.IGT	CDS	403083	403835	+	1317056	1317017	-	CDIF630nc_155	CDIF630_01280.CDIF630_01279.IGR	CDIF630_01280.copZ.IGR	sRNA			-	123	1328	217124	116932801	49.881	1.67e-149	TRUE	FALSE
1163533	1163676	+	CDIF630_01146	CDIF630_01146	nagA1	CDS	1162528	1163661	+	1745604	1745527	-	CDIF630nc_159	CDIF630_01686.CDIF630_01685.IGR	CDIF630_01686.feoA3.IGR	sRNA	1745441	1745730	-	123	528	3791534	113359191	6.96487	5.19e-49	TRUE	FALSE
2212638	2212687	-	CDIF630nc_071	CDIF630_02134.CDIF630_02133.IGR	CDIF630_02134.CDIF630_02133.IGR	sRNA	2212616	2212687	-	2708587	2708529	-	CDIF630_02595	CDIF630_02595	trxA2	CDS	2708356	2708673	-	121	408119	14694	116728442	2.35524	8.18e-10	FALSE	TRUE
2709720	2709765	-		CDIF630_02596.CDIF630_02597.IGT	trxB3.grdX.IGT	IGR				1317060	1317017	-	CDIF630nc_155	CDIF630_01280.CDIF630_01279.IGR	CDIF630_01280.copZ.IGR	sRNA			-	113	10263	217134	116923866	5.92897	1.06e-41	TRUE	FALSE
1745605	1745730	-	CDIF630nc_159	CDIF630_01686.CDIF630_01685.IGR	CDIF630_01686.feoA3.IGR	sRNA	1745441	1745730	-	2646249	2646140	-	CDIF630_02531	CDIF630_02531	CDIF630_02531	CDS	2646052	2646213	-	111	2113847	2435	115034983	2.48074	9.66e-10	FALSE	TRUE
1948181	1948197	+	CDIF630_01875	CDIF630_01875.CDIF630_01876.IGT	trxA1.trxB1.IGT	CDS	1947875	1948192	+	2981281	2981205	-	CDIF630nc_083	CDIF630_02845.CDIF630_02844.IGR	ltaE.dapF.IGR	sRNA	2981204	2981334	-	101	3690	1476282	115671303	2.14462	6.36e-05	TRUE	FALSE
1096442	1096520	-	three_prime_utr_318	CDIF630_01068.EST3UTR.48	CDIF630_01068.EST3UTR	3UTR	1096378	1096506	-	986010	986003	+	CDIF630_00946	CDIF630_00946	dsr	CDS	985924	986310	+	100	26526	6572	117118178	67.1823	7.72e-135	FALSE	TRUE
1096442	1096520	-	CDIF630_01068	CDIF630_01068.EST3UTR.48	CDIF630_01068.EST3UTR	CDS	1096506	1096823	-	986010	986003	+	CDIF630_00946	CDIF630_00946	dsr	CDS	985924	986310	+	100	26526	6572	117118178	67.1823	7.72e-135	FALSE	TRUE
867327	867581	+	CDIF630_00836	CDIF630_00836	folD	CDS	866673	867545	+	3000452	3000424	+	CDIF630nc_085	CDIF630_02859.CDIF630_02862.IGR	CDIF630_02859.trpS.IGR	sRNA	3000253	3000454	+	99	21398	228386	116901493	2.36817	2.93e-07	TRUE	FALSE
2979430	2979454	-	CDIF630_02843	CDIF630_02842.CDIF630_02843.IGT	gmk.CDIF630_02843.IGT	CDS	2979445	2980326	-	2644401	2644396	-	CDIF630nc_164	CDIF630_02528.AS	CDIF630_02528.AS	sRNA			-	98	363	652575	116498340	48.1958	1.93e-113	TRUE	FALSE
865943	866089	+	CDIF630_00835	CDIF630_00835	fchA	CDS	865949	866581	+	1317058	1317017	-	CDIF630nc_155	CDIF630_01280.CDIF630_01279.IGR	CDIF630_01280.copZ.IGR	sRNA			-	97	5517	217150	116928612	9.46738	5.8e-52	TRUE	FALSE
1364826	1364997	+	CDIF630_01328	CDIF630_01328	fabH	CDS	1363922	1364908	+	1317057	1317017	-	CDIF630nc_155	CDIF630_01280.CDIF630_01279.IGR	CDIF630_01280.copZ.IGR	sRNA			-	96	2197	217151	116931932	23.5295	3.42e-86	TRUE	FALSE
1745607	1745724	-	CDIF630nc_159	CDIF630_01686.CDIF630_01685.IGR	CDIF630_01686.feoA3.IGR	sRNA	1745441	1745730	-	1385379	1385371	+	CDIF630_01351	CDIF630_01351	CDIF630_01351	CDS	1385306	1386376	+	95	2113863	2067	115035351	2.50114	8.52e-08	FALSE	TRUE
1745607	1745724	-	CDIF630nc_159	CDIF630_01686.CDIF630_01685.IGR	CDIF630_01686.feoA3.IGR	sRNA	1745441	1745730	-	1385379	1385371	+	three_prime_utr_405	CDIF630_01351	CDIF630_01351	3UTR	1385322	1385380	+	95	2113863	2067	115035351	2.50114	8.52e-08	FALSE	TRUE
882148	882470	+	five_prime_utr_302	CDIF630_00850	CDIF630_00850	5UTR	882070	882177	+	1317062	1317017	-	CDIF630nc_155	CDIF630_01280.CDIF630_01279.IGR	CDIF630_01280.copZ.IGR	sRNA			-	93	8520	217154	116925609	5.8774	4.56e-33	TRUE	FALSE
882148	882470	+	CDIF630_00850	CDIF630_00850	CDIF630_00850	CDS	882177	882368	+	1317062	1317017	-	CDIF630nc_155	CDIF630_01280.CDIF630_01279.IGR	CDIF630_01280.copZ.IGR	sRNA			-	93	8520	217154	116925609	5.8774	4.56e-33	TRUE	FALSE
882148	882470	+	CDIF630_00851	CDIF630_00850	CDIF630_00850	CDS	882387	882803	+	1317062	1317017	-	CDIF630nc_155	CDIF630_01280.CDIF630_01279.IGR	CDIF630_01280.copZ.IGR	sRNA			-	93	8520	217154	116925609	5.8774	4.56e-33	TRUE	FALSE
863827	864145	+	three_prime_utr_240	CDIF630_00833	cooC	3UTR	863919	864096	+	866848	866726	+	CDIF630_00836	CDIF630_00836	folD	CDS	866673	867545	+	91	33250	9770	117108265	32.8052	1.11e-94	FALSE	TRUE
863827	864145	+	five_prime_utr_300	CDIF630_00833	cooC	5UTR	864084	864168	+	866848	866726	+	CDIF630_00836	CDIF630_00836	folD	CDS	866673	867545	+	91	33250	9770	117108265	32.8052	1.11e-94	FALSE	TRUE
863827	864145	+	CDIF630_00833	CDIF630_00833	cooC	CDS	863140	863919	+	866848	866726	+	CDIF630_00836	CDIF630_00836	folD	CDS	866673	867545	+	91	33250	9770	117108265	32.8052	1.11e-94	FALSE	TRUE
175922	176000	+	five_prime_utr_114	CDIF630_00241	CDIF630_00241	5UTR	175922	175947	+	1317061	1317017	-	CDIF630nc_155	CDIF630_01280.CDIF630_01279.IGR	CDIF630_01280.copZ.IGR	sRNA			-	89	11359	217158	116922770	4.21865	3.2e-21	TRUE	FALSE
175922	176000	+	CDIF630_00241	CDIF630_00241	CDIF630_00241	CDS	175947	176615	+	1317061	1317017	-	CDIF630nc_155	CDIF630_01280.CDIF630_01279.IGR	CDIF630_01280.copZ.IGR	sRNA			-	89	11359	217158	116922770	4.21865	3.2e-21	TRUE	FALSE
2065654	2065678	-		CDIF630_01998.CDIF630_01999.IGT	terD4.terD5.IGT	IGR				1745586	1745527	-	CDIF630nc_159	CDIF630_01686.CDIF630_01685.IGR	CDIF630_01686.feoA3.IGR	sRNA	1745441	1745730	-	89	368	3730875	113420044	7.35227	1.02e-35	TRUE	FALSE
1383533	1383583	+	CDIF630_01347	CDIF630_01347.CDIF630_01348.IGT	spoIIIAG.spoIIIAH.IGT	CDS	1382989	1383543	+	1317043	1317017	-	CDIF630nc_155	CDIF630_01280.CDIF630_01279.IGR	CDIF630_01280.copZ.IGR	sRNA			-	87	10434	217160	116923695	4.48943	1.94e-22	TRUE	FALSE
1383533	1383583	+	CDIF630_01348	CDIF630_01347.CDIF630_01348.IGT	spoIIIAG.spoIIIAH.IGT	CDS	1383570	1384259	+	1317043	1317017	-	CDIF630nc_155	CDIF630_01280.CDIF630_01279.IGR	CDIF630_01280.copZ.IGR	sRNA			-	87	10434	217160	116923695	4.48943	1.94e-22	TRUE	FALSE
1516685	1516740	+	CDIF630_01477	CDIF630_01478	dapG	CDS	1516469	1516714	+	2212648	2212617	-	CDIF630nc_071	CDIF630_02134.CDIF630_02133.IGR	CDIF630_02134.CDIF630_02133.IGR	sRNA	2212616	2212687	-	87	4246	438767	116708276	5.45013	3.84e-28	TRUE	FALSE
1516685	1516740	+	CDIF630_01478	CDIF630_01478	dapG	CDS	1516724	1517947	+	2212648	2212617	-	CDIF630nc_071	CDIF630_02134.CDIF630_02133.IGR	CDIF630_02134.CDIF630_02133.IGR	sRNA	2212616	2212687	-	87	4246	438767	116708276	5.45013	3.84e-28	TRUE	FALSE
3046801	3046871	-	CDIF630_02908	CDIF630_02908	mraY	CDS	3046757	3047722	-	941127	941058	+		CDIF630_00901.CDIF630_00902.IGR	spoIVB2.CDIF630_00902.IGR	AS				87	203	6260956	110890130	7.59059	1.02e-33	TRUE	FALSE
644881	645091	+	CDIF630_00666	CDIF630_00666	CDIF630_00666	CDS	643923	645233	+	646611	646435	+	CDIF630_00668	CDIF630_00669	CDIF630_00669	CDS	646035	646571	+	84	4338	61123	117085831	37.0928	3.22e-91	FALSE	TRUE
644881	645091	+	CDIF630_00666	CDIF630_00666	CDIF630_00666	CDS	643923	645233	+	646611	646435	+	CDIF630_00669	CDIF630_00669	CDIF630_00669	CDS	646581	647336	+	84	4338	61123	117085831	37.0928	3.22e-91	FALSE	TRUE
2153750	2153852	+	CDIF630_02070	CDIF630_02070	CDIF630_02070	CDS	2153418	2153879	+	1317060	1317017	-	CDIF630nc_155	CDIF630_01280.CDIF630_01279.IGR	CDIF630_01280.copZ.IGR	sRNA			-	83	1164	217164	116932965	38.395	1.98e-90	TRUE	FALSE
3000255	3000287	+	CDIF630nc_085	CDIF630_02859.CDIF630_02862.IGR	CDIF630_02859.trpS.IGR	sRNA	3000253	3000454	+	868558	868336	+	CDIF630_00838	CDIF630_00838	metF	CDS	868292	869173	+	79	26820	9251	117115226	37.2901	8.05e-86	FALSE	TRUE
870617	870797	+	CDIF630_00840	CDIF630_00840	CDIF630_00840	CDS	870658	871428	+	399325	399316	+	CDIF630nc_006	CDIF630_00455.CDIF630_00456.IGR	cbiO.pcrA.IGR	sRNA	399224	399325	+	70	3336	642008	116505962	3.80785	3.75e-13	TRUE	FALSE
1892802	1892876	+	CDIF630_01822	CDIF630_01822	CDIF630_01822	CDS	1891670	1892872	+	1307737	1307698	-	CDIF630nc_038	CDIF630_01270.CDIF630_01269.IGR	CDIF630_01270.CDIF630_01269.IGR	sRNA	1307677	1307780	-	70	419	171665	116979222	113.844	1.25e-106	TRUE	FALSE
1333952	1333997	+	CDIF630_01296	CDIF630_01296.CDIF630_01297.IGT	minC.minD.IGT	CDS	1333302	1333985	+	1307694	1307573	+	CDIF630nc_037	CDIF630_01269.CDIF630_01270.IGR	CDIF630_01269.CDIF630_01270.IGR	sRNA	1307549	1307694	+	68	833	1688698	115461777	5.58149	7.1e-21	TRUE	FALSE
375009	375244	+	CDIF630_00432	CDIF630_00432	CDIF630_00432	CDS	374703	375146	+	1317057	1317017	-	CDIF630nc_155	CDIF630_01280.CDIF630_01279.IGR	CDIF630_01280.copZ.IGR	sRNA			-	68	4122	217179	116930007	8.88197	2.9e-33	TRUE	FALSE
375009	375244	+	CDIF630_00433	CDIF630_00432	CDIF630_00432	CDS	375157	375648	+	1317057	1317017	-	CDIF630nc_155	CDIF630_01280.CDIF630_01279.IGR	CDIF630_01280.copZ.IGR	sRNA			-	68	4122	217179	116930007	8.88197	2.9e-33	TRUE	FALSE
1399609	1399651	+	CDIF630_01365	CDIF630_01365	CDIF630_01365	CDS	1399597	1400472	+	1745577	1745527	-	CDIF630nc_159	CDIF630_01686.CDIF630_01685.IGR	CDIF630_01686.feoA3.IGR	sRNA	1745441	1745730	-	68	525	3730896	113419887	3.93755	1.63e-12	TRUE	FALSE
1745608	1745631	-	CDIF630nc_159	CDIF630_01686.CDIF630_01685.IGR	CDIF630_01686.feoA3.IGR	sRNA	1745441	1745730	-	2824333	2824291	-	three_prime_utr_1042	CDIF630_02706.CDIF630_02707.IGT	dnaJ.dnaK.IGT	3UTR	2824293	2824479	-	68	2092793	374	115058141	9.99605	1.6e-34	FALSE	TRUE
606741	607082	+	CDIF630_00633	CDIF630_00632	CDIF630_00632	CDS	606902	607606	+	1317054	1317017	-	CDIF630nc_155	CDIF630_01280.CDIF630_01279.IGR	CDIF630_01280.copZ.IGR	sRNA			-	67	1630	217180	116932499	22.1311	5.56e-57	TRUE	FALSE
606741	607082	+	CDIF630_00632	CDIF630_00632	CDIF630_00632	CDS	605304	606911	+	1317054	1317017	-	CDIF630nc_155	CDIF630_01280.CDIF630_01279.IGR	CDIF630_01280.copZ.IGR	sRNA			-	67	1630	217180	116932499	22.1311	5.56e-57	TRUE	FALSE
645114	645496	+	five_prime_utr_238	CDIF630_00666	CDIF630_00666	5UTR	645264	645333	+	646891	646441	+	CDIF630_00668	CDIF630_00669	CDIF630_00669	CDS	646035	646571	+	63	19625	67108	117064580	5.59992	3.21e-20	FALSE	TRUE
645114	645496	+	five_prime_utr_238	CDIF630_00666	CDIF630_00666	5UTR	645264	645333	+	646891	646441	+	CDIF630_00669	CDIF630_00669	CDIF630_00669	CDS	646581	647336	+	63	19625	67108	117064580	5.59992	3.21e-20	FALSE	TRUE
645114	645496	+	CDIF630_00666	CDIF630_00666	CDIF630_00666	CDS	643923	645233	+	646891	646441	+	CDIF630_00668	CDIF630_00669	CDIF630_00669	CDS	646035	646571	+	63	19625	67108	117064580	5.59992	3.21e-20	FALSE	TRUE
645114	645496	+	CDIF630_00667	CDIF630_00666	CDIF630_00666	CDS	645333	645869	+	646891	646441	+	CDIF630_00668	CDIF630_00669	CDIF630_00669	CDS	646035	646571	+	63	19625	67108	117064580	5.59992	3.21e-20	FALSE	TRUE
645114	645496	+	CDIF630_00666	CDIF630_00666	CDIF630_00666	CDS	643923	645233	+	646891	646441	+	CDIF630_00669	CDIF630_00669	CDIF630_00669	CDS	646581	647336	+	63	19625	67108	117064580	5.59992	3.21e-20	FALSE	TRUE
645114	645496	+	CDIF630_00667	CDIF630_00666	CDIF630_00666	CDS	645333	645869	+	646891	646441	+	CDIF630_00669	CDIF630_00669	CDIF630_00669	CDS	646581	647336	+	63	19625	67108	117064580	5.59992	3.21e-20	FALSE	TRUE
985905	986073	+	CDIF630_00946	CDIF630_00946	dsr	CDS	985924	986310	+	1096380	1096375	-	three_prime_utr_318	CDIF630_01067.AS	CDIF630_01067.AS	3UTR	1096378	1096506	-	61	10923	22338	117118054	29.2798	5.94e-59	TRUE	FALSE
1406457	1406478	+		CDIF630_01372.CDIF630_01373.IGT	deoB.pupG.IGT	IGR				1317062	1317017	-	CDIF630nc_155	CDIF630_01280.CDIF630_01279.IGR	CDIF630_01280.copZ.IGR	sRNA			-	61	1395	217186	116932734	23.5429	5.83e-53	TRUE	FALSE
1767223	1767270	+	CDIF630_01705	CDIF630_01705	nfnB	CDS	1767206	1768600	+	2644398	2644396	-	CDIF630nc_164	CDIF630_02528.AS	CDIF630_02528.AS	sRNA			-	60	3799	652373	116495144	2.82029	4.03e-05	TRUE	FALSE
1835897	1836085	+	five_prime_utr_638	CDIF630_01769	CDIF630_01769	5UTR	1835883	1835962	+	940394	940167	+		CDIF630_00901.AS	spoIVB2.AS	AS				59	12252	3014	117136051	187.151	1.89e-103	TRUE	FALSE
1835897	1836085	+	CDIF630_01769	CDIF630_01769	CDIF630_01769	CDS	1835962	1836150	+	940394	940167	+		CDIF630_00901.AS	spoIVB2.AS	AS				59	12252	3014	117136051	187.151	1.89e-103	TRUE	FALSE
869122	869198	+	CDIF630_00838	CDIF630_00838	metF	CDS	868292	869173	+	3000452	3000417	+	CDIF630nc_085	CDIF630_02859.CDIF630_02862.IGR	CDIF630_02859.trpS.IGR	sRNA	3000253	3000454	+	59	6259	228426	116916632	4.82478	5.02e-15	TRUE	FALSE
377879	377885	-	CDIF630nc_139	CDIF630_00436.CDIF630_00435.IGR	CDIF630_00436.CDIF630_00435.IGR	sRNA			-	1383633	1383601	+	CDIF630_01348	CDIF630_01348	spoIIIAH	CDS	1383570	1384259	+	58	3913	8038	117139367	216.01	3.11e-105	FALSE	TRUE
2500731	2500752	-		CDIF630_02406	CDIF630_02406	IGR				2212623	2212617	-	CDIF630nc_071	CDIF630_02134.CDIF630_02133.IGR	CDIF630_02134.CDIF630_02133.IGR	sRNA	2212616	2212687	-	58	371	438796	116712151	41.5822	1.12e-62	TRUE	FALSE
3000310	3000386	+	CDIF630nc_085	CDIF630_02859.CDIF630_02862.IGR	CDIF630_02859.trpS.IGR	sRNA	3000253	3000454	+	868482	868302	+	CDIF630_00838	CDIF630_00838	metF	CDS	868292	869173	+	55	154015	7226	116990080	5.78164	1.15e-17	FALSE	TRUE
3088205	3088653	-	CDIF630_02938	CDIF630_02938	isf	CDS	3088008	3088616	-	1317060	1317017	-	CDIF630nc_155	CDIF630_01280.CDIF630_01279.IGR	CDIF630_01280.copZ.IGR	sRNA			-	53	971	217194	116933158	29.3864	3.85e-50	TRUE	FALSE
3088205	3088653	-	CDIF630_02939	CDIF630_02938	isf	CDS	3088624	3090387	-	1317060	1317017	-	CDIF630nc_155	CDIF630_01280.CDIF630_01279.IGR	CDIF630_01280.copZ.IGR	sRNA			-	53	971	217194	116933158	29.3864	3.85e-50	TRUE	FALSE
871356	871492	+	CDIF630_00840	CDIF630_00840	CDIF630_00840	CDS	870658	871428	+	399324	399245	+	CDIF630nc_006	CDIF630_00455.CDIF630_00456.IGR	cbiO.pcrA.IGR	sRNA	399224	399325	+	52	2792	650755	116497777	3.33417	2.72e-06	TRUE	FALSE
871356	871492	+	CDIF630_00841	CDIF630_00840	CDIF630_00840	CDS	871448	872392	+	399324	399245	+	CDIF630nc_006	CDIF630_00455.CDIF630_00456.IGR	cbiO.pcrA.IGR	sRNA	399224	399325	+	52	2792	650755	116497777	3.33417	2.72e-06	TRUE	FALSE
867327	867587	+	CDIF630_00836	CDIF630_00836.CDIF630_00837.IGT	folD.metV.IGT	CDS	866673	867545	+	868856	868458	+	CDIF630_00838	CDIF630_00838	metF	CDS	868292	869173	+	49	21448	14886	117114993	17.974	1.87e-36	TRUE	FALSE
867327	867587	+	CDIF630_00837	CDIF630_00836.CDIF630_00837.IGT	folD.metV.IGT	CDS	867582	868256	+	868856	868458	+	CDIF630_00838	CDIF630_00838	metF	CDS	868292	869173	+	49	21448	14886	117114993	17.974	1.87e-36	TRUE	FALSE
869116	869199	+	CDIF630_00838	CDIF630_00839	lpdA	CDS	868292	869173	+	470579	470534	-	CDIF630nc_141	CDIF630_00522.CDIF630_00521.IGR	ldhA.CDIF630_00521.IGR	sRNA	470540	470653	-	48	6270	85203	117059855	10.5178	3.2e-25	TRUE	FALSE
1356627	1356929	+	CDIF630_01320	CDIF630_01321	CDIF630_01321	CDS	1355458	1356678	+	854829	854794	+	CDIF630nc_020	CDIF630_00827.EST5UTR.72	CDIF630_00827.EST5UTR	sRNA	854750	854830	+	48	1678	360980	116788670	9.2548	1.2e-22	TRUE	FALSE
1356627	1356929	+	CDIF630_01321	CDIF630_01321	CDIF630_01321	CDS	1356689	1358080	+	854829	854794	+	CDIF630nc_020	CDIF630_00827.EST5UTR.72	CDIF630_00827.EST5UTR	sRNA	854750	854830	+	48	1678	360980	116788670	9.2548	1.2e-22	TRUE	FALSE
1216266	1216340	+	CDIF630_01181	CDIF630_01181	addA	CDS	1212490	1216317	+	399325	399282	+	CDIF630nc_006	CDIF630_00455.CDIF630_00456.IGR	cbiO.pcrA.IGR	sRNA	399224	399325	+	47	738	650760	116499831	11.4011	1.29e-25	TRUE	FALSE
4254309	4254543	-	CDIF630_03986	CDIF630_03987	CDIF630_03987	CDS	4253964	4254413	-	1317040	1317017	-	CDIF630nc_155	CDIF630_01280.CDIF630_01279.IGR	CDIF630_01280.copZ.IGR	sRNA			-	47	1651	217200	116932478	15.3259	1.73e-31	TRUE	FALSE
4254309	4254543	-	CDIF630_03987	CDIF630_03987	CDIF630_03987	CDS	4254414	4256408	-	1317040	1317017	-	CDIF630nc_155	CDIF630_01280.CDIF630_01279.IGR	CDIF630_01280.copZ.IGR	sRNA			-	47	1651	217200	116932478	15.3259	1.73e-31	TRUE	FALSE
1016663	1016770	+	three_prime_utr_289	CDIF630_00974.CDIF630_00975.IGT	oppA.oppD.IGT	3UTR	1016653	1016710	+	2644604	2644571	-	CDIF630nc_165	CDIF630_02529.CDIF630_02528.IGR	CDIF630_02529.CDIF630_02528.IGR	sRNA			-	47	6178	134545	117010606	6.61618	2.97e-16	TRUE	FALSE
1016663	1016770	+	CDIF630_00975	CDIF630_00974.CDIF630_00975.IGT	oppA.oppD.IGT	CDS	1016740	1017753	+	2644604	2644571	-	CDIF630nc_165	CDIF630_02529.CDIF630_02528.IGR	CDIF630_02529.CDIF630_02528.IGR	sRNA			-	47	6178	134545	117010606	6.61618	2.97e-16	TRUE	FALSE
1015012	1015055	+		CDIF630_00973.CDIF630_00974.IGT	oppC.oppA.IGT	IGR				1317022	1317017	-	CDIF630nc_155	CDIF630_01280.CDIF630_01279.IGR	CDIF630_01280.copZ.IGR	sRNA			-	46	3122	217201	116931007	7.93218	7.07e-19	TRUE	FALSE
1333952	1333996	+	CDIF630_01296	CDIF630_01296.CDIF630_01297.IGT	minC.minD.IGT	CDS	1333302	1333985	+	2981292	2981205	-	CDIF630nc_083	CDIF630_02845.CDIF630_02844.IGR	ltaE.dapF.IGR	sRNA	2981204	2981334	-	45	856	1476338	115674137	4.11898	1.39e-07	TRUE	FALSE
3531472	3531516	-	CDIF630_03337	CDIF630_03337	CDIF630_03337	CDS	3531438	3532118	-	399325	399323	+	CDIF630nc_006	CDIF630_00455.CDIF630_00456.IGR	cbiO.pcrA.IGR	sRNA	399224	399325	+	44	767	642034	116508531	10.4102	3.96e-22	TRUE	FALSE
3717167	3717486	-	CDIF630_03482	CDIF630_03482	CDIF630_03482	CDS	3716873	3717286	-	1064014	1064012	+	CDIF630nc_028	CDIF630_01016.CDIF630_01017.IGR	CDIF630_01016.CDIF630_01017.IGR	sRNA	1063951	1064016	+	43	427	1838133	115312773	6.31744	4.28e-13	TRUE	FALSE
3717167	3717486	-	CDIF630_03483	CDIF630_03482	CDIF630_03482	CDS	3717322	3718443	-	1064014	1064012	+	CDIF630nc_028	CDIF630_01016.CDIF630_01017.IGR	CDIF630_01016.CDIF630_01017.IGR	sRNA	1063951	1064016	+	43	427	1838133	115312773	6.31744	4.28e-13	TRUE	FALSE
1034915	1034966	-		CDIF630_00993	CDIF630_00993	AS				854808	854807	+	CDIF630nc_020	CDIF630_00827.EST5UTR.93	CDIF630_00827.EST5UTR	sRNA	854750	854830	+	41	798	357732	116792805	16.7741	3.83e-28	TRUE	FALSE
646386	646570	+	CDIF630_00668	CDIF630_00668	spsB2	CDS	646035	646571	+	645094	645020	+	CDIF630_00666	CDIF630_00666	CDIF630_00666	CDS	643923	645233	+	41	47595	716	117103024	140.889	5.08e-65	TRUE	FALSE
4250351	4250352	-	CDIF630_03982	CDIF630_03982	CDIF630_03982	CDS	4250332	4250407	-	941070	941064	+		CDIF630_00901.AS	spoIVB2.AS	AS				41	82	6260298	110890955	8.85668	4.37e-15	TRUE	FALSE
1386007	1386361	+	CDIF630_01351	CDIF630_01351	CDIF630_01351	CDS	1385306	1386376	+	1317060	1317017	-	CDIF630nc_155	CDIF630_01280.CDIF630_01279.IGR	CDIF630_01280.copZ.IGR	sRNA			-	39	1051	217208	116933078	19.9767	2.02e-29	TRUE	FALSE
3036002	3036096	-	CDIF630_02897	CDIF630_02897.CDIF630_02898.IGT	sigE.spoIIGA.IGT	CDS	3035282	3036004	-	1317060	1317017	-	CDIF630nc_155	CDIF630_01280.CDIF630_01279.IGR	CDIF630_01280.copZ.IGR	sRNA			-	39	2678	217208	116931451	7.83988	4.78e-15	TRUE	FALSE
3036002	3036096	-	CDIF630_02898	CDIF630_02897.CDIF630_02898.IGT	sigE.spoIIGA.IGT	CDS	3036029	3036874	-	1317060	1317017	-	CDIF630nc_155	CDIF630_01280.CDIF630_01279.IGR	CDIF630_01280.copZ.IGR	sRNA			-	39	2678	217208	116931451	7.83988	4.78e-15	TRUE	FALSE
1317085	1317089	-	CDIF630nc_155	CDIF630_01280.CDIF630_01279.IGR	CDIF630_01280.copZ.IGR	sRNA			-	3044160	3044123	-	CDIF630_02905	CDIF630_02905	murG	CDS	3042957	3044183	-	39	163897	3524	116983916	7.89921	3.5e-15	FALSE	TRUE
3151032	3151191	-	CDIF630_02992	CDIF630_02992	csoR	CDS	3150741	3151034	-	1745564	1745527	-	CDIF630nc_159	CDIF630_01686.CDIF630_01685.IGR	CDIF630_01686.feoA3.IGR	sRNA	1745441	1745730	-	39	308	3730925	113420104	3.84935	0.000108651	TRUE	FALSE
3151032	3151191	-	CDIF630_02993	CDIF630_02992	csoR	CDS	3151077	3151478	-	1745564	1745527	-	CDIF630nc_159	CDIF630_01686.CDIF630_01685.IGR	CDIF630_01686.feoA3.IGR	sRNA	1745441	1745730	-	39	308	3730925	113420104	3.84935	0.000108651	TRUE	FALSE
4041152	4041243	-	CDIF630_03774	CDIF630_03774	alr	CDS	4040073	4041230	-	4039854	4039429	-	CDIF630_03772	CDIF630_03772	ndoA	CDS	4039401	4039763	-	39	2691	43953	117104693	38.6133	2.39e-40	TRUE	TRUE
4041152	4041243	-	CDIF630_03774	CDIF630_03774	alr	CDS	4040073	4041230	-	4039854	4039429	-	CDIF630_03773	CDIF630_03772	ndoA	CDS	4039753	4040040	-	39	2691	43953	117104693	38.6133	2.39e-40	TRUE	TRUE
985839	986005	+	CDIF630_00945	CDIF630_00945	perR	CDS	985498	985887	+	584188	584163	+	rs_10	CDIF630_00615.CDIF630_00617.IGR	CDIF630_00615.sugE.IGR	Riboswitch	584147	584253	+	38	30293	11568	117109477	12.6992	9.08e-22	TRUE	FALSE
985839	986005	+	CDIF630_00946	CDIF630_00945	perR	CDS	985924	986310	+	584188	584163	+	rs_10	CDIF630_00615.CDIF630_00617.IGR	CDIF630_00615.sugE.IGR	Riboswitch	584147	584253	+	38	30293	11568	117109477	12.6992	9.08e-22	TRUE	FALSE
872303	872400	+	three_prime_utr_242	CDIF630_00841	acsD	3UTR	872392	872420	+	399323	399282	+	CDIF630nc_006	CDIF630_00455.CDIF630_00456.IGR	cbiO.pcrA.IGR	sRNA	399224	399325	+	36	581	650771	116499988	11.0924	4.91e-18	TRUE	FALSE
872303	872400	+	CDIF630_00841	CDIF630_00841	acsD	CDS	871448	872392	+	399323	399282	+	CDIF630nc_006	CDIF630_00455.CDIF630_00456.IGR	cbiO.pcrA.IGR	sRNA	399224	399325	+	36	581	650771	116499988	11.0924	4.91e-18	TRUE	FALSE
2292644	2293049	-	CDIF630_02215	CDIF630_02215	CDIF630_02215	CDS	2291846	2292925	-	1317060	1317017	-	CDIF630nc_155	CDIF630_01280.CDIF630_01279.IGR	CDIF630_01280.copZ.IGR	sRNA			-	36	2008	217211	116932121	9.65141	2.37e-16	TRUE	FALSE
2292644	2293049	-	CDIF630_02216	CDIF630_02215	CDIF630_02215	CDS	2293009	2293665	-	1317060	1317017	-	CDIF630nc_155	CDIF630_01280.CDIF630_01279.IGR	CDIF630_01280.copZ.IGR	sRNA			-	36	2008	217211	116932121	9.65141	2.37e-16	TRUE	FALSE
2979116	2979438	-	CDIF630_02842	CDIF630_02842	gmk	CDS	2978798	2979415	-	1317060	1317018	-	CDIF630nc_155	CDIF630_01280.CDIF630_01279.IGR	CDIF630_01280.copZ.IGR	sRNA			-	36	1551	217211	116932578	12.4952	5.45e-20	TRUE	FALSE
1221192	1221269	+	five_prime_utr_403	CDIF630_01184	CDIF630_01184	5UTR	1221159	1221219	+	3408931	3408924	+	CDIF630nc_171	CDIF630_03226.CDIF630_03227.IGR	CDIF630_03226.CDIF630_03227.IGR	sRNA			+	35	1717	58445	117091179	40.8389	1.8e-36	TRUE	FALSE
1221192	1221269	+	CDIF630_01184	CDIF630_01184	CDIF630_01184	CDS	1221219	1222472	+	3408931	3408924	+	CDIF630nc_171	CDIF630_03226.CDIF630_03227.IGR	CDIF630_03226.CDIF630_03227.IGR	sRNA			+	35	1717	58445	117091179	40.8389	1.8e-36	TRUE	FALSE
3044169	3044199	-	CDIF630_02905	CDIF630_02905	murG	CDS	3042957	3044183	-	470567	470534	-	CDIF630nc_141	CDIF630_00522.CDIF630_00521.IGR	ldhA.CDIF630_00521.IGR	sRNA	470540	470653	-	34	7984	85217	117058141	5.8497	8.26e-09	TRUE	FALSE
2270737	2270803	+	CDIF630_02189	CDIF630_02189	CDIF630_02189	CDS	2270689	2270865	+	1835958	1835921	+	five_prime_utr_638	CDIF630_01769.EST5UTR.29	CDIF630_01769.EST5UTR	5UTR	1835883	1835962	+	34	83238	5258	117062846	9.09402	1.95e-14	FALSE	TRUE
3052976	3053399	-	CDIF630_02912	CDIF630_02912	rsmH	CDS	3052125	3053060	-	1317038	1317017	-	CDIF630nc_155	CDIF630_01280.CDIF630_01279.IGR	CDIF630_01280.copZ.IGR	sRNA			-	33	1226	217214	116932903	14.4901	7.77e-20	TRUE	FALSE
3052976	3053399	-	CDIF630_02913	CDIF630_02912	rsmH	CDS	3053090	3053836	-	1317038	1317017	-	CDIF630nc_155	CDIF630_01280.CDIF630_01279.IGR	CDIF630_01280.copZ.IGR	sRNA			-	33	1226	217214	116932903	14.4901	7.77e-20	TRUE	FALSE
869355	869532	+	CDIF630_00839	CDIF630_00839	lpdA	CDS	869217	870602	+	867709	867384	+	CDIF630_00836	CDIF630_00837	metV	CDS	866673	867545	+	33	5897	54544	117090902	12.0132	1.76e-17	FALSE	TRUE
869355	869532	+	CDIF630_00839	CDIF630_00839	lpdA	CDS	869217	870602	+	867709	867384	+	CDIF630_00837	CDIF630_00837	metV	CDS	867582	868256	+	33	5897	54544	117090902	12.0132	1.76e-17	FALSE	TRUE
401722	401736	+	CDIF630_00456	CDIF630_00456.CDIF630_00457.IGT	pcrA.apeB.IGT	CDS	399473	401737	+	1317040	1317018	-	CDIF630nc_155	CDIF630_01280.CDIF630_01279.IGR	CDIF630_01280.copZ.IGR	sRNA			-	32	219	217215	116933910	78.6605	5.06e-41	TRUE	FALSE
3127540	3127596	-	CDIF630_02973	CDIF630_02973	CDIF630_02973	CDS	3127291	3127611	-	1317054	1317017	-	CDIF630nc_155	CDIF630_01280.CDIF630_01279.IGR	CDIF630_01280.copZ.IGR	sRNA			-	31	533	217216	116933596	31.3099	5.34e-28	TRUE	FALSE
255466	255875	+	CDIF630_00312	CDIF630_00313	cls1	CDS	254662	255537	+	2644398	2644397	-	CDIF630nc_164	CDIF630_02528.AS	CDIF630_02528.AS	sRNA			-	31	776	652402	116498167	7.13352	1.16e-09	TRUE	FALSE
255466	255875	+	CDIF630_00313	CDIF630_00313	cls1	CDS	255555	257045	+	2644398	2644397	-	CDIF630nc_164	CDIF630_02528.AS	CDIF630_02528.AS	sRNA			-	31	776	652402	116498167	7.13352	1.16e-09	TRUE	FALSE
1745598	1745635	-	CDIF630nc_159	CDIF630_01686.CDIF630_01685.IGR	CDIF630_01686.feoA3.IGR	sRNA	1745441	1745730	-	1942835	1942812	+	CDIF630_01869	CDIF630_01869	CDIF630_01869	CDS	1942722	1943411	+	30	2823424	293	114327629	4.14599	0.00346774	FALSE	TRUE
1835933	1835948	+	five_prime_utr_638	CDIF630_01769	CDIF630_01769	5UTR	1835883	1835962	+	1653397	1653387	+	CDIF630_01601	CDIF630_01601	CDIF630_01601	CDS	1652987	1653580	+	29	7094	3859	117140394	124.091	3.48e-43	TRUE	FALSE
3035212	3035219	-		CDIF630_02896.CDIF630_02897.IGT	sigG.sigE.IGT	IGR				2005999	2005896	-	CDIF630nc_161	CDIF630_01937.AS	CDIF630_01937.AS	sRNA			-	29	2081	1824	117147442	895.022	7.24e-68	TRUE	FALSE
1365004	1365055	+	CDIF630_01329	CDIF630_01329	fabK	CDS	1365017	1365946	+	1066342	1066248	-	CDIF630nc_029	CDIF630_01019.CDIF630_01018.IGR	dinB.CDIF630_01018.IGR	sRNA	1066247	1066410	-	28	112	642771	116508465	45.3149	4.1e-28	TRUE	FALSE
4039505	4039971	-	CDIF630_03772	CDIF630_03773	ndoAI	CDS	4039401	4039763	-	4041180	4041121	-	CDIF630_03774	CDIF630_03774	alr	CDS	4040073	4041230	-	28	6874	1332	117143142	358.229	2.91e-54	TRUE	TRUE
4039505	4039971	-	CDIF630_03773	CDIF630_03773	ndoAI	CDS	4039753	4040040	-	4041180	4041121	-	CDIF630_03774	CDIF630_03774	alr	CDS	4040073	4041230	-	28	6874	1332	117143142	358.229	2.91e-54	TRUE	TRUE
866013	866284	+	CDIF630_00835	CDIF630_00835	fchA	CDS	865949	866581	+	867709	867363	+	CDIF630_00836	CDIF630_00837	metV	CDS	866673	867545	+	27	5411	54550	117091388	10.7107	3.97e-12	FALSE	TRUE
866013	866284	+	CDIF630_00835	CDIF630_00835	fchA	CDS	865949	866581	+	867709	867363	+	CDIF630_00837	CDIF630_00837	metV	CDS	867582	868256	+	27	5411	54550	117091388	10.7107	3.97e-12	FALSE	TRUE
1346435	1346537	+	CDIF630_01309	CDIF630_01310	rpmA	CDS	1346168	1346485	+	1317043	1317017	-	CDIF630nc_155	CDIF630_01280.CDIF630_01279.IGR	CDIF630_01280.copZ.IGR	sRNA			-	27	1920	217220	116932209	7.57002	1.86e-08	TRUE	FALSE
1346435	1346537	+	CDIF630_01310	CDIF630_01310	rpmA	CDS	1346499	1346789	+	1317043	1317017	-	CDIF630nc_155	CDIF630_01280.CDIF630_01279.IGR	CDIF630_01280.copZ.IGR	sRNA			-	27	1920	217220	116932209	7.57002	1.86e-08	TRUE	FALSE
250446	250877	+	CDIF630_00308	CDIF630_00308	pyrE	CDS	250482	251066	+	1317024	1317017	-	CDIF630nc_155	CDIF630_01280.CDIF630_01279.IGR	CDIF630_01280.copZ.IGR	sRNA			-	26	2180	217221	116931949	6.4202	2.34e-06	TRUE	FALSE
2445667	2446004	-	CDIF630_02355	CDIF630_02355	CDIF630_02355	CDS	2445438	2445962	-	1317063	1317017	-	CDIF630nc_155	CDIF630_01280.CDIF630_01279.IGR	CDIF630_01280.copZ.IGR	sRNA			-	26	1165	217221	116932964	12.0139	1.38e-12	TRUE	FALSE

## Sheet: Dataset EV5 table legend
RIL-seq interactions overlapping with intra-operon RBS regions. The table lists all RIL-seq interactions where either RNA1 or RNA2 overlaps with an intra-operon RBS region (25 nt upstream and 20 nt downstream of the respective start codon of the gene). Pairs can appear more than once if corresponding chimeric reads span multiple regions, such as an mRNA 5’UTR and CDS. Coordinates are based on the…
- Start of RNA1 first read (position of the first nucleotide of the most 5' chimera mapped to the first RNA)
- Start of RNA1 last read (position of the first nucleotide of the most 3' chimera mapped to the first RNA)
- RNA1 strand (the genome strand RNA1 was mapped to)
- RNA1 match ID (common locus tag of the match RNA1 mapped to)
- RNA1 BioCyc ID (BioCyc ID of RNA1)
- RNA1 BioCyc Name (BioCyc name of RNA1)
- RNA1 match type (type of RNA match, e.g. sRNA, CDS, 3'UTR to which RNA1 maps)
- RNA1 match start (start of the match, RNA1 maps to, e.g. start position of a CDS)
- RNA1 match end (end of the match, RNA1 maps to, e.g. last position of a CDS)
- RNA1 match strand (the genome strand the match is located on)
- Start of RNA2 first read (position of the first nucleotide of the most 5' chimera mapped to the second RNA)
- Start of RNA2 last read (position of the first nucleotide of the most 3' chimera mapped to the second RNA)
- RNA2 strand (the genome strand RNA2 was mapped to)
- RNA2 match ID (common locus tag of the match RNA2 mapped to)
- RNA2 BioCyc ID (BioCyc ID of RNA2)
- RNA2 BioCyc Name (BioCyc name of RNA2)
- RNA2 match type (type of RNA match, e.g. sRNA, CDS, 3'UTR to which RNA2 maps)
- RNA2 match start (start of the match, RNA2 maps to, e.g. start position of a CDS)
- RNA2 match end (end of the match, RNA2 maps to, e.g. last position of a CDS)
- RNA2 match strand (the genome strand the match is located on)
- Interactions (number of chimeric fragments supporting the interaction)
- Other interactions of RNA1 (number of fragments in which the RNA1 appears at position one, including single fragments)
- Other interactions of RNA2 (number of fragments in which the RNA2 appears at position 2, including single fragments)
- Total other interactions (number of fragments in the experiment excluding the above)
- Odds ratio ((K/L)/(M/N), where K= Number of chimeric fragments of RNA1-RNA2, L=number of other fragments involving RNA2, M=number of other fragments involving RNA1, N=number of all other fragments (that do not involve RNA1 and RNA2))
- P-value (Fisher's exact test) (p-value for observing at least this number of chimeric fragments given their background frequencies on Hfq. The Odds Ratio provides the effect size of the test)
- RBS overlap RNA1 (states if RNA1 maps to an intra-operon RBS)
- RBS overlap RNA2 (states if RNA2 maps to an intra-operon RBS)
