# Supplementary material for: A network of small RNAs regulates sporulation initiation in Clostridioides difficile
Source: EMBO J. 2023 May 4;42(12):e112858. doi: 10.15252/embj.2022112858 (PMC10267692; doi:10.15252/embj.2022112858)
Supplement: Supplementary file 9 — Source Data for Figure 2 [file EMBJ-42-e112858-s004.zip]

Archive with 11 entries (9 files):
- Figure 2/
- Figure 2/2C/
- Figure 2/2C/2C-NB-5S_replicate1-3.tif
- Figure 2/2C/2C-NB-nc152_replicate1-3.tif
- Figure 2/2C/2C-NB-nc153_replicate1-3.tif
- Figure 2/2C/2C-NB-nc155_replicate1-3.tif
- Figure 2/2C/2C-NB-nc164_replicate1-3.tif
- Figure 2/2C/2C-NB-nc165_replicate1-3.tif
- Figure 2/2C/2C-NB-nc171_relicate1-3.tif
- Figure 2/2C/README_2C.txt
- Figure 2/2C/Thumbs.db
