# Supplementary material for: A network of small RNAs regulates sporulation initiation in Clostridioides difficile
Source: EMBO J. 2023 May 4;42(12):e112858. doi: 10.15252/embj.2022112858 (PMC10267692; doi:10.15252/embj.2022112858)
Supplement: Supplementary file 9 — Source Data for Figure 2 [file EMBJ-42-e112858-s004.zip › Figure 2/2C/README_2C.txt]

Oligos used:
nc152 -> FFO-942
nc153 -> FFO-943
nc155 -> FFO-944
nc164 -> FFO-947
nc165 -> FFO-948
nc171 -> FFO-951
5s rRNA -> CD76
