# Supplementary material for: A network of small RNAs regulates sporulation initiation in Clostridioides difficile
Source: EMBO J. 2023 May 4;42(12):e112858. doi: 10.15252/embj.2022112858 (PMC10267692; doi:10.15252/embj.2022112858)
Supplement: Supplementary file 10 — Source Data for Figure 3 [file EMBJ-42-e112858-s015.zip]

Archive with 7 entries (5 files):
- Figure 3/
- Figure 3/3C/
- Figure 3/3C/3C-NB-5S_replicate1-3.tif
- Figure 3/3C/3C-NB-nc037_replicate1-3.tif
- Figure 3/3C/3C-NB-SpoX_replicate1-3.tif
- Figure 3/3C/3C-NB-SpoY_replicate1-3.tif
- Figure 3/3C/README_3C.txt
