# Supplementary material for: A network of small RNAs regulates sporulation initiation in Clostridioides difficile
Source: EMBO J. 2023 May 4;42(12):e112858. doi: 10.15252/embj.2022112858 (PMC10267692; doi:10.15252/embj.2022112858)
Supplement: Supplementary file 11 — Source Data for Figure 4 [file EMBJ-42-e112858-s002.zip]

Archive with 9 entries (5 files):
- Figure 4/
- Figure 4/4A/
- Figure 4/4A/4A-EMSAs_replicates1-3.xlsx
- Figure 4/4B/
- Figure 4/4B/4B-InLine-SpoX_replicate1-3.tif
- Figure 4/4B/4B-InLine-SpoX_replicate4-6.tif
- Figure 4/4B/4B-InLine-SpoY_replicate1-3.tif
- Figure 4/4C/
- Figure 4/4C/4C-ReporterAssay_replicates1-5.xlsx
