# Supplementary material for: A network of small RNAs regulates sporulation initiation in Clostridioides difficile
Source: EMBO J. 2023 May 4;42(12):e112858. doi: 10.15252/embj.2022112858 (PMC10267692; doi:10.15252/embj.2022112858)
Supplement: Supplementary file 11 — Source Data for Figure 4 [file EMBJ-42-e112858-s002.zip › Figure 4/4A/4A-EMSAs_replicates1-3.xlsx]

## Sheet: nc20_spo0A(pTSS)-Hfq
no Hfq
replicate 1					replicate 2					replicate 3
Concentration nM	Norm. Free 32P-RNA	Norm. Bound RNA	Fraction Bound		Concentration nM	Norm. Free 32P-RNA	Norm. Bound RNA	Fraction Bound		Concentration nM	Norm. Free 32P-RNA	Norm. Bound RNA	Fraction Bound
0	76028.2	0	0		0	65991.4	0	0		0	50920.7	0	0
62.5	64120	1424.41	0.021732		62.5	69754	1880.31	0.0262487		62.5	52343.2	1586.36	0.0294154
125	64388.4	4039.64	0.0590349		125	66199.9	4445.35	0.062925		125	50588.2	2920.41	0.0545783
250	63333.4	8788.68	0.121858		250	64233.4	7731.61	0.107436		250	49461.5	7405.49	0.130225
500	60103.4	16432.5	0.214703		500	67505.1	13424.7	0.16588		500	48444.1	11907.6	0.197304
1000	59212.3	17538.7	0.228515		1000	65655.9	15295.1	0.188943		1000	47614.5	14140.7	0.228979
with Hfq
replicate 1					replicate 2					replicate 3
Concentration nM	Norm. Free 32P-RNA	Norm. Bound RNA	Fraction Bound		Concentration nM	Norm. Free 32P-RNA	Norm. Bound RNA	Fraction Bound		Concentration nM	Norm. Free 32P-RNA	Norm. Bound RNA	Fraction Bound
0	76028.2	0	0		0	65991.4	0	0		0	50920.7	0	0
62.5	60707.9	16537.1	0.214087		62.5	64931	15818.9	0.1959		62.5	48982.8	16820.2	0.255615
125	59888	20712.1	0.256973		125	60782	26812.9	0.306101		125	48415.6	23780.8	0.32939
250	52229.4	30081.2	0.36546		250	58928.5	29678.5	0.334945		250	46575.8	28226.9	0.377351
500	51778.1	32617.3	0.386482		500	56416	35877	0.388729		500	43986.3	30602.1	0.410279
1000	51987.6	38343.4	0.424477		1000	54622.4	40138.6	0.423577		1000	44109.1	29654	0.402016

## Sheet: MUTnc20_spo0A(pTSS)-Hfq
no Shift visible

## Sheet: MUTnc20-MUTspo0A(pTSS)-Hfq
no Hfq
replicate 1					replicate 2					replicate 3
Concentration nM	Norm. Free 32P-RNA	Norm. Bound RNA	Fraction Bound		Concentration nM	Norm. Free 32P-RNA	Norm. Bound RNA	Fraction Bound		Concentration nM	Norm. Free 32P-RNA	Norm. Bound RNA	Fraction Bound
0	57777.1	0	0		0	59714.4	0	0		0	52380.6	0	0
62.5	62400.1	2766.33	0.0424502		62.5	59632.7	1633.02	0.0266546		62.5	50717.4	1204.51	0.0231985
125	59814.2	2187.79	0.0352859		125	58591.2	1409.63	0.0234935		125	46988.3	1301.1	0.0269437
250	59766.5	3239.5	0.0514158		250	57672.7	2914.45	0.0481034		250	52243.4	2541.67	0.0463936
500	60807.7	5054.57	0.0767446		500	58734.5	5314.4	0.0829741		500	51416.7	4834.69	0.085948
1000	58959.2	6765.06	0.102931		1000	57425.3	7023.01	0.108971		1000	51159	6629.71	0.114723
with Hfq
replicate 1					replicate 2					replicate 3
Concentration nM	Norm. Free 32P-RNA	Norm. Bound RNA	Fraction Bound		Concentration nM	Norm. Free 32P-RNA	Norm. Bound RNA	Fraction Bound		Concentration nM	Norm. Free 32P-RNA	Norm. Bound RNA	Fraction Bound
0	57777.1	0	0		0	59714.4	0	0		0	52380.6	0	0
62.5	61774.6	0	0		62.5	58207.2	0	0		62.5	51191.2	0	0
125	62938.3	158.335	0.00250941		125	59982.7	116.385	0.00193655		125	52689.3	149.92	0.00283729
250	59274.8	324.376	0.00544263		250	58980.5	1122.49	0.0186761		250	51410.2	318.841	0.00616368
500	59257.3	4249.36	0.066912		500	55521.9	4454.19	0.0742661		500	49874.2	3319.23	0.0623992
1000	59633.7	7583.41	0.11282		1000	58225.8	8513.01	0.127557		1000	50211.2	4681.94	0.0852918

## Sheet: nc38-short_spo0A(pTSS)
replicate 1					replicate 2					replicate 3
Concentration nM	Norm. Free 32P-RNA	Norm. Bound RNA	Fraction Bound		Concentration nM	Norm. Free 32P-RNA	Norm. Bound RNA	Fraction Bound		Concentration nM	Norm. Free 32P-RNA	Norm. Bound RNA	Fraction Bound
0	19132.8	0	0		0	36678.6	0	0		0	27137.8	0	0
3.90625	20433.3	5537.17	0.21321		3.90625	40176.8	25270	0.386115		3.90625	29120.5	8816.89	0.232406
7.8125	19039	8837.65	0.317027		7.8125	38263.5	35342.1	0.480155		7.8125	28606.2	14811	0.341133
15.625	17006.1	13868.1	0.44918		15.625	30718.9	51667.8	0.627138		15.625	26187.8	23122	0.468913
31.25	12289.5	24621.9	0.667055		31.25	19927.3	58168	0.744834		31.25	19772.9	35483	0.642157
62.5	7056.87	36008.8	0.836137		62.5	11648.3	56659.8	0.829474		62.5	9896.44	39857.8	0.801093
125	4232.1	38872	0.901817		125	7577.25	57191	0.88301		125	6443.28	43432.2	0.870813
250	3870.49	39610.1	0.910984		250	7264.52	60160.1	0.892257		250	6264.77	43161	0.873249
500	3759.39	39624	0.913345		500	6514.26	56630.4	0.896836		500	5447.09	42487.3	0.886364

## Sheet: MUTnc38-short_spo0A(pTSS)
no Shift visible

## Sheet: MUTnc38-short_MUTspo0A(pTSS)
replicate 1					replicate 2					replicate 3
Concentration nM	Norm. Free 32P-RNA	Norm. Bound RNA	Fraction Bound		Concentration nM	Norm. Free 32P-RNA	Norm. Bound RNA	Fraction Bound		Concentration nM	Norm. Free 32P-RNA	Norm. Bound RNA	Fraction Bound
0	35245.7	0	0		0	39528.1	0	0		0	21968.2	0	0
3.90625	45521.8	227.991	0.00498344		3.90625	42370.8	570.255	0.0132799		3.90625	28251.3	596.134	0.0206651
7.8125	38698.3	447.82	0.0114397		7.8125	40244.4	872.518	0.0212204		7.8125	27771.2	1009.33	0.0350698
15.625	39703.4	953.276	0.0234469		15.625	39118.7	1529.47	0.037627		15.625	27614.6	1479.98	0.0508679
31.25	44003.7	2648.51	0.0567713		31.25	40966.1	3505.46	0.0788248		31.25	29433.9	3804.92	0.114472
62.5	47331.1	6322.33	0.117836		62.5	45343.8	7292.38	0.138543		62.5	29657.8	5376.31	0.153459
125	50125.3	12061.1	0.19395		125	45146.9	9347.94	0.171538		125	29986.6	9508.89	0.240759
250	50998.3	17517.8	0.255674		250	46364.6	13929	0.23102		250	28566.5	10990.1	0.277833
500	51347.7	22337.8	0.30315		500	43711.6	20490.9	0.319161		500	29345.5	13238.1	0.310874
