# Supplementary material for: A network of small RNAs regulates sporulation initiation in Clostridioides difficile
Source: EMBO J. 2023 May 4;42(12):e112858. doi: 10.15252/embj.2022112858 (PMC10267692; doi:10.15252/embj.2022112858)
Supplement: Supplementary file 11 — Source Data for Figure 4 [file EMBJ-42-e112858-s002.zip › Figure 4/4C/4C-ReporterAssay_replicates1-5.xlsx]

## Sheet: nc20
Sample	Mean PE-Texas Red-H	FC	Log2FC
ΔSpoY-p[SpoY]_1	114	0.00750247	-7.05842
ΔSpoY-p[SpoY]_2	113	0.00743666	-7.07113
ΔSpoY-p[SpoY]_3	114	0.00750247	-7.05842
ΔSpoY-p[SpoY]_4	112	0.00737085	-7.08395
ΔSpoY-p[SpoY]_5	108	0.0071076	-7.13642
ΔSpoY-p[spo0A]_1	16991	1.1182	0.161174
ΔSpoY-p[spo0A]_2	17639	1.16084	0.215172
ΔSpoY-p[spo0A]_3	16869	1.11017	0.150778
ΔSpoY-p[spo0A]_4	11380	0.748931	-0.417096
ΔSpoY-p[spo0A]_5	13096	0.861862	-0.21447
ΔSpoY-p[SpoY-spo0A]_1	1954	0.128595	-2.95909
ΔSpoY-p[SpoY-spo0A]_2	1943	0.127871	-2.96724
ΔSpoY-p[SpoY-spo0A]_3	2075	0.136558	-2.87241
ΔSpoY-p[SpoY-spo0A]_4	1425	0.0937808	-3.41456
ΔSpoY-p[SpoY-spo0A]_5	1347	0.0886476	-3.49577
ΔSpoY-p[SpoY*-spo0A]_1	23522	1.54801	0.630414
ΔSpoY-p[SpoY*-spo0A]_2	20523	1.35064	0.433645
ΔSpoY-p[SpoY*-spo0A]_3	29720	1.95591	0.967837
ΔSpoY-p[SpoY*-spo0A]_4	14326	0.94281	-0.0849608
ΔSpoY-p[SpoY*-spo0A]_5	14894	0.980191	-0.0288654
ΔSpoY-p[SpoY*-spo0AC]_1	6378	0.419743	-1.25242
ΔSpoY-p[SpoY*-spo0AC]_2	6351	0.417966	-1.25854
ΔSpoY-p[SpoY*-spo0AC]_3	5814	0.382626	-1.38599
ΔSpoY-p[SpoY*-spo0AC]_4	5845	0.384666	-1.37832
ΔSpoY-p[SpoY*-spo0AC]_5	5041	0.331754	-1.59181

## Sheet: nc38
Sample	Mean PE-Texas Red-H	FC	Log2FC
ΔSpoX-p[SpoX]_1	130	0.00962179	-6.69948
ΔSpoX-p[SpoX]_2	123	0.00910369	-6.77933
ΔSpoX-p[SpoX]_3	125	0.00925172	-6.75606
ΔSpoX-p[SpoX]_4	128	0.00947376	-6.72185
ΔSpoX-p[SpoX]_5	120	0.00888165	-6.81496
ΔSpoX-p[spo0A]_1	10694	0.791503	-0.337333
ΔSpoX-p[spo0A]_2	12375	0.91592	-0.126706
ΔSpoX-p[spo0A]_3	26281	1.94516	0.959886
ΔSpoX-p[spo0A]_4	8826	0.653246	-0.614303
ΔSpoX-p[spo0A]_5	9379	0.694175	-0.526628
ΔSpoX-p[SpoX-spo0A]_1	21834	1.61602	0.692442
ΔSpoX-p[SpoX-spo0A]_2	23124	1.71149	0.775257
ΔSpoX-p[SpoX-spo0A]_3	28923	2.1407	1.09808
ΔSpoX-p[SpoX-spo0A]_4	17804	1.31774	0.398067
ΔSpoX-p[SpoX-spo0A]_5	16867	1.24839	0.320069
ΔSpoX-p[SpoX*-spo0A]_1	17958	1.32914	0.410492
ΔSpoX-p[SpoX*-spo0A]_2	11819	0.874769	-0.193026
ΔSpoX-p[SpoX*-spo0A]_3	14310	1.05914	0.0828892
ΔSpoX-p[SpoX*-spo0A]_4	10301	0.762416	-0.39135
ΔSpoX-p[SpoX*-spo0A]_5	11967	0.885723	-0.175073
ΔSpoX-p[SpoX*-spo0AC]_1	14495	1.07283	0.101421
ΔSpoX-p[SpoX*-spo0AC]_2	10530	0.779365	-0.359629
ΔSpoX-p[SpoX*-spo0AC]_3	14069	1.0413	0.0583853
ΔSpoX-p[SpoX*-spo0AC]_4	11346	0.83976	-0.251951
ΔSpoX-p[SpoX*-spo0AC]_5	11525	0.853009	-0.229368
