# Supplementary material for: A network of small RNAs regulates sporulation initiation in Clostridioides difficile
Source: EMBO J. 2023 May 4;42(12):e112858. doi: 10.15252/embj.2022112858 (PMC10267692; doi:10.15252/embj.2022112858)
Supplement: Supplementary file 12 — Source Data for Figure 5 [file EMBJ-42-e112858-s007.zip]

Archive with 13 entries (11 files):
- Figure 5/
- Figure 5/5/
- Figure 5/5/5-NB-5SrRNA-replicate1-2.tif
- Figure 5/5/5-NB-5SrRNA-replicate3.tif
- Figure 5/5/5-NB-SpoX_replicate1.tif
- Figure 5/5/5-NB-SpoX_replicate2-3.tif
- Figure 5/5/5-NB-SpoY_replicate1-2.tif
- Figure 5/5/5-NB-SpoY_replicate3.tif
- Figure 5/5/5-WB-PonceauS_replicate1-2.tif
- Figure 5/5/5-WB-PonceauS_replicate3.tif
- Figure 5/5/5-WB-Spo0A_replicate1-3.tif
- Figure 5/5/5-WB_replicate1-3.xlsx
- Figure 5/5/README_5.txt
