# Supplementary material for: A network of small RNAs regulates sporulation initiation in Clostridioides difficile
Source: EMBO J. 2023 May 4;42(12):e112858. doi: 10.15252/embj.2022112858 (PMC10267692; doi:10.15252/embj.2022112858)
Supplement: Supplementary file 12 — Source Data for Figure 5 [file EMBJ-42-e112858-s007.zip › Figure 5/5/5-WB_replicate1-3.xlsx]

## Sheet: WB
	ME					ST
	WT	Δnc020-p[ctl]	Δnc020-p[nc020]	Δnc038-p[ctl]	Δnc038-p[nc038]	WT	Δnc020-p[ctl]	Δnc020-p[nc020]	Δnc038-p[ctl]	Δnc038-p[nc038]
	PonceaS
PonceauS-A	109148	91812.2	110277	113176	84188.2	104016	101707	106057	101469	104147
PonceauS-B	105245	85070.9	107285	111017	89713.6	101849	98414.7	104665	99494.7	99420.8
PonceauS-C	187911	145894	183939	171897	158893	173286	179452	178514	164821	182347
	PonceaS ratios relative to WT (growth phase dependent)
PonceauS-A	1	0.841171	1.01034	1.0369	0.77132	1	0.977798	1.01962	0.975513	1.00126
PonceauS-B	1	0.808314	1.01939	1.05485	0.852427	1	0.966282	1.02765	0.976887	0.976161
PonceauS-C	1	0.7764	0.978863	0.914782	0.84558	1	1.03558	1.03017	0.951149	1.05229
	Spo0A
Spo0A-A	10666.1	8129.22	1701.2	4626.12	8650.92	23862.2	25913.8	3972.18	16398.3	31978
Spo0A-B	2496.69	3185.64	1294.01	4523.42	8683.51	19566.3	20732.4	5120.83	14997.6	25525.8
Spo0A-C	12995.9	13256.1	2789.81	8292.92	15376.3	28591.2	24719.2	1901.2	10018	32968.2
	Spo0A ratios relative to WT (growth phase dependent)
Spo0A-A	1	0.762153	0.159496	0.433722	0.811066	1	1.08597	0.166463	0.687208	1.34011
Spo0A-B	1	1.27595	0.518291	1.81177	3.47801	1	1.05959	0.261716	0.7665	1.30458
Spo0A-C	1	1.02002	0.214668	0.638116	1.18316	1	0.864575	0.0664961	0.350387	1.15309
	Spo0A ratios /PonceauS ratios
Spo0A-A	1	0.906062	0.157864	0.418286	1.05153	1	1.11063	0.16326	0.704458	1.33843
Spo0A-B	1	1.57853	0.508433	1.71757	4.08013	1	1.09657	0.254674	0.784635	1.33644
Spo0A-C	1	1.31378	0.219303	0.697561	1.39923	1	0.834867	0.0645486	0.368383	1.09579
	Log2FC
Spo0A-A	0	-0.142318	-2.66324	-1.25744	0.0724891	0	0.151383	-2.61476	-0.505414	0.420539
Spo0A-B	0	0.658578	-0.97587	0.780365	2.02861	0	0.132996	-1.97328	-0.349906	0.418393
Spo0A-C	0	0.39372	-2.189	-0.519608	0.484634	0	-0.260382	-3.95347	-1.44072	0.131976
