# Supplementary material for: A network of small RNAs regulates sporulation initiation in Clostridioides difficile
Source: EMBO J. 2023 May 4;42(12):e112858. doi: 10.15252/embj.2022112858 (PMC10267692; doi:10.15252/embj.2022112858)
Supplement: Supplementary file 12 — Source Data for Figure 5 [file EMBJ-42-e112858-s007.zip › Figure 5/5/README_5.txt]

Oligos used:
SpoY -> FFO-317
SpoX -> FFO-1014
5s rRNA -> CD76
