# Supplementary material for: A network of small RNAs regulates sporulation initiation in Clostridioides difficile
Source: EMBO J. 2023 May 4;42(12):e112858. doi: 10.15252/embj.2022112858 (PMC10267692; doi:10.15252/embj.2022112858)
Supplement: Supplementary file 13 — Source Data for Figure 6 [file EMBJ-42-e112858-s003.zip]

Archive with 3 entries (1 files):
- Figure 6/
- Figure 6/6/
- Figure 6/6/6-qPCR_replicate1-3.xlsx
