# Supplementary material for: A network of small RNAs regulates sporulation initiation in Clostridioides difficile
Source: EMBO J. 2023 May 4;42(12):e112858. doi: 10.15252/embj.2022112858 (PMC10267692; doi:10.15252/embj.2022112858)
Supplement: Supplementary file 13 — Source Data for Figure 6 [file EMBJ-42-e112858-s003.zip › Figure 6/6/6-qPCR_replicate1-3.xlsx]

## Sheet: Log2FC_qPCR
	9h																12h
	WT-p[ctl]			Δnc020-p[ctl]			Δnc020-p[nc020]			Δnc038-p[ctl]			Δnc038-p[nc038]				WT-p[ctl]			Δnc020-p[ctl]			Δnc020-p[nc020]			Δnc038-p[ctl]			Δnc038-p[nc038]
spo0A	0.38	0.4	-0.78	-0.62	-0.22	-0.7	-4.92	-4.52	-5.9	-2.41	-2.29	-2.61	-1.13	-0.83	-0.66		0.12	0.16	-0.28	-0.63	-0.34	-0.61	-4.83	-4.08	-4.68	-2.28	-1.37	-3.45	-0.07	-0.4	-0.95
sigE	0.17	0.21	-0.38	0.41	0.12	0.63	-6.73	-6.29	-6.73	-6.59	-6.41	-6	-2.99	-2.04	-2.57		0.24	-0.19	-0.05	-0.71	0.11	1.06	-6.54	-6.25	-6.4	-4.39	-2.49	-2.79	-2.72	-2.49	-2.2
sigF	0.26	0.24	-0.5	-0.08	-0.08	-0.13	-5.66	-5.37	-5.14	-3.94	-3.79	-3.33	-2.71	-2.05	-2.14		0.16	-0.32	0.17	-0.23	0.37	0.77	-5.57566	-5.78	-5.75	-2.08	-0.29	-0.4	-2.01	-2.04	-1.63
spoIVA	0.42	-0.14	-0.28	1.8	1.09	1.98	-7.59	-7.04	-7.66	-8.4	-8.37	-7.84	-2.78	-1.59	-1.88		0.09	-0.27	0.18	0.5	0.67	0.67	-7.05	-7.21	-6.85	-7.68	-6.3	-6.36	-3.24	-2.65	-2.64
spoIIQ	0.33	0.31	-0.64	2.04	0.99	1.8	-3.47	-3.37	-2.99	-2.14	-1.94	-1.22	-1.59	-1.01	-1.37		-0.72	0.02	0.7	1.1	0.82	0.25	-5.26	-4.87	-4.6	-5.14	-4.23	-4.51	-2.34	-2.18	-2.5
sigK	0.55	-0.07	-0.48	2.36	1.44	3.49	-2.71	-2.2	-2.35	-2.36	-2.27	-1.98	-0.54	-0.02	-0.02		-0.05	0.52	-0.47	0.82	1.42	1.54	-6.01	-5.42	-6.25	-5.62	-5.44	-5.48	-4.07	-3.11	-2.11
sigG	0.39	0.15	-0.54	1.16	1.04	1.58	-6.82	-6.73	-7.25	-7.21	-6.9	-6.58	-2.73	-1.8	-2.1		0.1	0.04	-0.14	0.13	1.04	0.73	-6.59	-7.12	-7.18	-5.11	-3.7	-3.78	-3.03	-2.81	-2.36
sspA	0.78	-0.32	-0.46	3.03	1.57	3.75	-5.51	-4.31	-4.88	-4.45	-4.59	-3.47	-0.8	0.19	0.41		0.29	0.42	-0.71	0.89	0.71	1.55	-8.02	-7.82	-8.74	-8.23	-8.03	-8.33	-4.28	-3.62	-2.47
