# Supplementary material for: A network of small RNAs regulates sporulation initiation in Clostridioides difficile
Source: EMBO J. 2023 May 4;42(12):e112858. doi: 10.15252/embj.2022112858 (PMC10267692; doi:10.15252/embj.2022112858)
Supplement: Supplementary file 14 — Source Data for Figure 7 [file EMBJ-42-e112858-s010.zip]

Archive with 6 entries (3 files):
- Figure 7/
- Figure 7/7A/
- Figure 7/7A/README_7A.txt
- Figure 7/7B/
- Figure 7/7B/7B-microscopy_replicates1-4.xlsx
- Figure 7/7B/README_7B.txt
