# Supplementary material for: A network of small RNAs regulates sporulation initiation in Clostridioides difficile
Source: EMBO J. 2023 May 4;42(12):e112858. doi: 10.15252/embj.2022112858 (PMC10267692; doi:10.15252/embj.2022112858)
Supplement: Supplementary file 14 — Source Data for Figure 7 [file EMBJ-42-e112858-s010.zip › Figure 7/7A/README_7A.txt]

Image data is available on BioImage Archive, accession number S-BIAD622

Folder description:
WT = WT-p[ctl]
d20 = ΔSpoY-p[ctl]
OE20 = ΔSpoY-p[SpoY]
d38 = ΔSpoX-p[ctl]
OE38 = ΔSpoX-p[SpoX]


Pictures selected for Figure 5A:
12h	WT_4	A
	d20_4	A
	OE20_4	B
	d38_4	B
	OE38_4	B
24h	WT_4	A
	d20_4	B
	OE20_4	B
	d38_4	D
	OE38_4	A
48h	WT_4	A
	d20_4	A
	OE20_4	B
	d38_4	B
	OE38_4	B
