# Supplementary material for: A network of small RNAs regulates sporulation initiation in Clostridioides difficile
Source: EMBO J. 2023 May 4;42(12):e112858. doi: 10.15252/embj.2022112858 (PMC10267692; doi:10.15252/embj.2022112858)
Supplement: Supplementary file 14 — Source Data for Figure 7 [file EMBJ-42-e112858-s010.zip › Figure 7/7B/7B-microscopy_replicates1-4.xlsx]

## Sheet: MicroscopyData
	12h
		WT_1	WT_2	WT_3	WT_4	ΔSpoY-p[ctl]_1	ΔSpoY-p[ctl]_2	ΔSpoY-p[ctl]_3	ΔSpoY-p[ctl]_4	ΔSpoX-p[ctl]_1	ΔSpoX-p[ctl]_2	ΔSpoX-p[ctl]_3	ΔSpoX-p[ctl]_4	ΔSpoY-p[SpoY]_1	ΔSpoY-p[SpoY]_2	ΔSpoY-p[SpoY]_3	ΔSpoY-p[SpoY]_4	ΔSpoX-p[SpoX]_1	ΔSpoX-p[SpoX]_2	ΔSpoX-p[SpoX]_3	ΔSpoX-p[SpoX]_4
A	veg	206	226	222	163	200	158	198	151	300	300	300	247	300	300	300	300	256	270	269	151
	pre-spo	91	66	76	101	71	103	89	98	0	-	-	53	0	0	0	0	30	22	28	82
	spo	3	8	2	36	29	39	13	51	0	0	0	0	0	0	0	0	14	8	3	67
	sum	300	300	300	300	300	300	300	300	300	300	300	300	300	300	300	300	300	300	300	300
B	veg	214	208	253	194	193	152	195	139	300	300	300	233	300	300	300	300	248	159	283	160
	pre-spo	81	86	45	63	76	111	88	88	0	-	-	67	0	0	0	0	37	27	16	66
	spo	5	6	2	43	30	37	17	73	0	0	0	0	0	0	0	0	15	14	1	74
	sum	300	300	300	300	299	300	300	300	300	300	300	300	300	300	300	300	300	200	300	300
	Spo Freq.	1.33333	2.33333	0.666667	13.1667	9.84975	12.6667	5	20.6667	0	0	0	0	0	0	0	0	4.83333	4.4	0.666667	23.5
	24h
		WT-p[ctl]_1	WT-p[ctl]_2	WT-p[ctl]_3	WT-p[ctl]_4	ΔSpoY-p[ctl]_1	ΔSpoY-p[ctl]_2	ΔSpoY-p[ctl]_3	ΔSpoY-p[ctl]_4	ΔSpoX-p[ctl]_1	ΔSpoX-p[ctl]_2	ΔSpoX-p[ctl]_3	ΔSpoX-p[ctl]_4	ΔSpoY-p[SpoY]_1	ΔSpoY-p[SpoY]_2	ΔSpoY-p[SpoY]_3	ΔSpoY-p[SpoY]_4	ΔSpoX-p[SpoX]_1	ΔSpoX-p[SpoX]_2	ΔSpoX-p[SpoX]_3	ΔSpoX-p[SpoX]_4
A	veg	122	114	107	75	90	75	83	76	218	210	196	195	297	300	300	298	245	205	213	91
	pre-spo	35	23	35	56	33	36	48	60	64	66	80	91	1	0	0	1	13	26	43	35
	spo	143	163	158	169	177	189	169	164	18	24	24	14	2	0	0	1	42	69	44	174
	sum	300	300	300	300	300	300	300	300	300	300	300	300	300	300	300	300	300	300	300	300
B	veg	102	124	116	89	110	91	94	62	200	224	200	185	300	299	300	299	241	226	232	91
	pre-spo	56	18	40	46	28	20	52	72	86	53	70	102	0	0	0	0	19	15	25	27
	spo	142	158	144	165	162	189	154	166	14	23	30	13	0	1	0	1	40	59	43	182
	sum	300	300	300	300	300	300	300	300	300	300	300	300	300	300	300	300	300	300	300	300
	Spo Freq.	47.5	53.5	50.3333	55.6667	56.5	63	53.8333	55	5.33333	7.83333	9	4.5	0.333333	0.166667	0	0.333333	13.6667	21.3333	14.5	59.3333
	48h
		WT-p[ctl]_1	WT-p[ctl]_2	WT-p[ctl]_3	WT-p[ctl]_4	ΔSpoY-p[ctl]_1	ΔSpoY-p[ctl]_2	ΔSpoY-p[ctl]_3	ΔSpoY-p[ctl]_4	ΔSpoX-p[ctl]_1	ΔSpoX-p[ctl]_2	ΔSpoX-p[ctl]_3	ΔSpoX-p[ctl]_4	ΔSpoY-p[SpoY]_1	ΔSpoY-p[SpoY]_2	ΔSpoY-p[SpoY]_3	ΔSpoY-p[SpoY]_4	ΔSpoX-p[SpoX]_1	ΔSpoX-p[SpoX]_2	ΔSpoX-p[SpoX]_3	ΔSpoX-p[SpoX]_4
A	veg	87	91	88	82	82	64	80	68	191	194	182	224	300	299	298	299	192	169	190	97
	pre-spo	14	11	28	62	21	8	10	72	80	43	54	62	-	-	-	0	17	11	35	29
	spo	199	198	184	156	197	228	210	160	29	63	64	14	0	1	2	1	91	120	75	174
	sum	300	300	300	300	300	300	300	300	300	300	300	300	300	300	300	300	300	300	300	300
B	veg	96	87	110	82	54	76	89	61	194	197	210	221	299	300	298	297	170	175	197	102
	pre-spo	19	7	11	54	27	7	24	67	80	54	47	58	-	-	-	2	25	7	21	14
	spo	185	206	179	164	219	127	187	172	26	49	43	21	1	0	2	1	105	118	82	184
	sum	300	300	300	300	300	210	300	300	300	300	300	300	300	300	300	300	300	300	300	300
	Spo Freq.	64	67.3333	60.5	53.3333	69.3333	69.6078	66.1667	55.3333	9.16667	18.6667	17.8333	5.83333	0.166667	0.166667	0.666667	0.333333	32.6667	39.6667	26.1667	59.6667
