# Supplementary material for: A network of small RNAs regulates sporulation initiation in Clostridioides difficile
Source: EMBO J. 2023 May 4;42(12):e112858. doi: 10.15252/embj.2022112858 (PMC10267692; doi:10.15252/embj.2022112858)
Supplement: Supplementary file 14 — Source Data for Figure 7 [file EMBJ-42-e112858-s010.zip › Figure 7/7B/README_7B.txt]

Vegetative cells, pre-spores and spores were counted as follows:

- vegetative cells: live cells with not distinct degradation granules, that seem dark in color and have a even coloration
- prespores: cells that have a distinct darker spore forming, but the spore doesn't appear phase-bright yet
- spores: distinct phase-bright spore, no matter if free or still encased in a cell

For calculation of sporulation frequencies, only fully distinct phase-bright spores were considered spores.
