# Supplementary material for: A network of small RNAs regulates sporulation initiation in Clostridioides difficile
Source: EMBO J. 2023 May 4;42(12):e112858. doi: 10.15252/embj.2022112858 (PMC10267692; doi:10.15252/embj.2022112858)
Supplement: Supplementary file 15 — Source Data for Figure 8 [file EMBJ-42-e112858-s012.zip]

Archive with 7 entries (3 files):
- Figure 8/
- Figure 8/8B/
- Figure 8/8B/8B-bodyweight_all-replicates.xlsx
- Figure 8/8C/
- Figure 8/8C/8C-ColonLength_all-replicates.xlsx
- Figure 8/8DE/
- Figure 8/8DE/3DE-CFU&clearance_all-replicates.xlsx
