# Supplementary material for: A network of small RNAs regulates sporulation initiation in Clostridioides difficile
Source: EMBO J. 2023 May 4;42(12):e112858. doi: 10.15252/embj.2022112858 (PMC10267692; doi:10.15252/embj.2022112858)
Supplement: Supplementary file 15 — Source Data for Figure 8 [file EMBJ-42-e112858-s012.zip › Figure 8/8B/8B-bodyweight_all-replicates.xlsx]

## Sheet: Bodyweight Change
Time (d)	Uninfected / Untreated (%) (n=10)										C. difficile 630 WT (%) (n=15)															C. difficile 630 ∆SpoY (%) (n=15)															C. difficile 630 ∆SpoX (%) (n=15)
-1	100	100	100	100	100	100	100	100	100	100	100	100	100	100	100	100	100	100	100	100	100	100	100	100	100	100	100	100	100	100	100	100	100	100	100	100	100	100	100	100	100	100	100	100	100	100	100	100	100
0	99.03	99.2	99.57	100	99.51	98	99.1	102.2	99.56	98.77	99.58	99.12	99.56	100.5	99.1	99.56	102.3	100.5	99.11	102.3	100.4	100.4	101.8	98.28	100.4	100.4	99.54	98.64	100.4	98.58	98.26	100.9	100	96.28	98.77	100	100.9	100	101.9	100.4	99.51	99.55	99.04	99.53	100	100	100.4	100.9	97.31
1	101	100	98.3	100.9	98.53	96.8	98.2	101.8	101.3	100	90.38	95.61	91.11	93.69	96.83	97.35	101.4	90.24	91.96	97.25	93.07	89.73	97.77	87.98	92.83	92.86	101.8	100.9	99.57	102.4	99.13	96.8	99.51	93.95	99.18	96.02	100	95.34	91.12	98.73	95.57	88.74	99.04	90.52	100	99.54	99.18	100	97.31
2	101	100.4	101.3	102.2	100	95.2	98.2	103.5	99.56	100.4	97.49	96.49	98.22	100.9	94.12	83.19	86.24	82.93	94.64	92.2	95.67	86.61	98.66	92.7	96.86	103.1	100.9	100	90.04	99.53	94.78	89.95	89.72	93.49	92.59	97.79	99.08	98.31	95.79	94.51	95.07	90.99	94.74	98.1	91.03	94.91	95.51	89.96	94.62
3	100.5	100	98.72	103.1	99.51	94	99.55	101.8	98.67	98.77	100	100.9	98.67	99.55	102.7	80.53	93.58	94.63	97.77	100.9	98.27	96.43	102.2	98.71	102.2	107.6	105	105.5	103	106.6	102.2	95.89	93.46	98.14	95.47	92.92	102.8	100.4	100.5	99.16	97.54	98.2	99.04	100.5	95.07	95.37	97.14	99.78	95.52
4	100.5	100	97.87	102.2	101.5	94	100	103.1	99.56	98.36	99.16	98.68	104	102.3	101.8	91.15	102.3	94.15	102.2	104.1	98.7	95.98	100.4	99.57	101.8	104.9	104.6	104.5	102.2	105.2	100.9	103.7	100.5	100.9	96.71	93.81	103.7	99.58	100	99.58	101	105.4	101.4	102.4	101.8	97.69	100.4	103.1	98.65
5	103.4	100	101.7	102.2	98.04	94	98.2	104.4	100	99.18	99.58	101.8	100.9	100.5	98.64	99.56	103.2	98.05	97.77	101.4	99.57	98.21	101.3	101.7	101.3	103.6	102.7	103.6	102.6	104.7	100.9	103.7	100.5	100.9	96.71	99.12	105.1	105.5	103.7	101.7	103.9	102.3	98.09	101.9	101.3	99.07	103.7	101.3	97.31
6	100	100.8	102.6	104	100.5	94.4	99.55	104.4	99.56	98.36	99.58	100	96.44	99.55	104.5	103.5	100.9	102.9	97.77	104.1	100	99.11	101.3	100.4	100.9	106.7	104.1	105.9	105.6	105.7	100.9	104.6	99.07	99.53	97.53	98.67	104.6	103.8	102.8	102.1	101.5	102.7	96.17	102.4	100.9	100.5	103.3	102.2	98.65
7	104.3	102.8	102.6	103.5	100	92.8	99.1	103.1	99.56	94.67	102.1	100.4	98.22	99.55	106.3	100.9	100.9	101.5	98.66	105	100.9	101.3	100.9	99.57	100	103.1	103.7	104.5	103.5	105.2	98.7	103.7	99.53	100.5	96.3	99.12	105.5	102.1	103.3	101.7	102.5	103.6	97.61	101.9	100.9	98.15	102	98.69	98.65
[truncated: 6 more columns]
