# Supplementary material for: A network of small RNAs regulates sporulation initiation in Clostridioides difficile
Source: EMBO J. 2023 May 4;42(12):e112858. doi: 10.15252/embj.2022112858 (PMC10267692; doi:10.15252/embj.2022112858)
Supplement: Supplementary file 15 — Source Data for Figure 8 [file EMBJ-42-e112858-s012.zip › Figure 8/8C/8C-ColonLength_all-replicates.xlsx]

## Sheet: Colon Length
Untreated control (n=10)
Mouse ID	Colon [cm]	D7 weight	Δ
15	9.5	21.6	0.439815
16	9.3	25.7	0.361868
17	9.2	24.1	0.381743
18	8.4	23.4	0.358974
19	8.4	20.4	0.411765
94	8.4	23.2	0.362069
95	9.5	22	0.431818
96	8.2	23.3	0.351931
97	7.8	22.4	0.348214
98	8.4	23.1	0.363636
C. difficile 630 WT (n=15)					C. difficile 630 ΔSpoY (n=15)					C. difficile 630 ∆SpoX (n=15)
Mouse ID	Colon [cm]	D7 weight	Δ		Mouse ID	Colon [cm]	D7 weight	Δ		Mouse ID	Colon [cm]	D7 weight	Δ
59	7.7	24.4	0.315574		64	6.9	23.1	0.298701		69	7.5	20.8	0.360577
60	8	22.9	0.349345		65	7.2	22.7	0.317181		70	7.1	23	0.308696
61	7.2	22.1	0.325792		66	6.4	23	0.278261		71	8.3	20.4	0.406863
62	6.7	22.1	0.303167		67	7.5	23.9	0.313808		72	7	21.5	0.325581
63	6.8	23.5	0.289362		68	7.2	22.3	0.32287		73	7.1	22.5	0.315556
74	7.1	22.8	0.311404		79	7	22.7	0.30837		84	6.7	21.2	0.316038
75	7.5	22	0.340909		80	7.5	22.7	0.330396		85	7.5	25	0.3
76	7.7	20.8	0.370192		81	7.3	21.3	0.342723		86	7	22.6	0.309735
77	6.7	22.1	0.303167		82	6.2	21.6	0.287037		87	7.5	22	0.340909
78	7.6	22.9	0.331878		83	6.5	23.4	0.277778		88	7.3	23.9	0.305439
99	6.8	23.3	0.291845		5	6.5	22.4	0.290179		10	6.8	24	0.283333
1	7	22.7	0.30837		6	7.1	22.9	0.310044		11	5.9	22.1	0.266968
2	7.8	22.6	0.345133		7	7.1	24.1	0.294606		12	6.5	21.7	0.299539
3	6.5	23.2	0.280172		8	5.9	22.1	0.266968		13	7	22	0.318182
4	7	22.3	0.313901		9	8	24.1	0.33195		14	7	22.5	0.311111
