# Supplementary material for: A network of small RNAs regulates sporulation initiation in Clostridioides difficile
Source: EMBO J. 2023 May 4;42(12):e112858. doi: 10.15252/embj.2022112858 (PMC10267692; doi:10.15252/embj.2022112858)
Supplement: Supplementary file 15 — Source Data for Figure 8 [file EMBJ-42-e112858-s012.zip › Figure 8/8DE/3DE-CFU&clearance_all-replicates.xlsx]

## Sheet: CFU Data & clearance
										below detection limit = 100
	C. difficile 630 WT (CFU/g feces)									C. difficile 630 WT (CFU/g feces)
n=15	D1		D3		D5		D7			D1		D3		D5		D7
Mouse ID	vegetative cells	spores	vegetative cells	spores	vegetative cells	spores	vegetative cells	spores		vegetative cells	spores	vegetative cells	spores	vegetative cells	spores	vegetative cells	spores
59	1.01565e+07	3.28696e+07	406250	187500	27710.8	72289.2	116062	34196.9		1.01565e+07	3.28696e+07	406250	187500	27710.8	72289.2	116062	34196.9
60	7.80952e+06	1.21905e+08	54794.5	2.15068e+06	15814	70697.7	18518.5	74074.1		7.80952e+06	1.21905e+08	54794.5	2.15068e+06	15814	70697.7	18518.5	74074.1
61	9.39706e+06	6.32353e+06	36363.6	418182	below det.	126984	34418.6	76279.1		9.39706e+06	6.32353e+06	36363.6	418182	100	126984	34418.6	76279.1
62	1.22137e+06	7.00763e+06	217687	462585	14942.5	27586.2	143885	21582.7		1.22137e+06	7.00763e+06	217687	462585	14942.5	27586.2	143885	21582.7
63	6.16364e+07	5.81818e+07	2.91919e+06	1.30303e+07	55172.4	158621	19607.8	26143.8		6.16364e+07	5.81818e+07	2.91919e+06	1.30303e+07	55172.4	158621	19607.8	26143.8
74	2.04225e+07	2.39437e+07	7.93631e+07	1.68153e+07	108974	169231	23437.5	25000		2.04225e+07	2.39437e+07	7.93631e+07	1.68153e+07	108974	169231	23437.5	25000
75	4.26207e+07	9.26897e+07	2.85463e+06	1.93833e+06	14117.6	61176.5	below det.	16129		4.26207e+07	9.26897e+07	2.85463e+06	1.93833e+06	14117.6	61176.5	100	16129
76	----	----	6.63636e+07	3.86364e+07	260000	170000	20000	11428.6		----	----	6.63636e+07	3.86364e+07	260000	170000	20000	11428.6
77	7.35032e+07	6.10191e+07	984772	3.01523e+07	2259.89	below det.	54263.6	80620.2		7.35032e+07	6.10191e+07	984772	3.01523e+07	2259.89	100	54263.6	80620.2
78	1.18462e+07	4.84615e+06	224599	449198	10362.7	39378.2	24742.3	51546.4		1.18462e+07	4.84615e+06	224599	449198	10362.7	39378.2	24742.3	51546.4
99	1.5775e+07	1.3875e+07	464840	1.44292e+06	15165.9	36966.8	46729	158879		1.5775e+07	1.3875e+07	464840	1.44292e+06	15165.9	36966.8	46729	158879
1	5.88571e+06	1.1181e+08	1.11737e+06	236620	3319.5	36514.5	239216	440196		5.88571e+06	1.1181e+08	1.11737e+06	236620	3319.5	36514.5	239216	440196
2	3.11404e+06	4.79825e+06	74015.7	264567	8988.76	45692.9	453023	1.3786e+06		3.11404e+06	4.79825e+06	74015.7	264567	8988.76	45692.9	453023	1.3786e+06
3	2.77941e+07	2.39706e+07	864706	2.61765e+06	9937.89	62111.8	134351	157252		2.77941e+07	2.39706e+07	864706	2.61765e+06	9937.89	62111.8	134351	157252
4	6.21875e+06	4.04688e+07	373504	112821	below det.	2453.99	48000	500000		6.21875e+06	4.04688e+07	373504	112821	100	2453.99	48000	500000
Clearance	0	0	0	0	0.133333	0.0666667	0.0666667	0		0	0	0	0	0.133333	0.0666667	0.0666667	0
	C. difficile 630 ΔSpoY (CFU/g feces)									C. difficile 630 ΔSpoY (CFU/g feces)
n=15	D1		D3		D5		D7			D1		D3		D5		D7
Mouse ID	vegetative cells	spores	vegetative cells	spores	vegetative cells	spores	vegetative cells	spores		vegetative cells	spores	vegetative cells	spores	vegetative cells	spores	vegetative cells	spores
64	6.05556e+07	1.40741e+08	16666.7	below det.	below det.	1587.3	2010.05	2010.05		6.05556e+07	1.40741e+08	16666.7	100	100	1587.3	2010.05	2010.05
65	6.5e+07	7.29167e+07	below det.	below det.	below det.	below det.	below det.	below det.		6.5e+07	7.29167e+07	100	100	100	100	100	100
66	5.20721e+07	4.68468e+07	below det.	below det.	8571.43	below det.	13259.7	14364.6		5.20721e+07	4.68468e+07	100	100	8571.43	100	13259.7	14364.6
67	1.01099e+07	5.71429e+06	17467.2	below det.	below det.	below det.	below det.	below det.		1.01099e+07	5.71429e+06	17467.2	100	100	100	100	100
68	4.46939e+07	2.22449e+07	68376.1	below det.	below det.	56470.6	13612.6	6282.72		4.46939e+07	2.22449e+07	68376.1	100	100	56470.6	13612.6	6282.72
79	3.07937e+07	4.07937e+07	below det.	3.01515e+06	3100.78	35658.9	below det.	below det.		3.07937e+07	4.07937e+07	100	3.01515e+06	3100.78	35658.9	100	100
80	3.43396e+06	1.28679e+07	1.52511e+06	182648	4301.08	below det.	below det.	below det.		3.43396e+06	1.28679e+07	1.52511e+06	182648	4301.08	100	100	100
81	6.42373e+06	8.49153e+06	7.34842e+06	3.14027e+06	15151.5	6060.61	9142.86	2285.71		6.42373e+06	8.49153e+06	7.34842e+06	3.14027e+06	15151.5	6060.61	9142.86	2285.71
82	2.99459e+06	4.22703e+07	below det.	123077	below det.	below det.	below det.	below det.		2.99459e+06	4.22703e+07	100	123077	100	100	100	100
83	2.48333e+07	3.43333e+07	below det.	6.04225e+06	8000	30666.7	3571.43	44642.9		2.48333e+07	3.43333e+07	100	6.04225e+06	8000	30666.7	3571.43	44642.9
5	1.15283e+06	2.81132e+06	125683	149727	9009.01	7207.21	13270.1	16113.7		1.15283e+06	2.81132e+06	125683	149727	9009.01	7207.21	13270.1	16113.7
6	2.31944e+07	1.05417e+07	4938.27	198765	8391.61	19580.4	below det.	40666.7		2.31944e+07	1.05417e+07	4938.27	198765	8391.61	19580.4	100	40666.7
7	1.91228e+06	7e+06	492982	3.27193e+06	14213.2	59898.5	51127.8	138346		1.91228e+06	7e+06	492982	3.27193e+06	14213.2	59898.5	51127.8	138346
8	2.27322e+07	7.84699e+06	647826	588406	12903.2	22580.6	12000	45000		2.27322e+07	7.84699e+06	647826	588406	12903.2	22580.6	12000	45000
9	2.69856e+07	1.289e+08	309091	4.26738e+06	20000	25294.1	27777.8	13888.9		2.69856e+07	1.289e+08	309091	4.26738e+06	20000	25294.1	27777.8	13888.9
Clearance	0	0	0.333333	0.333333	0.333333	0.333333	0.4	0.333333		0	0	0.333333	0.333333	0.333333	0.333333	0.4	0.333333
	C. difficile 630 ΔSpox (CFU/g feces)									C. difficile 630 ΔSpox (CFU/g feces)
n=15	D1		D3		D5		D7			D1		D3		D5		D7
Mouse ID	vegetative cells	spores	vegetative cells	spores	vegetative cells	spores	vegetative cells	spores		vegetative cells	spores	vegetative cells	spores	vegetative cells	spores	vegetative cells	spores
69	6.61417e+07	9.27559e+07	689655	198276	below det.	11904.8	below det.	17857.1		6.61417e+07	9.27559e+07	689655	198276	100	11904.8	100	17857.1
70	1.07358e+08	1.38113e+08	246753	246753	15151.5	4040.4	21238.9	28318.6		1.07358e+08	1.38113e+08	246753	246753	15151.5	4040.4	21238.9	28318.6
71	1.08966e+07	4.22414e+06	358621	27586.2	17441.9	16279.1	46875	46875		1.08966e+07	4.22414e+06	358621	27586.2	17441.9	16279.1	46875	46875
72	4.40476e+06	3.57143e+06	below det.	1.14583e+06	10687	1526.72	below det.	below det.		4.40476e+06	3.57143e+06	100	1.14583e+06	10687	1526.72	100	100
73	2.13548e+07	1.67742e+07	1.30159e+06	1.60847e+06	3053.44	9160.31	below det.	below det.		2.13548e+07	1.67742e+07	1.30159e+06	1.60847e+06	3053.44	9160.31	100	100
84	4.04975e+07	3.33333e+07	3.00565e+06	6.94915e+06	below det.	16666.7	2597.4	5194.81		4.04975e+07	3.33333e+07	3.00565e+06	6.94915e+06	100	16666.7	2597.4	5194.81
85	7.57471e+07	7.96552e+07	1.56522e+06	3.53913e+06	9375	9375	3361.34	below det.		7.57471e+07	7.96552e+07	1.56522e+06	3.53913e+06	9375	9375	3361.34	100
86	4.60963e+07	2.74866e+07	2.96552e+07	2.72414e+06	below det.	15384.6	below det.	5633.8		4.60963e+07	2.74866e+07	2.96552e+07	2.72414e+06	100	15384.6	100	5633.8
87	3e+07	9.08955e+07	596685	651934	5161.29	54193.5	below det.	11034.5		3e+07	9.08955e+07	596685	651934	5161.29	54193.5	100	11034.5
88	3.4e+06	3.24286e+06	513761	below det.	5614.04	below det.	3030.3	below det.		3.4e+06	3.24286e+06	513761	100	5614.04	100	3030.3	100
10	9.72358e+07	7.28455e+07	150254	1.25076e+07	2259.89	94915.3	below det.	6122.45		9.72358e+07	7.28455e+07	150254	1.25076e+07	2259.89	94915.3	100	6122.45
11	7.81443e+07	4.35052e+07	9.90406e+07	4.51661e+07	129282	158011	below det.	below det.		7.81443e+07	4.35052e+07	9.90406e+07	4.51661e+07	129282	158011	100	100
12	9.17895e+06	9.04211e+07	226596	317021	below det.	2857.14	below det.	below det.		9.17895e+06	9.04211e+07	226596	317021	100	2857.14	100	100
13	3.07914e+07	9.42446e+06	1.05736e+06	3.05426e+06	2580.65	138065	5095.54	64968.2		3.07914e+07	9.42446e+06	1.05736e+06	3.05426e+06	2580.65	138065	5095.54	64968.2
14	1.51351e+07	8.95495e+06	14222.2	120000	5853.66	9756.1	4210.53	below det.		1.51351e+07	8.95495e+06	14222.2	120000	5853.66	9756.1	4210.53	100
Clearance	0	0	0.0666667	0.0666667	0.266667	0.0666667	0.533333	0.466667		0	0	0.0666667	0.0666667	0.266667	0.0666667	0.533333	0.466667
